# Supplementary material for: A chromosome-scale assembly reveals chromosomal aberrations and exchanges generating genetic diversity in Coffea arabica germplasm
Source: Nat Commun. 2024 Jan 23;15:463. doi: 10.1038/s41467-023-44449-8 (PMC10805892; doi:10.1038/s41467-023-44449-8)
Supplement: Supplementary file 4 — Supplementary Data 1 [file 41467_2023_44449_MOESM4_ESM.xlsx]

## Sheet: Supplementary Data 1
Supplementary Data 1: Resequencing data obtained from public repositories.
Sample identifier / Accession name	Metadata-based taxonomic assignment	Genomic composition-based assignment	Reported country of origin or holding repository, according to metadata	Reference for data and metadata	BioProject number	Run	BioSample	Coverage (X)
24	C. canephora	C. canephora	China	Huang et al 2020	PRJNA505204	SRR8194264	SAMN10411918	7
132	C. arabica	C. arabica × C. canephora introgression line	China	Huang et al 2020	PRJNA505204	SRR8194267	SAMN10411950	4
161	C. arabica	C. arabica × C. canephora introgression line	China	Huang et al 2020	PRJNA505204	SRR8194257	SAMN10411923	2
162	C. arabica	C. arabica × C. canephora introgression line	Portugal	Huang et al 2020	PRJNA505204	SRR8194286	SAMN10411967	4
163	C. arabica	C. arabica × C. canephora introgression line	Portugal	Huang et al 2020	PRJNA505204	SRR8194273	SAMN10411952	2
164	C. arabica	C. arabica × C. canephora introgression line	Portugal	Huang et al 2020	PRJNA505204	SRR8194282	SAMN10411940	5
165	C. arabica	C. arabica × C. canephora introgression line	Portugal	Huang et al 2020	PRJNA505204	SRR8194254	SAMN10411929	4
166	C. arabica	C. arabica × C. canephora introgression line	Portugal	Huang et al 2020	PRJNA505204	SRR8194245	SAMN10411936	4
167	C. arabica	C. arabica × C. canephora introgression line	Portugal	Huang et al 2020	PRJNA505204	SRR8194247	SAMN10411932	4
169	C. arabica	C. arabica × C. canephora introgression line	Portugal	Huang et al 2020	PRJNA505204	SRR8194250	SAMN10411933	2
296	C. arabica	C. arabica × C. canephora introgression line	China	Huang et al 2020	PRJNA505204	SRR8194253	SAMN10411930	4
370	C. arabica	C. arabica × C. canephora introgression line	Portugal	Huang et al 2020	PRJNA505204	SRR8194274	SAMN10411951	4
396	C. arabica	C. arabica × C. canephora introgression line	Kenya	Huang et al 2020	PRJNA505204	SRR8194301	SAMN10411961	4
397	C. arabica	C. arabica × C. canephora introgression line	Kenya	Huang et al 2020	PRJNA505204	SRR8194303	SAMN10411965	5
399	C. arabica	C. arabica × C. canephora introgression line	Kenya	Huang et al 2020	PRJNA505204	SRR8194302	SAMN10411962	4
400	C. arabica	C. arabica × C. canephora introgression line	Kenya	Huang et al 2020	PRJNA505204	SRR8194300	SAMN10411964	5
403	C. arabica	C. arabica × C. canephora introgression line	Kenya	Huang et al 2020	PRJNA505204	SRR8194299	SAMN10411963	5
4-1	C. canephora	C. canephora	China	Huang et al 2020	PRJNA505204	SRR8194311	SAMN10411900	8
20-1	C. canephora	C. canephora	China	Huang et al 2020	PRJNA505204	SRR8194260	SAMN10411922	6
22-1	C. canephora	C. canephora	China	Huang et al 2020	PRJNA505204	SRR8194309	SAMN10411898	9
23-1	C. canephora	C. canephora	China	Huang et al 2020	PRJNA505204	SRR8194225	SAMN10411911	7
24-1	C. canephora	C. canephora	China	Huang et al 2020	PRJNA505204	SRR8194310	SAMN10411897	7
26-1	C. canephora	C. canephora	China	Huang et al 2020	PRJNA505204	SRR8194259	SAMN10411921	6
28-1	C. canephora	C. canephora	China	Huang et al 2020	PRJNA505204	SRR8194230	SAMN10411916	8
30-1	C. canephora	C. canephora	China	Huang et al 2020	PRJNA505204	SRR8194261	SAMN10411919	7
31-1	C. canephora	C. canephora	China	Huang et al 2020	PRJNA505204	SRR8194272	SAMN10411953	6
18-2	C. canephora	C. canephora	China	Huang et al 2020	PRJNA505204	SRR8194263	SAMN10411917	6
23-2	C. canephora	C. canephora	China	Huang et al 2020	PRJNA505204	SRR8194229	SAMN10411907	9
24-2	C. canephora	C. canephora	China	Huang et al 2020	PRJNA505204	SRR8194306	SAMN10411901	7
28-2	C. canephora	C. canephora	China	Huang et al 2020	PRJNA505204	SRR8194227	SAMN10411909	9
29-3	C. canephora	C. canephora	China	Huang et al 2020	PRJNA505204	SRR8194305	SAMN10411902	8
31-3	C. canephora	C. canephora	China	Huang et al 2020	PRJNA505204	SRR8194231	SAMN10411915	8
24-10	C. canephora	C. canephora	China	Huang et al 2020	PRJNA505204	SRR8194298	SAMN10411958	7
24-11	C. canephora	C. canephora	China	Huang et al 2020	PRJNA505204	SRR8194297	SAMN10411957	7
29-2	C. canephora	C. canephora	China	Huang et al 2020	PRJNA505204	SRR8194223	SAMN10411913	8
30-2	C. canephora	C. canephora	China	Huang et al 2020	PRJNA505204	SRR8194228	SAMN10411908	7
31-2	C. canephora	C. canephora	China	Huang et al 2020	PRJNA505204	SRR8194308	SAMN10411903	8
31-4	C. canephora	C. canephora	China	Huang et al 2020	PRJNA505204	SRR8194222	SAMN10411914	7
32-1	C. canephora	C. canephora	China	Huang et al 2020	PRJNA505204	SRR8194296	SAMN10411960	6
32-2	C. canephora	C. canephora	China	Huang et al 2020	PRJNA505204	SRR8194295	SAMN10411959	7
32-3	C. canephora	C. canephora	China	Huang et al 2020	PRJNA505204	SRR8194313	SAMN10411906	8
33-1	C. canephora	C. canephora	China	Huang et al 2020	PRJNA505204	SRR8194226	SAMN10411910	2
33-2	C. canephora	C. canephora	China	Huang et al 2020	PRJNA505204	SRR8194312	SAMN10411899	10
33-3	C. canephora	C. canephora	China	Huang et al 2020	PRJNA505204	SRR8194314	SAMN10411905	6
33-4	C. canephora	C. canephora	China	Huang et al 2020	PRJNA505204	SRR8194224	SAMN10411912	8
33-5	C. canephora	C. canephora	China	Huang et al 2020	PRJNA505204	SRR8194307	SAMN10411904	10
ANF1	Forest-based arabica	C. arabica	Ethiopia	Mekbib et al 2022	PRJNA790687	SRR17316382	SAMN24220580	8
ANF3	Forest-based arabica	C. arabica	Ethiopia	Mekbib et al 2022	PRJNA790687	SRR17316393	SAMN24220580	6
ANF4	Forest-based arabica	C. arabica	Ethiopia	Mekbib et al 2022	PRJNA790687	SRR17316343	SAMN24220580	6
ANSF2	Forest-based arabica	C. arabica	Ethiopia	Mekbib et al 2022	PRJNA790687	SRR17316346	SAMN24220580	7
ANSF4	Forest-based arabica	C. arabica	Ethiopia	Mekbib et al 2022	PRJNA790687	SRR17316417	SAMN24220580	7
ANSF5	Forest-based arabica	C. arabica	Ethiopia	Mekbib et al 2022	PRJNA790687	SRR17316332	SAMN24220580	7
BEG1	Garden arabica	C. arabica	Ethiopia	Mekbib et al 2022	PRJNA790687	SRR17316334	SAMN24220580	7
BEG4	Garden arabica	C. arabica	Ethiopia	Mekbib et al 2022	PRJNA790687	SRR17316349	SAMN24220580	7
BEG5	Garden arabica	C. arabica	Ethiopia	Mekbib et al 2022	PRJNA790687	SRR17316348	SAMN24220580	7
Bourbon	C. arabica	C. arabica	El Salvador	Scalabrin et al 2020	PRJNA554647	SRR9822012-13	SAMN12319721	36
Brasil-Ica	C. arabica	C. arabica × C. canephora introgression line	Brazil	Huang et al 2020	PRJNA505204	SRR8194285	SAMN10411968	4
caturra	C. arabica	C. arabica	Brazil	Huang et al 2020	PRJNA505204	SRR8194268	SAMN10411949	2
CB52	C. arabica	C. arabica × C. canephora introgression line	Costa Rica	Huang et al 2020	PRJNA505204	SRR8194251	SAMN10411928	3
CCC24	C. arabica	C. arabica × C. canephora introgression line	France	Huang et al 2020	PRJNA505204	SRR8194280	SAMN10411938	3
CCC25	C. arabica	C. arabica × C. canephora introgression line	France	Huang et al 2020	PRJNA505204	SRR8194281	SAMN10411939	3
CHF1	Forest-based arabica	C. arabica × C. canephora introgression line	Ethiopia	Mekbib et al 2022	PRJNA790687	SRR17316409	SAMN24220580	6
CHF2	Forest-based arabica	C. arabica	Ethiopia	Mekbib et al 2022	PRJNA790687	SRR17316352	SAMN24220580	7
CHF3	Forest-based arabica	C. arabica	Ethiopia	Mekbib et al 2022	PRJNA790687	SRR17316395	SAMN24220580	7
CHSF1	Forest-based arabica	C. arabica	Ethiopia	Mekbib et al 2022	PRJNA790687	SRR17316360	SAMN24220580	7
CHSF2	Forest-based arabica	C. arabica	Ethiopia	Mekbib et al 2022	PRJNA790687	SRR17316407	SAMN24220580	6
CHSF3	Forest-based arabica	C. arabica	Ethiopia	Mekbib et al 2022	PRJNA790687	SRR17316400	SAMN24220580	7
Costarica-1	C. arabica	C. arabica	Costa Rica	Huang et al 2020	PRJNA505204	SRR8194292	SAMN10411973	6
D157	C. arabica	C. arabica × C. canephora introgression line	unknown	Huang et al 2020	PRJNA505204	SRR8194293	SAMN10411976	5
DAF1	Forest-based arabica	C. arabica	Ethiopia	Mekbib et al 2022	PRJNA790687	SRR17316371	SAMN24220580	6
DAF2	Forest-based arabica	C. arabica	Ethiopia	Mekbib et al 2022	PRJNA790687	SRR17316392	SAMN24220580	7
DAF3	Forest-based arabica	C. arabica	Ethiopia	Mekbib et al 2022	PRJNA790687	SRR17316370	SAMN24220580	6
DASF1	Forest-based arabica	C. arabica	Ethiopia	Mekbib et al 2022	PRJNA790687	SRR17316398	SAMN24220580	7
DASF2	Forest-based arabica	C. arabica	Ethiopia	Mekbib et al 2022	PRJNA790687	SRR17316331	SAMN24220580	7
DASF3	Forest-based arabica	C. arabica	Ethiopia	Mekbib et al 2022	PRJNA790687	SRR17316357	SAMN24220580	8
Deren 105	C. arabica	C. arabica	Jamaica	Huang et al 2020	PRJNA505204	SRR8194283	SAMN10411945	5
Deren 3	C. arabica	C. arabica × C. canephora introgression line	China	Huang et al 2020	PRJNA505204	SRR8194304	SAMN10411966	3
DR168	C. arabica	C. arabica × C. canephora introgression line	Portugal	Huang et al 2020	PRJNA505204	SRR8194276	SAMN10411942	4
DTAR-363	C. arabica	C. arabica × C. canephora introgression line	Portugal	Huang et al 2020	PRJNA505204	SRR8194275	SAMN10411941	5
DZSF1	Forest-based arabica	C. arabica	Ethiopia	Mekbib et al 2022	PRJNA790687	SRR17316402	SAMN24220580	6
DZSF2	Forest-based arabica	C. arabica	Ethiopia	Mekbib et al 2022	PRJNA790687	SRR17316384	SAMN24220580	6
DZSF4	Forest-based arabica	C. arabica	Ethiopia	Mekbib et al 2022	PRJNA790687	SRR17316405	SAMN24220580	7
eugenioides CCC68of	C. eugenioides	C. eugenioides	unknown	Johns Hopkins University, 2018, unpublished	PRJNA497891	SRR10513216	SAMN10269643	131
Geisha	C. arabica	C. arabica	Esselbia	Huang et al 2020	PRJNA505204	SRR8194237	SAMN10411977	5
GESF2	Forest-based arabica	C. arabica	Ethiopia	Mekbib et al 2022	PRJNA790687	SRR17316411	SAMN24220580	7
GESF4	Forest-based arabica	C. arabica	Ethiopia	Mekbib et al 2022	PRJNA790687	SRR17316339	SAMN24220580	7
GESF5	Forest-based arabica	C. arabica	Ethiopia	Mekbib et al 2022	PRJNA790687	SRR17316359	SAMN24220580	7
GISF2	Forest-based arabica	C. arabica	Ethiopia	Mekbib et al 2022	PRJNA790687	SRR17316377	SAMN24220580	8
GISF3	Forest-based arabica	C. arabica	Ethiopia	Mekbib et al 2022	PRJNA790687	SRR17316330	SAMN24220580	7
GISF5	Forest-based arabica	C. arabica	Ethiopia	Mekbib et al 2022	PRJNA790687	SRR17316355	SAMN24220580	8
GMG2	Garden arabica	C. arabica	Ethiopia	Mekbib et al 2022	PRJNA790687	SRR17316368	SAMN24220580	5
GMG3	Garden arabica	C. arabica	Ethiopia	Mekbib et al 2022	PRJNA790687	SRR17316394	SAMN24220580	6
GMG5	Garden arabica	C. arabica	Ethiopia	Mekbib et al 2022	PRJNA790687	SRR17316365	SAMN24220580	6
GNG1	Garden arabica	C. arabica × C. canephora introgression line	Ethiopia	Mekbib et al 2022	PRJNA790687	SRR17316412	SAMN24220580	8
GNG4	Garden arabica	C. arabica	Ethiopia	Mekbib et al 2022	PRJNA790687	SRR17316403	SAMN24220580	7
GNG5	Garden arabica	C. arabica	Ethiopia	Mekbib et al 2022	PRJNA790687	SRR17316387	SAMN24220580	6
GSSF1	Forest-based arabica	C. arabica	Ethiopia	Mekbib et al 2022	PRJNA790687	SRR17316416	SAMN24220580	7
GSSF3	Forest-based arabica	C. arabica	Ethiopia	Mekbib et al 2022	PRJNA790687	SRR17316385	SAMN24220580	8
GSSF5	Forest-based arabica	C. arabica	Ethiopia	Mekbib et al 2022	PRJNA790687	SRR17316335	SAMN24220580	7
GUG3	Garden arabica	C. arabica × C. canephora introgression line	Ethiopia	Mekbib et al 2022	PRJNA790687	SRR17316399	SAMN24220580	6
GUG4	Garden arabica	C. arabica	Ethiopia	Mekbib et al 2022	PRJNA790687	SRR17316366	SAMN24220580	5
GUG5	Garden arabica	C. arabica	Ethiopia	Mekbib et al 2022	PRJNA790687	SRR17316379	SAMN24220580	7
Ica	C. arabica	C. arabica × C. canephora introgression line	Portugal	Huang et al 2020	PRJNA505204	SRR8194284	SAMN10411946	4
ISG1	Garden arabica	C. arabica	Ethiopia	Mekbib et al 2022	PRJNA790687	SRR17316354	SAMN24220580	7
ISG4	Garden arabica	C. arabica	Ethiopia	Mekbib et al 2022	PRJNA790687	SRR17316396	SAMN24220580	7
ISG5	Garden arabica	C. arabica	Ethiopia	Mekbib et al 2022	PRJNA790687	SRR17316374	SAMN24220580	7
JIG2	Garden arabica	C. arabica	Ethiopia	Mekbib et al 2022	PRJNA790687	SRR17316353	SAMN24220580	7
JIG3	Garden arabica	C. arabica	Ethiopia	Mekbib et al 2022	PRJNA790687	SRR17316344	SAMN24220580	7
JIG5	Garden arabica	C. arabica	Ethiopia	Mekbib et al 2022	PRJNA790687	SRR17316350	SAMN24220580	8
kent	C. arabica	C. arabica × C. canephora introgression line	India	Huang et al 2020	PRJNA505204	SRR8194288	SAMN10411969	5
KOG1	Garden arabica	C. arabica	Ethiopia	Mekbib et al 2022	PRJNA790687	SRR17316381	SAMN24220580	6
KOG2	Garden arabica	C. arabica	Ethiopia	Mekbib et al 2022	PRJNA790687	SRR17316356	SAMN24220580	6
KOG3	Garden arabica	C. arabica	Ethiopia	Mekbib et al 2022	PRJNA790687	SRR17316418	SAMN24220580	8
KT	Garden arabica	C. arabica	Malaysia	Huang et al 2020	PRJNA505204	SRR8194289	SAMN10411972	3
LAG3	Garden arabica	C. arabica	Ethiopia	Mekbib et al 2022	PRJNA790687	SRR17316358	SAMN24220580	7
LAG4	Garden arabica	C. arabica	Ethiopia	Mekbib et al 2022	PRJNA790687	SRR17316347	SAMN24220580	6
LAG5	Garden arabica	C. arabica	Ethiopia	Mekbib et al 2022	PRJNA790687	SRR17316391	SAMN24220580	7
MESF1	Forest-based arabica	C. arabica	Ethiopia	Mekbib et al 2022	PRJNA790687	SRR17316404	SAMN24220580	7
MESF2	Forest-based arabica	C. arabica	Ethiopia	Mekbib et al 2022	PRJNA790687	SRR17316378	SAMN24220580	7
MESF4	Forest-based arabica	C. arabica	Ethiopia	Mekbib et al 2022	PRJNA790687	SRR17316386	SAMN24220580	7
MHF2	Forest-based arabica	C. arabica	Ethiopia	Mekbib et al 2022	PRJNA790687	SRR17316390	SAMN24220580	6
MHF3	Forest-based arabica	C. arabica	Ethiopia	Mekbib et al 2022	PRJNA790687	SRR17316336	SAMN24220580	6
MHF4	Forest-based arabica	C. arabica	Ethiopia	Mekbib et al 2022	PRJNA790687	SRR17316338	SAMN24220580	7
MHSF2	Forest-based arabica	C. arabica	Ethiopia	Mekbib et al 2022	PRJNA790687	SRR17316342	SAMN24220580	7
MHSF3	Forest-based arabica	C. arabica	Ethiopia	Mekbib et al 2022	PRJNA790687	SRR17316341	SAMN24220580	8
MHSF4	Forest-based arabica	C. arabica	Ethiopia	Mekbib et al 2022	PRJNA790687	SRR17316340	SAMN24220580	5
MKG1	Garden arabica	C. arabica	Ethiopia	Mekbib et al 2022	PRJNA790687	SRR17316401	SAMN24220580	7
MKG2	Garden arabica	C. arabica	Ethiopia	Mekbib et al 2022	PRJNA790687	SRR17316373	SAMN24220580	7
MKG3	Garden arabica	C. arabica	Ethiopia	Mekbib et al 2022	PRJNA790687	SRR17316361	SAMN24220580	6
MOXICO	C. arabica	C. arabica × C. canephora introgression line	Mexico	Huang et al 2020	PRJNA505204	SRR8194294	SAMN10411975	5
MOXICO-10	C. arabica	C. arabica × C. canephora introgression line	Mexico	Huang et al 2020	PRJNA505204	SRR8194291	SAMN10411974	5
MOXICO-13	C. arabica	C. arabica × C. canephora introgression line	Mexico	Huang et al 2020	PRJNA505204	SRR8194269	SAMN10411948	3
NY02	C. arabica	C. arabica × C. canephora introgression line	unknown	Huang et al 2020	PRJNA505204	SRR8194248	SAMN10411931	5
P1	C. arabica	C. arabica × C. canephora introgression line	Portugal	Huang et al 2020	PRJNA505204	SRR8194277	SAMN10411943	4
P2	C. arabica	C. arabica × C. canephora introgression line	Portugal	Huang et al 2020	PRJNA505204	SRR8194252	SAMN10411927	4
P4	C. arabica	C. arabica × C. canephora introgression line	Portugal	Huang et al 2020	PRJNA505204	SRR8194279	SAMN10411937	4
P5	C. arabica	C. arabica × C. canephora introgression line	Malaysia	Huang et al 2020	PRJNA505204	SRR8194246	SAMN10411935	5
P7963	C. arabica	C. arabica × C. canephora introgression line	Portugal	Huang et al 2020	PRJNA505204	SRR8194255	SAMN10411925	3
paca	C. arabica	C. arabica × C. canephora introgression line	El Salvador	Huang et al 2020	PRJNA505204	SRR8194238	SAMN10411978	5
Reyan-1	C. canephora	C. canephora	China	Huang et al 2020	PRJNA505204	SRR8194262	SAMN10411920	6
Reyan-2	C. canephora	C. canephora	China	Huang et al 2020	PRJNA505204	SRR8194265	SAMN10411956	5
Reyan-3	C. canephora	C. canephora	China	Huang et al 2020	PRJNA505204	SRR8194271	SAMN10411954	8
Reyan-4	C. canephora	C. canephora	China	Huang et al 2020	PRJNA505204	SRR8194266	SAMN10411955	5
S288	C. arabica	C. arabica × C. liberica introgression line	India	Huang et al 2020	PRJNA505204	SRR8194249	SAMN10411934	2
SAG2	Garden arabica	C. arabica	Ethiopia	Mekbib et al 2022	PRJNA790687	SRR17316363	SAMN24220580	5
SAG3	Garden arabica	C. arabica	Ethiopia	Mekbib et al 2022	PRJNA790687	SRR17316362	SAMN24220580	5
SAG5	Garden arabica	C. arabica	Ethiopia	Mekbib et al 2022	PRJNA790687	SRR17316351	SAMN24220580	9
SL28	C. arabica	C. arabica × C. canephora introgression line	Kenya	Huang et al 2020	PRJNA505204	SRR8194290	SAMN10411971	2
SL34	C. arabica	C. arabica × C. canephora introgression line	Kenya	Huang et al 2020	PRJNA505204	SRR8194287	SAMN10411970	5
T5175	C. arabica	C. arabica × C. canephora introgression line	Costa Rica	Huang et al 2020	PRJNA505204	SRR8194258	SAMN10411924	4
T8667	C. arabica	C. arabica × C. canephora introgression line	Costa Rica	Huang et al 2020	PRJNA505204	SRR8194256	SAMN10411926	4
TGG1	Garden arabica	C. arabica	Ethiopia	Mekbib et al 2022	PRJNA790687	SRR17316369	SAMN24220580	6
TGG3	Garden arabica	C. arabica	Ethiopia	Mekbib et al 2022	PRJNA790687	SRR17316419	SAMN24220580	6
TGG5	Garden arabica	C. arabica	Ethiopia	Mekbib et al 2022	PRJNA790687	SRR17316383	SAMN24220580	6
Typica	C. arabica	C. arabica	Esarbia	Huang et al 2020	PRJNA505204	SRR8194270	SAMN10411947	2
Villa Sarchi	C. arabica	C. arabica	Costa Rica	Huang et al 2020	PRJNA505204	SRR8194278	SAMN10411944	5
WEG1	Garden arabica	C. arabica	Ethiopia	Mekbib et al 2022	PRJNA790687	SRR17316345	SAMN24220580	6
WEG2	Garden arabica	C. arabica	Ethiopia	Mekbib et al 2022	PRJNA790687	SRR17316333	SAMN24220580	6
WEG3	Garden arabica	C. arabica	Ethiopia	Mekbib et al 2022	PRJNA790687	SRR17316406	SAMN24220580	6
WLG1	Garden arabica	C. arabica	Ethiopia	Mekbib et al 2022	PRJNA790687	SRR17316372	SAMN24220580	6
WLG2	Garden arabica	C. arabica	Ethiopia	Mekbib et al 2022	PRJNA790687	SRR17316376	SAMN24220580	8
WLG3	Garden arabica	C. arabica	Ethiopia	Mekbib et al 2022	PRJNA790687	SRR17316364	SAMN24220580	7
YAF2	Forest-based arabica	C. arabica	Ethiopia	Mekbib et al 2022	PRJNA790687	SRR17316367	SAMN24220580	6
YAF3	Forest-based arabica	C. arabica	Ethiopia	Mekbib et al 2022	PRJNA790687	SRR17316397	SAMN24220580	5
YAF5	Forest-based arabica	C. arabica	Ethiopia	Mekbib et al 2022	PRJNA790687	SRR17316337	SAMN24220580	8
YASF1	Forest-based arabica	C. arabica	Ethiopia	Mekbib et al 2022	PRJNA790687	SRR17316413	SAMN24220580	7
YASF2	Forest-based arabica	C. arabica	Ethiopia	Mekbib et al 2022	PRJNA790687	SRR17316415	SAMN24220580	7
YASF5	Forest-based arabica	C. arabica	Ethiopia	Mekbib et al 2022	PRJNA790687	SRR17316388	SAMN24220580	7
YCG1	Garden arabica	C. arabica	Ethiopia	Mekbib et al 2022	PRJNA790687	SRR17316380	SAMN24220580	6
YCG2	Garden arabica	C. arabica	Ethiopia	Mekbib et al 2022	PRJNA790687	SRR17316389	SAMN24220580	8
YCG3	Garden arabica	C. arabica	Ethiopia	Mekbib et al 2022	PRJNA790687	SRR17316410	SAMN24220580	7
ZPG2	Garden arabica	C. arabica	Ethiopia	Mekbib et al 2022	PRJNA790687	SRR17316414	SAMN24220580	8
ZPG4	Garden arabica	C. arabica	Ethiopia	Mekbib et al 2022	PRJNA790687	SRR17316408	SAMN24220580	7
ZPG5	Garden arabica	C. arabica	Ethiopia	Mekbib et al 2022	PRJNA790687	SRR17316375	SAMN24220580	7
