# Supplementary material for: A chromosome-scale assembly reveals chromosomal aberrations and exchanges generating genetic diversity in Coffea arabica germplasm
Source: Nat Commun. 2024 Jan 23;15:463. doi: 10.1038/s41467-023-44449-8 (PMC10805892; doi:10.1038/s41467-023-44449-8)
Supplement: Supplementary file 5 — Supplementary Data 2 [file 41467_2023_44449_MOESM5_ESM.xlsx]

## Sheet: Supplementary Data 2
Supplementary Data 2: Gene ontology enrichment analysis in the chromosome segments of C. arabica that tend to be replaced by Timor hybrid-derived haplotypes in Timor hybrid derivatives.
Chr	Start	End	ID of the introgressed chromosome segment	Summary of significant GO terms (p.adjust<0.005)
Chr1c	1	42160156	Chr1c-1	BP: secondary metabolic process, multicellular organism development, fruit ripening, anatomical structure development; CC: extracellular region, endoplasmic reticulum
Chr3c	7654217	8892510	Chr3c-1
Chr4c	6957980	8224583	Chr4c-1	BP: response to biotic stimulus (+), response to external stimulus; MF: enzyme regulator activity
Chr4c	50339901	51591295	Chr4c-2	MF: transporter activity
Chr5c	44967380	46018303	Chr5c-1
Chr6c	13882424	16449770	Chr6c-1
Chr7c	8577961	9570437	Chr7c-1	CC: peroxisome
Chr7c	18394922	39574705	Chr7c-2
Chr8c	1	1032998	Chr8c-1
Chr8c	38297535	39076990	Chr8c-2
Chr9c	7851883	8584920	Chr9c-1	CC: cell wall, external encapsulating structure; MF: nucleotide binding, binding
Chr10c	51187726	51302599	Chr10c-1
Chr11c	12082951	26642065	Chr11c-1
Chr11c	39211078	39892075	Chr11c-2
Detailed list of GO terms and p.adjust values in each introgressed chromosome segment.
Chr	Start	End	ID of the introgressed chromosome segment	GO ID	GO Term	GO Category	Annotated	Significant	Expected	classicFisher	classicKS	elimKS	p.adjust
Chr1c	1	42160156	Chr1c-1	GO:0019748	secondary metabolic process	BP	739	31	9.01	2.1e-09	0.028	0.028	7.56e-08
Chr1c	1	42160156	Chr1c-1	GO:0007275	multicellular organism development	BP	1379	40	16.81	2.8e-07	0.7401	0.7401	5.04e-06
Chr1c	1	42160156	Chr1c-1	GO:0009835	fruit ripening	BP	34	6	0.41	3.1e-06	0.2801	0.2801	3.72e-05
Chr1c	1	42160156	Chr1c-1	GO:0048856	anatomical structure development	BP	1764	43	21.5	9e-06	0.9811	0.9811	8.1e-05
Chr1c	1	42160156	Chr1c-1	GO:0009058	biosynthetic process	BP	4178	72	50.93	0.00089	0.9976	0.9976	0.006408
Chr1c	1	42160156	Chr1c-1	GO:0006259	DNA metabolic process	BP	268	9	3.27	0.00579	0.037	0.037	0.03474
Chr1c	1	42160156	Chr1c-1	GO:0008152	metabolic process	BP	10858	151	132.37	0.01047	0.7081	0.9963	0.0538457
Chr1c	1	42160156	Chr1c-1	GO:0007049	cell cycle	BP	313	7	3.82	0.08953	0.0582	0.0582	0.36132
Chr1c	1	42160156	Chr1c-1	GO:0006629	lipid metabolic process	BP	1546	25	18.85	0.09033	0.9989	0.9989	0.36132
Chr1c	1	42160156	Chr1c-1	GO:0006139	nucleobase-containing compound metabolic...	BP	2266	29	27.62	0.41978	0.0649	0.0649	1
Chr1c	1	42160156	Chr1c-1	GO:0009790	embryo development	BP	119	2	1.45	0.42692	0.2547	0.2547	1
Chr1c	1	42160156	Chr1c-1	GO:0000003	reproduction	BP	749	10	9.13	0.43024	0.9359	0.9359	1
Chr1c	1	42160156	Chr1c-1	GO:0040007	growth	BP	243	3	2.96	0.57096	0.9924	0.9924	1
Chr1c	1	42160156	Chr1c-1	GO:0009607	response to biotic stimulus	BP	505	6	6.16	0.58245	0.1663	0.1663	1
Chr1c	1	42160156	Chr1c-1	GO:0006412	translation	BP	602	7	7.34	0.60343	0.3968	0.3968	1
Chr1c	1	42160156	Chr1c-1	GO:0015979	photosynthesis	BP	181	2	2.21	0.65011	0.667	0.667	1
Chr1c	1	42160156	Chr1c-1	GO:0006091	generation of precursor metabolites and ...	BP	400	4	4.88	0.72158	0.2443	0.2443	1
Chr1c	1	42160156	Chr1c-1	GO:0019725	cellular homeostasis	BP	108	1	1.32	0.73504	0.2851	0.2851	1
Chr1c	1	42160156	Chr1c-1	GO:0009605	response to external stimulus	BP	710	7	8.66	0.76639	0.1822	0.1822	1
Chr1c	1	42160156	Chr1c-1	GO:0019538	protein metabolic process	BP	2183	23	26.61	0.79985	0.1504	0.1504	1
Chr1c	1	42160156	Chr1c-1	GO:0016049	cell growth	BP	145	1	1.77	0.83217	0.962	0.962	1
Chr1c	1	42160156	Chr1c-1	GO:0006950	response to stress	BP	1616	16	19.7	0.83958	0.2325	0.2325	1
Chr1c	1	42160156	Chr1c-1	GO:0009056	catabolic process	BP	1482	13	18.07	0.91998	0.001	0.001	1
Chr1c	1	42160156	Chr1c-1	GO:0036211	protein modification process	BP	926	7	11.29	0.9379	0.0896	0.0896	1
Chr1c	1	42160156	Chr1c-1	GO:0009791	post-embryonic development	BP	608	4	7.41	0.94109	0.0863	0.0863	1
Chr1c	1	42160156	Chr1c-1	GO:0009987	cellular process	BP	13097	147	159.67	0.95745	0.592	0.6008	1
Chr1c	1	42160156	Chr1c-1	GO:0030154	cell differentiation	BP	290	1	3.54	0.97219	0.5814	0.5814	1
Chr1c	1	42160156	Chr1c-1	GO:0009628	response to abiotic stimulus	BP	738	4	9	0.98084	0.1473	0.1473	1
Chr1c	1	42160156	Chr1c-1	GO:0007165	signal transduction	BP	881	5	10.74	0.98418	0.1804	0.1804	1
Chr1c	1	42160156	Chr1c-1	GO:0005975	carbohydrate metabolic process	BP	1017	6	12.4	0.98639	0.0404	0.0404	1
Chr1c	1	42160156	Chr1c-1	GO:0007154	cell communication	BP	1001	5	12.2	0.9945	0.1667	0.2749	1
Chr1c	1	42160156	Chr1c-1	GO:0009719	response to endogenous stimulus	BP	745	3	9.08	0.99494	0.0047	0.0047	1
Chr1c	1	42160156	Chr1c-1	GO:0042221	response to chemical	BP	1543	8	18.81	0.9988	0.0264	0.0264	1
Chr1c	1	42160156	Chr1c-1	GO:0006810	transport	BP	2286	14	27.87	0.99921	0.3665	0.3665	1
Chr1c	1	42160156	Chr1c-1	GO:0016043	cellular component organization	BP	1764	8	21.5	0.99984	0.0138	0.0138	1
Chr1c	1	42160156	Chr1c-1	GO:0008150	biological_process	BP	20671	252	252	1	1	1	1
Chr3c	7654217	8892510	Chr3c-1	GO:0065009	regulation of molecular function	BP	111	1	0.1	0.092	0.0457	0.046	0.668
Chr3c	7654217	8892510	Chr3c-1	GO:0009628	response to abiotic stimulus	BP	738	2	0.64	0.134	0.3158	0.316	0.668
Chr3c	7654217	8892510	Chr3c-1	GO:0009058	biosynthetic process	BP	4178	6	3.64	0.138	0.8305	0.831	0.668
Chr3c	7654217	8892510	Chr3c-1	GO:0009987	cellular process	BP	13097	14	11.4	0.152	0.592	0.605	0.668
Chr3c	7654217	8892510	Chr3c-1	GO:0008152	metabolic process	BP	10858	12	9.45	0.167	0.4414	0.891	0.668
Chr3c	7654217	8892510	Chr3c-1	GO:0005975	carbohydrate metabolic process	BP	1017	2	0.89	0.221	0.0404	0.04	0.685714
Chr3c	7654217	8892510	Chr3c-1	GO:0007049	cell cycle	BP	313	1	0.27	0.24	0.0229	0.023	0.685714
Chr3c	7654217	8892510	Chr3c-1	GO:0006629	lipid metabolic process	BP	1546	2	1.35	0.394	0.9922	0.992	0.81
Chr3c	7654217	8892510	Chr3c-1	GO:0009791	post-embryonic development	BP	608	1	0.53	0.416	0.1663	0.166	0.81
Chr3c	7654217	8892510	Chr3c-1	GO:0006950	response to stress	BP	1616	2	1.41	0.416	0.3317	0.332	0.81
Chr3c	7654217	8892510	Chr3c-1	GO:0019748	secondary metabolic process	BP	739	1	0.64	0.481	8.8e-05	8.8e-05	0.81
Chr3c	7654217	8892510	Chr3c-1	GO:0000003	reproduction	BP	749	1	0.65	0.486	0.9342	0.941	0.81
Chr3c	7654217	8892510	Chr3c-1	GO:0007165	signal transduction	BP	881	1	0.77	0.544	0.3467	0.347	0.836923
Chr3c	7654217	8892510	Chr3c-1	GO:0007154	cell communication	BP	1001	1	0.87	0.591	0.338	0.346	0.844286
Chr3c	7654217	8892510	Chr3c-1	GO:0007275	multicellular organism development	BP	1379	1	1.2	0.712	0.115	0.149	0.925263
Chr3c	7654217	8892510	Chr3c-1	GO:0016043	cellular component organization	BP	1764	1	1.54	0.799	0.0741	0.074	0.925263
Chr3c	7654217	8892510	Chr3c-1	GO:0048856	anatomical structure development	BP	1764	1	1.54	0.799	0.5404	0.614	0.925263
Chr3c	7654217	8892510	Chr3c-1	GO:0006139	nucleobase-containing compound metabolic...	BP	2266	1	1.97	0.876	0.0561	0.137	0.925263
Chr3c	7654217	8892510	Chr3c-1	GO:0006810	transport	BP	2286	1	1.99	0.879	0.4486	0.449	0.925263
Chr3c	7654217	8892510	Chr3c-1	GO:0008150	biological_process	BP	20671	18	18	1	1	1	1
Chr4c	6957980	8224583	Chr4c-1	GO:0009607	response to biotic stimulus	BP	505	14	1.42	8.6e-11	0.4121	0.4121	2.32e-09
Chr4c	6957980	8224583	Chr4c-1	GO:0009605	response to external stimulus	BP	710	14	1.99	7e-09	0.5076	0.5076	9.45e-08
Chr4c	6957980	8224583	Chr4c-1	GO:0012501	programmed cell death	BP	86	2	0.24	0.024	0.8199	0.8199	0.216
Chr4c	6957980	8224583	Chr4c-1	GO:0009790	embryo development	BP	119	2	0.33	0.044	0.2144	0.2144	0.297
Chr4c	6957980	8224583	Chr4c-1	GO:0007275	multicellular organism development	BP	1379	7	3.87	0.09	0.1663	0.2126	0.4095
Chr4c	6957980	8224583	Chr4c-1	GO:0009791	post-embryonic development	BP	608	4	1.71	0.091	0.2186	0.2186	0.4095
Chr4c	6957980	8224583	Chr4c-1	GO:0000003	reproduction	BP	749	4	2.1	0.158	0.9342	0.9409	0.609429
Chr4c	6957980	8224583	Chr4c-1	GO:0030154	cell differentiation	BP	290	2	0.81	0.196	0.7924	0.7924	0.6615
Chr4c	6957980	8224583	Chr4c-1	GO:0048856	anatomical structure development	BP	1764	7	4.95	0.223	0.6182	0.6937	0.669
Chr4c	6957980	8224583	Chr4c-1	GO:0006810	transport	BP	2286	8	6.41	0.309	0.4486	0.4486	0.824727
Chr4c	6957980	8224583	Chr4c-1	GO:0016049	cell growth	BP	145	1	0.41	0.336	0.9991	0.9991	0.824727
Chr4c	6957980	8224583	Chr4c-1	GO:0006950	response to stress	BP	1616	5	4.53	0.479	0.3284	0.3284	0.977786
Chr4c	6957980	8224583	Chr4c-1	GO:0040007	growth	BP	243	1	0.68	0.497	0.9962	0.9962	0.977786
Chr4c	6957980	8224583	Chr4c-1	GO:0006412	translation	BP	602	2	1.69	0.507	0.4263	0.4263	0.977786
Chr4c	6957980	8224583	Chr4c-1	GO:0005975	carbohydrate metabolic process	BP	1017	3	2.85	0.549	0.0404	0.0404	0.987882
Chr4c	6957980	8224583	Chr4c-1	GO:0007049	cell cycle	BP	313	1	0.88	0.588	0.0229	0.0229	0.987882
Chr4c	6957980	8224583	Chr4c-1	GO:0006139	nucleobase-containing compound metabolic...	BP	2266	6	6.36	0.622	0.0561	0.1366	0.987882
Chr4c	6957980	8224583	Chr4c-1	GO:0016043	cellular component organization	BP	1764	4	4.95	0.741	0.0707	0.0707	1
Chr4c	6957980	8224583	Chr4c-1	GO:0009056	catabolic process	BP	1482	3	4.16	0.795	0.0021	0.0021	1
Chr4c	6957980	8224583	Chr4c-1	GO:0019538	protein metabolic process	BP	2183	4	6.13	0.874	0.204	0.204	1
Chr4c	6957980	8224583	Chr4c-1	GO:0036211	protein modification process	BP	926	1	2.6	0.93	0.1619	0.1619	1
Chr4c	6957980	8224583	Chr4c-1	GO:0006629	lipid metabolic process	BP	1546	2	4.34	0.938	0.9606	0.9606	1
Chr4c	6957980	8224583	Chr4c-1	GO:0009987	cellular process	BP	13097	31	36.75	0.954	0.592	0.6055	1
Chr4c	6957980	8224583	Chr4c-1	GO:0009058	biosynthetic process	BP	4178	7	11.72	0.964	0.8305	0.8305	1
Chr4c	6957980	8224583	Chr4c-1	GO:0042221	response to chemical	BP	1543	1	4.33	0.989	0.0264	0.0264	1
Chr4c	6957980	8224583	Chr4c-1	GO:0008152	metabolic process	BP	10858	22	30.47	0.991	0.2844	0.7462	1
Chr4c	6957980	8224583	Chr4c-1	GO:0008150	biological_process	BP	20671	58	58	1	1	1	1
Chr4c	50339901	51591295	Chr4c-2	GO:0006810	transport	BP	2286	9	4.53	0.032	0.4486	0.4486	0.714
Chr4c	50339901	51591295	Chr4c-2	GO:0009605	response to external stimulus	BP	710	4	1.41	0.051	0.3146	0.3146	0.714
Chr4c	50339901	51591295	Chr4c-2	GO:0009607	response to biotic stimulus	BP	505	3	1	0.078	0.2357	0.2357	0.728
Chr4c	50339901	51591295	Chr4c-2	GO:0036211	protein modification process	BP	926	4	1.84	0.11	0.1619	0.1619	0.77
Chr4c	50339901	51591295	Chr4c-2	GO:0012501	programmed cell death	BP	86	1	0.17	0.157	0.708	0.708	0.8792
Chr4c	50339901	51591295	Chr4c-2	GO:0016049	cell growth	BP	145	1	0.29	0.251	1	1	1
Chr4c	50339901	51591295	Chr4c-2	GO:0048856	anatomical structure development	BP	1764	5	3.5	0.27	0.6016	0.6765	1
Chr4c	50339901	51591295	Chr4c-2	GO:0009791	post-embryonic development	BP	608	2	1.21	0.341	0.1749	0.1749	1
Chr4c	50339901	51591295	Chr4c-2	GO:0009416	response to light stimulus	BP	231	1	0.46	0.369	0.4718	0.4718	1
Chr4c	50339901	51591295	Chr4c-2	GO:0040007	growth	BP	243	1	0.48	0.384	0.9981	0.9981	1
Chr4c	50339901	51591295	Chr4c-2	GO:0006950	response to stress	BP	1616	4	3.21	0.4	0.3368	0.3368	1
Chr4c	50339901	51591295	Chr4c-2	GO:0000003	reproduction	BP	749	2	1.49	0.441	0.9342	0.9409	1
Chr4c	50339901	51591295	Chr4c-2	GO:0007049	cell cycle	BP	313	1	0.62	0.465	0.0229	0.0229	1
Chr4c	50339901	51591295	Chr4c-2	GO:0007275	multicellular organism development	BP	1379	3	2.74	0.521	0.1213	0.1574	1
Chr4c	50339901	51591295	Chr4c-2	GO:0006091	generation of precursor metabolites and ...	BP	400	1	0.79	0.552	0.2823	0.2823	1
Chr4c	50339901	51591295	Chr4c-2	GO:0006629	lipid metabolic process	BP	1546	3	3.07	0.601	0.9868	0.9868	1
Chr4c	50339901	51591295	Chr4c-2	GO:0019538	protein metabolic process	BP	2183	4	4.33	0.642	0.204	0.204	1
Chr4c	50339901	51591295	Chr4c-2	GO:0006139	nucleobase-containing compound metabolic...	BP	2266	4	4.49	0.672	0.0561	0.1366	1
Chr4c	50339901	51591295	Chr4c-2	GO:0016043	cellular component organization	BP	1764	3	3.5	0.692	0.0744	0.0744	1
Chr4c	50339901	51591295	Chr4c-2	GO:0009628	response to abiotic stimulus	BP	738	1	1.46	0.775	0.2704	0.2704	1
Chr4c	50339901	51591295	Chr4c-2	GO:0009987	cellular process	BP	13097	24	25.98	0.791	0.592	0.6055	1
Chr4c	50339901	51591295	Chr4c-2	GO:0007154	cell communication	BP	1001	1	1.99	0.87	0.3296	0.3457	1
Chr4c	50339901	51591295	Chr4c-2	GO:0005975	carbohydrate metabolic process	BP	1017	1	2.02	0.874	0.0404	0.0404	1
Chr4c	50339901	51591295	Chr4c-2	GO:0008152	metabolic process	BP	10858	18	21.54	0.897	0.3503	0.8259	1
Chr4c	50339901	51591295	Chr4c-2	GO:0009056	catabolic process	BP	1482	1	2.94	0.953	0.0019	0.0019	1
Chr4c	50339901	51591295	Chr4c-2	GO:0042221	response to chemical	BP	1543	1	3.06	0.959	0.0264	0.0264	1
Chr4c	50339901	51591295	Chr4c-2	GO:0009058	biosynthetic process	BP	4178	4	8.29	0.977	0.8305	0.8305	1
Chr4c	50339901	51591295	Chr4c-2	GO:0008150	biological_process	BP	20671	41	41	1	1	1	1
Chr5c	44967380	46018303	Chr5c-1	GO:0016043	cellular component organization	BP	1764	17	8.02	0.0023	0.1951	0.1951	0.0759
Chr5c	44967380	46018303	Chr5c-1	GO:0009987	cellular process	BP	13097	69	59.56	0.0255	0.592	0.6055	0.374
Chr5c	44967380	46018303	Chr5c-1	GO:0006259	DNA metabolic process	BP	268	4	1.22	0.034	0.0047	0.0047	0.374
Chr5c	44967380	46018303	Chr5c-1	GO:0007049	cell cycle	BP	313	4	1.42	0.0546	0.0229	0.0229	0.45045
Chr5c	44967380	46018303	Chr5c-1	GO:0006139	nucleobase-containing compound metabolic...	BP	2266	15	10.3	0.0873	0.0561	0.1366	0.57618
Chr5c	44967380	46018303	Chr5c-1	GO:0006950	response to stress	BP	1616	10	7.35	0.1985	0.3864	0.3864	0.867193
Chr5c	44967380	46018303	Chr5c-1	GO:0009628	response to abiotic stimulus	BP	738	5	3.36	0.2452	0.3158	0.3158	0.867193
Chr5c	44967380	46018303	Chr5c-1	GO:0006412	translation	BP	602	4	2.74	0.2932	0.471	0.471	0.867193
Chr5c	44967380	46018303	Chr5c-1	GO:0012501	programmed cell death	BP	86	1	0.39	0.3248	0.6798	0.6798	0.867193
Chr5c	44967380	46018303	Chr5c-1	GO:0008152	metabolic process	BP	10858	52	49.38	0.3307	0.4426	0.8839	0.867193
Chr5c	44967380	46018303	Chr5c-1	GO:0019725	cellular homeostasis	BP	108	1	0.49	0.3895	0.3623	0.3623	0.867193
Chr5c	44967380	46018303	Chr5c-1	GO:0006629	lipid metabolic process	BP	1546	8	7.03	0.4059	0.9941	0.9941	0.867193
Chr5c	44967380	46018303	Chr5c-1	GO:0036211	protein modification process	BP	926	5	4.21	0.4133	0.1619	0.1619	0.867193
Chr5c	44967380	46018303	Chr5c-1	GO:0000003	reproduction	BP	749	4	3.41	0.4448	0.9342	0.9409	0.867193
Chr5c	44967380	46018303	Chr5c-1	GO:0007154	cell communication	BP	1001	5	4.55	0.4805	0.338	0.3457	0.867193
Chr5c	44967380	46018303	Chr5c-1	GO:0009056	catabolic process	BP	1482	7	6.74	0.5153	0.0028	0.0028	0.867193
Chr5c	44967380	46018303	Chr5c-1	GO:0009791	post-embryonic development	BP	608	3	2.76	0.5253	0.1603	0.1603	0.867193
Chr5c	44967380	46018303	Chr5c-1	GO:0019538	protein metabolic process	BP	2183	10	9.93	0.5397	0.204	0.204	0.867193
Chr5c	44967380	46018303	Chr5c-1	GO:0006091	generation of precursor metabolites and ...	BP	400	2	1.82	0.5457	0.2823	0.2823	0.867193
Chr5c	44967380	46018303	Chr5c-1	GO:0015979	photosynthesis	BP	181	1	0.82	0.5633	0.667	0.667	0.867193
Chr5c	44967380	46018303	Chr5c-1	GO:0007165	signal transduction	BP	881	4	4.01	0.5725	0.3467	0.3467	0.867193
Chr5c	44967380	46018303	Chr5c-1	GO:0009605	response to external stimulus	BP	710	3	3.23	0.6311	0.2215	0.2215	0.867193
Chr5c	44967380	46018303	Chr5c-1	GO:0009058	biosynthetic process	BP	4178	18	19	0.642	0.8305	0.8305	0.867193
Chr5c	44967380	46018303	Chr5c-1	GO:0009416	response to light stimulus	BP	231	1	1.05	0.6531	0.4272	0.4272	0.867193
Chr5c	44967380	46018303	Chr5c-1	GO:0009719	response to endogenous stimulus	BP	745	3	3.39	0.6635	0.0047	0.0047	0.867193
Chr5c	44967380	46018303	Chr5c-1	GO:0005975	carbohydrate metabolic process	BP	1017	4	4.62	0.6855	0.0404	0.0404	0.867193
Chr5c	44967380	46018303	Chr5c-1	GO:0006810	transport	BP	2286	9	10.4	0.725	0.4486	0.4486	0.867193
Chr5c	44967380	46018303	Chr5c-1	GO:0030154	cell differentiation	BP	290	1	1.32	0.7358	0.7381	0.7381	0.867193
Chr5c	44967380	46018303	Chr5c-1	GO:0042221	response to chemical	BP	1543	5	7.02	0.8396	0.0264	0.0264	0.9405
Chr5c	44967380	46018303	Chr5c-1	GO:0007275	multicellular organism development	BP	1379	4	6.27	0.8806	0.0899	0.1195	0.9405
Chr5c	44967380	46018303	Chr5c-1	GO:0009607	response to biotic stimulus	BP	505	1	2.3	0.9027	0.1708	0.1708	0.9405
Chr5c	44967380	46018303	Chr5c-1	GO:0048856	anatomical structure development	BP	1764	5	8.02	0.912	0.4674	0.5417	0.9405
Chr5c	44967380	46018303	Chr5c-1	GO:0008150	biological_process	BP	20671	94	94	1	1	1	1
Chr6c	13882424	16449770	Chr6c-1	GO:0019538	protein metabolic process	BP	2183	98	82.69	0.042	0.204	0.204	0.474571
Chr6c	13882424	16449770	Chr6c-1	GO:0007165	signal transduction	BP	881	43	33.37	0.054	0.3467	0.3467	0.474571
Chr6c	13882424	16449770	Chr6c-1	GO:0016043	cellular component organization	BP	1764	79	66.82	0.066	0.2571	0.2571	0.474571
Chr6c	13882424	16449770	Chr6c-1	GO:0009908	flower development	BP	135	9	5.11	0.071	0.4503	0.4503	0.474571
Chr6c	13882424	16449770	Chr6c-1	GO:0048856	anatomical structure development	BP	1764	78	66.82	0.084	0.8708	0.9425	0.474571
Chr6c	13882424	16449770	Chr6c-1	GO:0006259	DNA metabolic process	BP	268	15	10.15	0.086	0.0047	0.0047	0.474571
Chr6c	13882424	16449770	Chr6c-1	GO:0009856	pollination	BP	123	8	4.66	0.096	0.9478	0.9478	0.474571
Chr6c	13882424	16449770	Chr6c-1	GO:0007623	circadian rhythm	BP	29	3	1.1	0.096	0.0329	0.0329	0.474571
Chr6c	13882424	16449770	Chr6c-1	GO:0007154	cell communication	BP	1001	46	37.92	0.101	0.338	0.3457	0.474571
Chr6c	13882424	16449770	Chr6c-1	GO:0009606	tropism	BP	33	3	1.25	0.128	0.6764	0.6764	0.474571
Chr6c	13882424	16449770	Chr6c-1	GO:0036211	protein modification process	BP	926	42	35.08	0.13	0.1619	0.1619	0.474571
Chr6c	13882424	16449770	Chr6c-1	GO:0007275	multicellular organism development	BP	1379	60	52.24	0.145	0.2624	0.3569	0.474571
Chr6c	13882424	16449770	Chr6c-1	GO:0009838	abscission	BP	18	2	0.68	0.147	0.9878	0.9878	0.474571
Chr6c	13882424	16449770	Chr6c-1	GO:0009719	response to endogenous stimulus	BP	745	34	28.22	0.151	0.0047	0.0047	0.474571
Chr6c	13882424	16449770	Chr6c-1	GO:0016049	cell growth	BP	145	8	5.49	0.185	0.9559	0.9559	0.53625
Chr6c	13882424	16449770	Chr6c-1	GO:0006950	response to stress	BP	1616	68	61.21	0.195	0.5075	0.5075	0.53625
Chr6c	13882424	16449770	Chr6c-1	GO:0040007	growth	BP	243	12	9.2	0.213	0.9661	0.9661	0.551294
Chr6c	13882424	16449770	Chr6c-1	GO:0012501	programmed cell death	BP	86	5	3.26	0.227	0.8181	0.8181	0.554889
Chr6c	13882424	16449770	Chr6c-1	GO:0065009	regulation of molecular function	BP	111	6	4.2	0.245	0.0457	0.0457	0.567368
Chr6c	13882424	16449770	Chr6c-1	GO:0006412	translation	BP	602	26	22.8	0.273	0.5871	0.5871	0.592952
Chr6c	13882424	16449770	Chr6c-1	GO:0042221	response to chemical	BP	1543	63	58.45	0.283	0.0264	0.0264	0.592952
Chr6c	13882424	16449770	Chr6c-1	GO:0005975	carbohydrate metabolic process	BP	1017	41	38.52	0.362	0.0404	0.0404	0.698261
Chr6c	13882424	16449770	Chr6c-1	GO:0009791	post-embryonic development	BP	608	25	23.03	0.365	0.2085	0.2085	0.698261
Chr6c	13882424	16449770	Chr6c-1	GO:0009790	embryo development	BP	119	5	4.51	0.471	0.2144	0.2144	0.817143
Chr6c	13882424	16449770	Chr6c-1	GO:0000003	reproduction	BP	749	29	28.37	0.479	0.9342	0.9409	0.817143
Chr6c	13882424	16449770	Chr6c-1	GO:0006810	transport	BP	2286	87	86.59	0.499	0.4486	0.4486	0.817143
Chr6c	13882424	16449770	Chr6c-1	GO:0006139	nucleobase-containing compound metabolic...	BP	2266	86	85.83	0.51	0.0561	0.1366	0.817143
Chr6c	13882424	16449770	Chr6c-1	GO:0009605	response to external stimulus	BP	710	27	26.89	0.52	0.2315	0.2315	0.817143
Chr6c	13882424	16449770	Chr6c-1	GO:0040029	epigenetic regulation of gene expression	BP	50	2	1.89	0.57	0.6563	0.6563	0.863867
Chr6c	13882424	16449770	Chr6c-1	GO:0019725	cellular homeostasis	BP	108	4	4.09	0.589	0.3052	0.3052	0.863867
Chr6c	13882424	16449770	Chr6c-1	GO:0009607	response to biotic stimulus	BP	505	18	19.13	0.638	0.1708	0.1708	0.905548
Chr6c	13882424	16449770	Chr6c-1	GO:0030154	cell differentiation	BP	290	10	10.98	0.664	0.692	0.692	0.913
Chr6c	13882424	16449770	Chr6c-1	GO:0009987	cellular process	BP	13097	490	496.1	0.692	0.592	0.6055	0.922667
Chr6c	13882424	16449770	Chr6c-1	GO:0009056	catabolic process	BP	1482	52	56.14	0.74	0.0045	0.0045	0.957647
Chr6c	13882424	16449770	Chr6c-1	GO:0009416	response to light stimulus	BP	231	7	8.75	0.776	0.3107	0.3107	0.975543
Chr6c	13882424	16449770	Chr6c-1	GO:0009628	response to abiotic stimulus	BP	738	21	27.95	0.933	0.1093	0.1093	1
Chr6c	13882424	16449770	Chr6c-1	GO:0019748	secondary metabolic process	BP	739	21	27.99	0.934	8.8e-05	8.8e-05	1
Chr6c	13882424	16449770	Chr6c-1	GO:0009058	biosynthetic process	BP	4178	142	158.26	0.937	0.8305	0.8305	1
Chr6c	13882424	16449770	Chr6c-1	GO:0006091	generation of precursor metabolites and ...	BP	400	10	15.15	0.94	0.2823	0.2823	1
Chr6c	13882424	16449770	Chr6c-1	GO:0007049	cell cycle	BP	313	7	11.86	0.955	0.0229	0.0229	1
Chr6c	13882424	16449770	Chr6c-1	GO:0015979	photosynthesis	BP	181	2	6.86	0.993	0.667	0.667	1
Chr6c	13882424	16449770	Chr6c-1	GO:0006629	lipid metabolic process	BP	1546	42	58.56	0.993	0.585	0.585	1
Chr6c	13882424	16449770	Chr6c-1	GO:0008152	metabolic process	BP	10858	376	411.29	0.995	0.4021	0.596	1
Chr6c	13882424	16449770	Chr6c-1	GO:0008150	biological_process	BP	20671	783	783	1	1	1	1
Chr7c	8577961	9570437	Chr7c-1	GO:0006810	transport	BP	2286	14	7.19	0.01	0.4486	0.4486	0.32
Chr7c	8577961	9570437	Chr7c-1	GO:0006629	lipid metabolic process	BP	1546	10	4.86	0.022	0.9989	0.9989	0.352
Chr7c	8577961	9570437	Chr7c-1	GO:0009416	response to light stimulus	BP	231	2	0.73	0.164	0.5233	0.5233	1
Chr7c	8577961	9570437	Chr7c-1	GO:0040007	growth	BP	243	2	0.76	0.178	0.9989	0.9989	1
Chr7c	8577961	9570437	Chr7c-1	GO:0009987	cellular process	BP	13097	44	41.18	0.278	0.592	0.6055	1
Chr7c	8577961	9570437	Chr7c-1	GO:0065009	regulation of molecular function	BP	111	1	0.35	0.296	0.0457	0.0457	1
Chr7c	8577961	9570437	Chr7c-1	GO:0009056	catabolic process	BP	1482	6	4.66	0.322	0.0027	0.0027	1
Chr7c	8577961	9570437	Chr7c-1	GO:0042221	response to chemical	BP	1543	6	4.85	0.357	0.0264	0.0264	1
Chr7c	8577961	9570437	Chr7c-1	GO:0016049	cell growth	BP	145	1	0.46	0.368	0.9986	0.9986	1
Chr7c	8577961	9570437	Chr7c-1	GO:0009605	response to external stimulus	BP	710	3	2.23	0.387	0.252	0.252	1
Chr7c	8577961	9570437	Chr7c-1	GO:0006950	response to stress	BP	1616	6	5.08	0.399	0.34	0.34	1
Chr7c	8577961	9570437	Chr7c-1	GO:0009628	response to abiotic stimulus	BP	738	3	2.32	0.411	0.3095	0.3095	1
Chr7c	8577961	9570437	Chr7c-1	GO:0019748	secondary metabolic process	BP	739	3	2.32	0.412	8.8e-05	8.8e-05	1
Chr7c	8577961	9570437	Chr7c-1	GO:0009607	response to biotic stimulus	BP	505	2	1.59	0.474	0.1708	0.1708	1
Chr7c	8577961	9570437	Chr7c-1	GO:0006259	DNA metabolic process	BP	268	1	0.84	0.572	0.0047	0.0047	1
Chr7c	8577961	9570437	Chr7c-1	GO:0006139	nucleobase-containing compound metabolic...	BP	2266	7	7.13	0.579	0.0561	0.1366	1
Chr7c	8577961	9570437	Chr7c-1	GO:0030154	cell differentiation	BP	290	1	0.91	0.601	0.7654	0.7654	1
Chr7c	8577961	9570437	Chr7c-1	GO:0007049	cell cycle	BP	313	1	0.98	0.63	0.0229	0.0229	1
Chr7c	8577961	9570437	Chr7c-1	GO:0008152	metabolic process	BP	10858	33	34.14	0.659	0.4021	0.8483	1
Chr7c	8577961	9570437	Chr7c-1	GO:0009719	response to endogenous stimulus	BP	745	2	2.34	0.685	0.0047	0.0047	1
Chr7c	8577961	9570437	Chr7c-1	GO:0000003	reproduction	BP	749	2	2.36	0.688	0.9342	0.9409	1
Chr7c	8577961	9570437	Chr7c-1	GO:0036211	protein modification process	BP	926	2	2.91	0.795	0.1619	0.1619	1
Chr7c	8577961	9570437	Chr7c-1	GO:0007275	multicellular organism development	BP	1379	3	4.34	0.817	0.1006	0.1323	1
Chr7c	8577961	9570437	Chr7c-1	GO:0009791	post-embryonic development	BP	608	1	1.91	0.857	0.1544	0.1544	1
Chr7c	8577961	9570437	Chr7c-1	GO:0009058	biosynthetic process	BP	4178	10	13.14	0.872	0.8305	0.8305	1
Chr7c	8577961	9570437	Chr7c-1	GO:0019538	protein metabolic process	BP	2183	4	6.86	0.923	0.204	0.204	1
Chr7c	8577961	9570437	Chr7c-1	GO:0048856	anatomical structure development	BP	1764	3	5.55	0.924	0.5406	0.6223	1
Chr7c	8577961	9570437	Chr7c-1	GO:0007165	signal transduction	BP	881	1	2.77	0.941	0.3467	0.3467	1
Chr7c	8577961	9570437	Chr7c-1	GO:0007154	cell communication	BP	1001	1	3.15	0.961	0.338	0.3457	1
Chr7c	8577961	9570437	Chr7c-1	GO:0005975	carbohydrate metabolic process	BP	1017	1	3.2	0.963	0.0404	0.0404	1
Chr7c	8577961	9570437	Chr7c-1	GO:0016043	cellular component organization	BP	1764	2	5.55	0.979	0.0787	0.0787	1
Chr7c	8577961	9570437	Chr7c-1	GO:0008150	biological_process	BP	20671	65	65	1	1	1	1
Chr7c	18394922	39574705	Chr7c-2	GO:0006091	generation of precursor metabolites and ...	BP	400	45	32.12	0.014	0.68337	0.68337	0.322
Chr7c	18394922	39574705	Chr7c-2	GO:0009056	catabolic process	BP	1482	142	119.01	0.014	0.09682	0.09682	0.322
Chr7c	18394922	39574705	Chr7c-2	GO:0006259	DNA metabolic process	BP	268	30	21.52	0.04	0.08716	0.08716	0.5175
Chr7c	18394922	39574705	Chr7c-2	GO:0009606	tropism	BP	33	6	2.65	0.045	0.98798	0.98798	0.5175
Chr7c	18394922	39574705	Chr7c-2	GO:0009908	flower development	BP	135	15	10.84	0.125	0.66207	0.66207	0.74175
Chr7c	18394922	39574705	Chr7c-2	GO:0007049	cell cycle	BP	313	31	25.14	0.132	0.14084	0.14084	0.74175
Chr7c	18394922	39574705	Chr7c-2	GO:0019538	protein metabolic process	BP	2183	189	175.31	0.136	0.38093	0.38093	0.74175
Chr7c	18394922	39574705	Chr7c-2	GO:0015979	photosynthesis	BP	181	18	14.54	0.204	0.65114	0.65114	0.74175
Chr7c	18394922	39574705	Chr7c-2	GO:0007267	cell-cell signaling	BP	20	3	1.61	0.214	0.00263	0.00263	0.74175
Chr7c	18394922	39574705	Chr7c-2	GO:0006412	translation	BP	602	54	48.34	0.214	0.60003	0.60003	0.74175
Chr7c	18394922	39574705	Chr7c-2	GO:0000003	reproduction	BP	749	66	60.15	0.229	0.91943	0.92531	0.74175
Chr7c	18394922	39574705	Chr7c-2	GO:0009416	response to light stimulus	BP	231	22	18.55	0.231	0.69119	0.69119	0.74175
Chr7c	18394922	39574705	Chr7c-2	GO:0006810	transport	BP	2286	193	183.58	0.232	0.43588	0.43588	0.74175
Chr7c	18394922	39574705	Chr7c-2	GO:0019725	cellular homeostasis	BP	108	11	8.67	0.249	0.60867	0.60867	0.74175
Chr7c	18394922	39574705	Chr7c-2	GO:0036211	protein modification process	BP	926	80	74.36	0.259	0.18505	0.18505	0.74175
Chr7c	18394922	39574705	Chr7c-2	GO:0065009	regulation of molecular function	BP	111	11	8.91	0.278	0.15723	0.15723	0.74175
Chr7c	18394922	39574705	Chr7c-2	GO:0009791	post-embryonic development	BP	608	53	48.83	0.284	0.29389	0.29389	0.74175
Chr7c	18394922	39574705	Chr7c-2	GO:0007154	cell communication	BP	1001	85	80.39	0.308	0.35099	0.36196	0.74175
Chr7c	18394922	39574705	Chr7c-2	GO:0007275	multicellular organism development	BP	1379	116	110.74	0.309	0.20676	0.27524	0.74175
Chr7c	18394922	39574705	Chr7c-2	GO:0006950	response to stress	BP	1616	135	129.77	0.323	0.46036	0.46036	0.74175
Chr7c	18394922	39574705	Chr7c-2	GO:0009719	response to endogenous stimulus	BP	745	63	59.83	0.351	0.00417	0.00417	0.74175
Chr7c	18394922	39574705	Chr7c-2	GO:0009790	embryo development	BP	119	11	9.56	0.359	0.51707	0.51707	0.74175
Chr7c	18394922	39574705	Chr7c-2	GO:0006139	nucleobase-containing compound metabolic...	BP	2266	186	181.97	0.383	0.0716	0.0716	0.74175
Chr7c	18394922	39574705	Chr7c-2	GO:0012501	programmed cell death	BP	86	8	6.91	0.387	0.74124	0.74124	0.74175
Chr7c	18394922	39574705	Chr7c-2	GO:0007165	signal transduction	BP	881	73	70.75	0.406	0.3147	0.3147	0.74704
Chr7c	18394922	39574705	Chr7c-2	GO:0009605	response to external stimulus	BP	710	58	57.02	0.466	0.15374	0.15374	0.824462
Chr7c	18394922	39574705	Chr7c-2	GO:0040007	growth	BP	243	20	19.51	0.488	0.97263	0.97263	0.831407
Chr7c	18394922	39574705	Chr7c-2	GO:0009628	response to abiotic stimulus	BP	738	59	59.27	0.535	0.25588	0.25588	0.874
Chr7c	18394922	39574705	Chr7c-2	GO:0009607	response to biotic stimulus	BP	505	40	40.55	0.561	0.12485	0.12485	0.874
Chr7c	18394922	39574705	Chr7c-2	GO:0048856	anatomical structure development	BP	1764	140	141.66	0.574	0.54157	0.65095	0.874
Chr7c	18394922	39574705	Chr7c-2	GO:0042221	response to chemical	BP	1543	122	123.91	0.589	0.02845	0.02845	0.874
Chr7c	18394922	39574705	Chr7c-2	GO:0007623	circadian rhythm	BP	29	2	2.33	0.689	0.02269	0.02269	0.970973
Chr7c	18394922	39574705	Chr7c-2	GO:0016043	cellular component organization	BP	1764	135	141.66	0.742	0.03374	0.03374	0.970973
Chr7c	18394922	39574705	Chr7c-2	GO:0009835	fruit ripening	BP	34	2	2.73	0.77	0.00045	0.00045	0.970973
Chr7c	18394922	39574705	Chr7c-2	GO:0040029	epigenetic regulation of gene expression	BP	50	3	4.02	0.777	0.5536	0.5536	0.970973
Chr7c	18394922	39574705	Chr7c-2	GO:0009838	abscission	BP	18	1	1.45	0.779	0.74095	0.74095	0.970973
Chr7c	18394922	39574705	Chr7c-2	GO:0009856	pollination	BP	123	8	9.88	0.781	0.90393	0.90393	0.970973
Chr7c	18394922	39574705	Chr7c-2	GO:0009987	cellular process	BP	13097	1033	1051.76	0.847	0.51365	0.51939	1
Chr7c	18394922	39574705	Chr7c-2	GO:0005975	carbohydrate metabolic process	BP	1017	73	81.67	0.862	0.06472	0.06472	1
Chr7c	18394922	39574705	Chr7c-2	GO:0019748	secondary metabolic process	BP	739	49	59.35	0.936	2.4e-05	2.4e-05	1
Chr7c	18394922	39574705	Chr7c-2	GO:0008152	metabolic process	BP	10858	842	871.96	0.941	0.18692	0.20461	1
Chr7c	18394922	39574705	Chr7c-2	GO:0016049	cell growth	BP	145	7	11.64	0.952	0.71808	0.71808	1
Chr7c	18394922	39574705	Chr7c-2	GO:0009058	biosynthetic process	BP	4178	306	335.52	0.973	0.3639	0.3639	1
Chr7c	18394922	39574705	Chr7c-2	GO:0030154	cell differentiation	BP	290	15	23.29	0.978	0.22705	0.22705	1
Chr7c	18394922	39574705	Chr7c-2	GO:0006629	lipid metabolic process	BP	1546	103	124.15	0.984	0.26161	0.26161	1
Chr7c	18394922	39574705	Chr7c-2	GO:0008150	biological_process	BP	20671	1660	1660	1	1	1	1
Chr8c	1	1032998	Chr8c-1	GO:0009987	cellular process	BP	13097	42	36.11	0.067	0.592	0.6055	0.865615
Chr8c	1	1032998	Chr8c-1	GO:0009835	fruit ripening	BP	34	1	0.09	0.09	0.0021	0.0021	0.865615
Chr8c	1	1032998	Chr8c-1	GO:0040007	growth	BP	243	2	0.67	0.145	0.9979	0.9979	0.865615
Chr8c	1	1032998	Chr8c-1	GO:0006629	lipid metabolic process	BP	1546	6	4.26	0.252	0.9972	0.9972	0.865615
Chr8c	1	1032998	Chr8c-1	GO:0065009	regulation of molecular function	BP	111	1	0.31	0.265	0.0457	0.0457	0.865615
Chr8c	1	1032998	Chr8c-1	GO:0006950	response to stress	BP	1616	6	4.46	0.285	0.3564	0.3564	0.865615
Chr8c	1	1032998	Chr8c-1	GO:0006810	transport	BP	2286	8	6.3	0.292	0.4486	0.4486	0.865615
Chr8c	1	1032998	Chr8c-1	GO:0007154	cell communication	BP	1001	4	2.76	0.298	0.338	0.3457	0.865615
Chr8c	1	1032998	Chr8c-1	GO:0006091	generation of precursor metabolites and ...	BP	400	2	1.1	0.302	0.2823	0.2823	0.865615
Chr8c	1	1032998	Chr8c-1	GO:0009605	response to external stimulus	BP	710	3	1.96	0.312	0.2609	0.2609	0.865615
Chr8c	1	1032998	Chr8c-1	GO:0009908	flower development	BP	135	1	0.37	0.312	0.3047	0.3047	0.865615
Chr8c	1	1032998	Chr8c-1	GO:0016049	cell growth	BP	145	1	0.4	0.331	0.9987	0.9987	0.865615
Chr8c	1	1032998	Chr8c-1	GO:0000003	reproduction	BP	749	3	2.07	0.341	0.9342	0.9409	0.865615
Chr8c	1	1032998	Chr8c-1	GO:0009607	response to biotic stimulus	BP	505	2	1.39	0.407	0.1708	0.1708	0.8745
Chr8c	1	1032998	Chr8c-1	GO:0007165	signal transduction	BP	881	3	2.43	0.441	0.3467	0.3467	0.8745
Chr8c	1	1032998	Chr8c-1	GO:0009416	response to light stimulus	BP	231	1	0.64	0.473	0.431	0.431	0.8745
Chr8c	1	1032998	Chr8c-1	GO:0006412	translation	BP	602	2	1.66	0.498	0.4121	0.4121	0.8745
Chr8c	1	1032998	Chr8c-1	GO:0009791	post-embryonic development	BP	608	2	1.68	0.503	0.1544	0.1544	0.8745
Chr8c	1	1032998	Chr8c-1	GO:0016043	cellular component organization	BP	1764	5	4.86	0.543	0.0787	0.0787	0.8745
Chr8c	1	1032998	Chr8c-1	GO:0007049	cell cycle	BP	313	1	0.86	0.581	0.0229	0.0229	0.8745
Chr8c	1	1032998	Chr8c-1	GO:0006139	nucleobase-containing compound metabolic...	BP	2266	6	6.25	0.605	0.0561	0.1366	0.8745
Chr8c	1	1032998	Chr8c-1	GO:0009628	response to abiotic stimulus	BP	738	2	2.04	0.609	0.2859	0.2859	0.8745
Chr8c	1	1032998	Chr8c-1	GO:0009719	response to endogenous stimulus	BP	745	2	2.05	0.614	0.0047	0.0047	0.8745
Chr8c	1	1032998	Chr8c-1	GO:0048856	anatomical structure development	BP	1764	4	4.86	0.728	0.5564	0.6292	0.8745
Chr8c	1	1032998	Chr8c-1	GO:0036211	protein modification process	BP	926	2	2.55	0.731	0.1619	0.1619	0.8745
Chr8c	1	1032998	Chr8c-1	GO:0019538	protein metabolic process	BP	2183	5	6.02	0.733	0.204	0.204	0.8745
Chr8c	1	1032998	Chr8c-1	GO:0009058	biosynthetic process	BP	4178	10	11.52	0.742	0.8305	0.8305	0.8745
Chr8c	1	1032998	Chr8c-1	GO:0007275	multicellular organism development	BP	1379	3	3.8	0.742	0.1072	0.1262	0.8745
Chr8c	1	1032998	Chr8c-1	GO:0005975	carbohydrate metabolic process	BP	1017	2	2.8	0.778	0.0404	0.0404	0.88531
Chr8c	1	1032998	Chr8c-1	GO:0042221	response to chemical	BP	1543	3	4.25	0.808	0.0264	0.0264	0.8888
Chr8c	1	1032998	Chr8c-1	GO:0009056	catabolic process	BP	1482	2	4.09	0.922	0.0027	0.0027	0.981484
Chr8c	1	1032998	Chr8c-1	GO:0008152	metabolic process	BP	10858	24	29.94	0.956	0.4021	0.8483	0.985875
Chr8c	1	1032998	Chr8c-1	GO:0008150	biological_process	BP	20671	57	57	1	1	1	1
Chr8c	38297535	39076990	Chr8c-2	GO:0019538	protein metabolic process	BP	2183	8	4.33	0.062	0.204	0.204	0.703333
Chr8c	38297535	39076990	Chr8c-2	GO:0009987	cellular process	BP	13097	31	25.98	0.068	0.592	0.6055	0.703333
Chr8c	38297535	39076990	Chr8c-2	GO:0007165	signal transduction	BP	881	4	1.75	0.096	0.3467	0.3467	0.703333
Chr8c	38297535	39076990	Chr8c-2	GO:0036211	protein modification process	BP	926	4	1.84	0.11	0.1619	0.1619	0.703333
Chr8c	38297535	39076990	Chr8c-2	GO:0007154	cell communication	BP	1001	4	1.99	0.135	0.338	0.3457	0.703333
Chr8c	38297535	39076990	Chr8c-2	GO:0006810	transport	BP	2286	7	4.53	0.162	0.4486	0.4486	0.703333
Chr8c	38297535	39076990	Chr8c-2	GO:0009628	response to abiotic stimulus	BP	738	3	1.46	0.18	0.2859	0.2859	0.703333
Chr8c	38297535	39076990	Chr8c-2	GO:0042221	response to chemical	BP	1543	5	3.06	0.188	0.0264	0.0264	0.703333
Chr8c	38297535	39076990	Chr8c-2	GO:0009790	embryo development	BP	119	1	0.24	0.211	0.2144	0.2144	0.703333
Chr8c	38297535	39076990	Chr8c-2	GO:0005975	carbohydrate metabolic process	BP	1017	3	2.02	0.328	0.0404	0.0404	0.871875
Chr8c	38297535	39076990	Chr8c-2	GO:0006412	translation	BP	602	2	1.19	0.336	0.4121	0.4121	0.871875
Chr8c	38297535	39076990	Chr8c-2	GO:0009416	response to light stimulus	BP	231	1	0.46	0.369	0.431	0.431	0.871875
Chr8c	38297535	39076990	Chr8c-2	GO:0040007	growth	BP	243	1	0.48	0.384	0.9981	0.9981	0.871875
Chr8c	38297535	39076990	Chr8c-2	GO:0009719	response to endogenous stimulus	BP	745	2	1.48	0.438	0.0047	0.0047	0.871875
Chr8c	38297535	39076990	Chr8c-2	GO:0030154	cell differentiation	BP	290	1	0.58	0.44	0.7874	0.7874	0.871875
Chr8c	38297535	39076990	Chr8c-2	GO:0007049	cell cycle	BP	313	1	0.62	0.465	0.0229	0.0229	0.871875
Chr8c	38297535	39076990	Chr8c-2	GO:0006091	generation of precursor metabolites and ...	BP	400	1	0.79	0.552	0.2823	0.2823	0.951667
Chr8c	38297535	39076990	Chr8c-2	GO:0009056	catabolic process	BP	1482	3	2.94	0.571	0.0027	0.0027	0.951667
Chr8c	38297535	39076990	Chr8c-2	GO:0006950	response to stress	BP	1616	3	3.21	0.632	0.3167	0.3167	0.975
Chr8c	38297535	39076990	Chr8c-2	GO:0009791	post-embryonic development	BP	608	1	1.21	0.706	0.1544	0.1544	0.975
Chr8c	38297535	39076990	Chr8c-2	GO:0008152	metabolic process	BP	10858	20	21.54	0.738	0.4021	0.8483	0.975
Chr8c	38297535	39076990	Chr8c-2	GO:0007275	multicellular organism development	BP	1379	2	2.74	0.768	0.1177	0.1519	0.975
Chr8c	38297535	39076990	Chr8c-2	GO:0019748	secondary metabolic process	BP	739	1	1.47	0.776	8.8e-05	8.8e-05	0.975
Chr8c	38297535	39076990	Chr8c-2	GO:0000003	reproduction	BP	749	1	1.49	0.78	0.9342	0.9409	0.975
Chr8c	38297535	39076990	Chr8c-2	GO:0048856	anatomical structure development	BP	1764	2	3.5	0.876	0.5564	0.6292	1
Chr8c	38297535	39076990	Chr8c-2	GO:0009058	biosynthetic process	BP	4178	5	8.29	0.938	0.8305	0.8305	1
Chr8c	38297535	39076990	Chr8c-2	GO:0006139	nucleobase-containing compound metabolic...	BP	2266	2	4.49	0.948	0.0561	0.1366	1
Chr8c	38297535	39076990	Chr8c-2	GO:0006629	lipid metabolic process	BP	1546	1	3.07	0.959	0.9644	0.9644	1
Chr8c	38297535	39076990	Chr8c-2	GO:0016043	cellular component organization	BP	1764	1	3.5	0.974	0.0787	0.0787	1
Chr8c	38297535	39076990	Chr8c-2	GO:0008150	biological_process	BP	20671	41	41	1	1	1	1
Chr9c	7851883	8584920	Chr9c-1	GO:0009058	biosynthetic process	BP	4178	12	5.26	0.0026	0.8305	0.8305	0.0364
Chr9c	7851883	8584920	Chr9c-1	GO:0008152	metabolic process	BP	10858	19	13.66	0.0268	0.4021	0.8483	0.1876
Chr9c	7851883	8584920	Chr9c-1	GO:0007275	multicellular organism development	BP	1379	3	1.73	0.2493	0.1177	0.1519	0.86128
Chr9c	7851883	8584920	Chr9c-1	GO:0006259	DNA metabolic process	BP	268	1	0.34	0.2879	0.0047	0.0047	0.86128
Chr9c	7851883	8584920	Chr9c-1	GO:0006629	lipid metabolic process	BP	1546	3	1.94	0.3076	0.9946	0.9946	0.86128
Chr9c	7851883	8584920	Chr9c-1	GO:0048856	anatomical structure development	BP	1764	3	2.22	0.3848	0.5564	0.6292	0.897867
Chr9c	7851883	8584920	Chr9c-1	GO:0009628	response to abiotic stimulus	BP	738	1	0.93	0.6116	0.2859	0.2859	1
Chr9c	7851883	8584920	Chr9c-1	GO:0006810	transport	BP	2286	2	2.88	0.7991	0.4486	0.4486	1
Chr9c	7851883	8584920	Chr9c-1	GO:0042221	response to chemical	BP	1543	1	1.94	0.8671	0.0264	0.0264	1
Chr9c	7851883	8584920	Chr9c-1	GO:0006950	response to stress	BP	1616	1	2.03	0.8797	0.3167	0.3167	1
Chr9c	7851883	8584920	Chr9c-1	GO:0016043	cellular component organization	BP	1764	1	2.22	0.9018	0.0787	0.0787	1
Chr9c	7851883	8584920	Chr9c-1	GO:0006139	nucleobase-containing compound metabolic...	BP	2266	1	2.85	0.9512	0.0561	0.1366	1
Chr9c	7851883	8584920	Chr9c-1	GO:0009987	cellular process	BP	13097	7	16.47	1	0.592	0.6055	1
Chr9c	7851883	8584920	Chr9c-1	GO:0008150	biological_process	BP	20671	26	26	1	1	1	1
Chr10c	51187726	51302599	Chr10c-1	GO:0007049	cell cycle	BP	313	1	0.06	0.059	0.031	0.031	0.41175
Chr10c	51187726	51302599	Chr10c-1	GO:0007165	signal transduction	BP	881	1	0.17	0.16	0.376	0.376	0.41175
Chr10c	51187726	51302599	Chr10c-1	GO:0007154	cell communication	BP	1001	1	0.19	0.18	0.365	0.373	0.41175
Chr10c	51187726	51302599	Chr10c-1	GO:0005975	carbohydrate metabolic process	BP	1017	1	0.2	0.183	0.046	0.046	0.41175
Chr10c	51187726	51302599	Chr10c-1	GO:0042221	response to chemical	BP	1543	1	0.3	0.267	0.029	0.029	0.4806
Chr10c	51187726	51302599	Chr10c-1	GO:0009058	biosynthetic process	BP	4178	1	0.81	0.595	0.834	0.834	0.8925
Chr10c	51187726	51302599	Chr10c-1	GO:0009987	cellular process	BP	13097	2	2.53	0.857	0.583	0.596	1
Chr10c	51187726	51302599	Chr10c-1	GO:0008152	metabolic process	BP	10858	1	2.1	0.949	0.386	0.836	1
Chr10c	51187726	51302599	Chr10c-1	GO:0008150	biological_process	BP	20671	4	4	1	1	1	1
Chr11c	12082951	26642065	Chr11c-1	GO:0009416	response to light stimulus	BP	231	3	0.66	0.028	0.614	0.614	0.923231
Chr11c	12082951	26642065	Chr11c-1	GO:0015979	photosynthesis	BP	181	2	0.52	0.094	0.7576	0.7576	0.923231
Chr11c	12082951	26642065	Chr11c-1	GO:0016043	cellular component organization	BP	1764	8	5.03	0.127	0.1086	0.1086	0.923231
Chr11c	12082951	26642065	Chr11c-1	GO:0009987	cellular process	BP	13097	42	37.38	0.132	0.6726	0.6914	0.923231
Chr11c	12082951	26642065	Chr11c-1	GO:0008152	metabolic process	BP	10858	35	30.99	0.18	0.4646	0.9137	0.923231
Chr11c	12082951	26642065	Chr11c-1	GO:0009791	post-embryonic development	BP	608	3	1.74	0.251	0.1879	0.1879	0.923231
Chr11c	12082951	26642065	Chr11c-1	GO:0019538	protein metabolic process	BP	2183	8	6.23	0.282	0.2346	0.2346	0.923231
Chr11c	12082951	26642065	Chr11c-1	GO:0006091	generation of precursor metabolites and ...	BP	400	2	1.14	0.317	0.3228	0.3228	0.923231
Chr11c	12082951	26642065	Chr11c-1	GO:0006139	nucleobase-containing compound metabolic...	BP	2266	8	6.47	0.318	0.066	0.1674	0.923231
Chr11c	12082951	26642065	Chr11c-1	GO:0009908	flower development	BP	135	1	0.39	0.321	0.3569	0.3569	0.923231
Chr11c	12082951	26642065	Chr11c-1	GO:0005975	carbohydrate metabolic process	BP	1017	4	2.9	0.33	0.0482	0.0482	0.923231
Chr11c	12082951	26642065	Chr11c-1	GO:0016049	cell growth	BP	145	1	0.41	0.34	0.9987	0.9987	0.923231
Chr11c	12082951	26642065	Chr11c-1	GO:0009628	response to abiotic stimulus	BP	738	3	2.11	0.353	0.3172	0.3172	0.923231
Chr11c	12082951	26642065	Chr11c-1	GO:0040007	growth	BP	243	1	0.69	0.503	0.996	0.996	0.995273
Chr11c	12082951	26642065	Chr11c-1	GO:0006412	translation	BP	602	2	1.72	0.516	0.425	0.425	0.995273
Chr11c	12082951	26642065	Chr11c-1	GO:0009058	biosynthetic process	BP	4178	12	11.93	0.542	0.8318	0.8318	0.995273
Chr11c	12082951	26642065	Chr11c-1	GO:0030154	cell differentiation	BP	290	1	0.83	0.566	0.771	0.771	0.995273
Chr11c	12082951	26642065	Chr11c-1	GO:0007049	cell cycle	BP	313	1	0.89	0.594	0.0237	0.0237	0.995273
Chr11c	12082951	26642065	Chr11c-1	GO:0019748	secondary metabolic process	BP	739	2	2.11	0.628	8.5e-05	8.5e-05	0.995273
Chr11c	12082951	26642065	Chr11c-1	GO:0009719	response to endogenous stimulus	BP	745	2	2.13	0.633	0.0046	0.0046	0.995273
Chr11c	12082951	26642065	Chr11c-1	GO:0000003	reproduction	BP	749	2	2.14	0.636	0.9306	0.9409	0.995273
Chr11c	12082951	26642065	Chr11c-1	GO:0007165	signal transduction	BP	881	2	2.51	0.723	0.3291	0.3291	0.995273
Chr11c	12082951	26642065	Chr11c-1	GO:0048856	anatomical structure development	BP	1764	4	5.03	0.753	0.5255	0.6004	0.995273
Chr11c	12082951	26642065	Chr11c-1	GO:0007275	multicellular organism development	BP	1379	3	3.94	0.763	0.1055	0.1383	0.995273
Chr11c	12082951	26642065	Chr11c-1	GO:0009607	response to biotic stimulus	BP	505	1	1.44	0.768	0.1584	0.1584	0.995273
Chr11c	12082951	26642065	Chr11c-1	GO:0007154	cell communication	BP	1001	2	2.86	0.786	0.3337	0.3457	0.995273
Chr11c	12082951	26642065	Chr11c-1	GO:0009056	catabolic process	BP	1482	3	4.23	0.805	0.0021	0.0021	0.995273
Chr11c	12082951	26642065	Chr11c-1	GO:0006629	lipid metabolic process	BP	1546	3	4.41	0.828	0.9729	0.9729	0.995273
Chr11c	12082951	26642065	Chr11c-1	GO:0009605	response to external stimulus	BP	710	1	2.03	0.873	0.1989	0.1989	0.995273
Chr11c	12082951	26642065	Chr11c-1	GO:0036211	protein modification process	BP	926	1	2.64	0.933	0.1303	0.1303	0.995273
Chr11c	12082951	26642065	Chr11c-1	GO:0042221	response to chemical	BP	1543	2	4.4	0.941	0.0186	0.0186	0.995273
Chr11c	12082951	26642065	Chr11c-1	GO:0006950	response to stress	BP	1616	2	4.61	0.951	0.2556	0.2556	0.995273
Chr11c	12082951	26642065	Chr11c-1	GO:0006810	transport	BP	2286	3	6.52	0.966	0.4318	0.4318	0.995273
Chr11c	12082951	26642065	Chr11c-1	GO:0008150	biological_process	BP	20671	59	59	1	1	1	1
Chr11c	39211078	39892075	Chr11c-2	GO:0006091	generation of precursor metabolites and ...	BP	400	3	0.66	0.028	0.3999	0.3999	0.603429
Chr11c	39211078	39892075	Chr11c-2	GO:0007623	circadian rhythm	BP	29	1	0.05	0.047	0.0555	0.0555	0.603429
Chr11c	39211078	39892075	Chr11c-2	GO:0006139	nucleobase-containing compound metabolic...	BP	2266	7	3.73	0.072	0.0788	0.1757	0.603429
Chr11c	39211078	39892075	Chr11c-2	GO:0006629	lipid metabolic process	BP	1546	5	2.54	0.107	0.9989	0.9989	0.603429
Chr11c	39211078	39892075	Chr11c-2	GO:0000003	reproduction	BP	749	3	1.23	0.124	0.9359	0.9409	0.603429
Chr11c	39211078	39892075	Chr11c-2	GO:0009058	biosynthetic process	BP	4178	10	6.87	0.132	0.882	0.882	0.603429
Chr11c	39211078	39892075	Chr11c-2	GO:0012501	programmed cell death	BP	86	1	0.14	0.132	0.7117	0.7117	0.603429
Chr11c	39211078	39892075	Chr11c-2	GO:0009856	pollination	BP	123	1	0.2	0.184	0.9478	0.9478	0.6816
Chr11c	39211078	39892075	Chr11c-2	GO:0009908	flower development	BP	135	1	0.22	0.2	0.3715	0.3715	0.6816
Chr11c	39211078	39892075	Chr11c-2	GO:0016049	cell growth	BP	145	1	0.24	0.213	0.9998	0.9998	0.6816
Chr11c	39211078	39892075	Chr11c-2	GO:0006412	translation	BP	602	2	0.99	0.261	0.459	0.459	0.731636
Chr11c	39211078	39892075	Chr11c-2	GO:0048856	anatomical structure development	BP	1764	4	2.9	0.33	0.5895	0.6641	0.731636
Chr11c	39211078	39892075	Chr11c-2	GO:0040007	growth	BP	243	1	0.4	0.331	0.9987	0.9987	0.731636
Chr11c	39211078	39892075	Chr11c-2	GO:0006259	DNA metabolic process	BP	268	1	0.44	0.359	0.0059	0.0059	0.731636
Chr11c	39211078	39892075	Chr11c-2	GO:0030154	cell differentiation	BP	290	1	0.48	0.382	0.7924	0.7924	0.731636
Chr11c	39211078	39892075	Chr11c-2	GO:0007275	multicellular organism development	BP	1379	3	2.27	0.398	0.128	0.1654	0.731636
Chr11c	39211078	39892075	Chr11c-2	GO:0007049	cell cycle	BP	313	1	0.51	0.405	0.0267	0.0267	0.731636
Chr11c	39211078	39892075	Chr11c-2	GO:0008152	metabolic process	BP	10858	19	17.86	0.414	0.4195	0.8715	0.731636
Chr11c	39211078	39892075	Chr11c-2	GO:0036211	protein modification process	BP	926	2	1.52	0.454	0.172	0.172	0.731636
Chr11c	39211078	39892075	Chr11c-2	GO:0042221	response to chemical	BP	1543	3	2.54	0.471	0.0282	0.0282	0.731636
Chr11c	39211078	39892075	Chr11c-2	GO:0019538	protein metabolic process	BP	2183	4	3.59	0.49	0.2108	0.2108	0.731636
Chr11c	39211078	39892075	Chr11c-2	GO:0006950	response to stress	BP	1616	3	2.66	0.503	0.3253	0.3253	0.731636
Chr11c	39211078	39892075	Chr11c-2	GO:0009607	response to biotic stimulus	BP	505	1	0.83	0.569	0.1757	0.1757	0.791652
Chr11c	39211078	39892075	Chr11c-2	GO:0009791	post-embryonic development	BP	608	1	1	0.638	0.1544	0.1544	0.832
Chr11c	39211078	39892075	Chr11c-2	GO:0009987	cellular process	BP	13097	21	21.54	0.65	0.5825	0.5925	0.832
Chr11c	39211078	39892075	Chr11c-2	GO:0009605	response to external stimulus	BP	710	1	1.17	0.696	0.2233	0.2233	0.84129
Chr11c	39211078	39892075	Chr11c-2	GO:0009056	catabolic process	BP	1482	2	2.44	0.711	0.0025	0.0025	0.84129
Chr11c	39211078	39892075	Chr11c-2	GO:0006810	transport	BP	2286	3	3.76	0.742	0.4486	0.4486	0.84129
Chr11c	39211078	39892075	Chr11c-2	GO:0007165	signal transduction	BP	881	1	1.45	0.773	0.3313	0.3313	0.84129
Chr11c	39211078	39892075	Chr11c-2	GO:0016043	cellular component organization	BP	1764	2	2.9	0.799	0.0711	0.0711	0.84129
Chr11c	39211078	39892075	Chr11c-2	GO:0007154	cell communication	BP	1001	1	1.65	0.815	0.338	0.3457	0.84129
Chr11c	39211078	39892075	Chr11c-2	GO:0008150	biological_process	BP	20671	34	34	1	1	1	1
Chr1c	1	42160156	Chr1c-1	GO:0005576	extracellular region	CC	1803	41	20.65	1.7e-05	4.6e-06	4.6e-06	0.000391
Chr1c	1	42160156	Chr1c-1	GO:0005783	endoplasmic reticulum	CC	1319	31	15.11	0.00011	0.971	0.971	0.001265
Chr1c	1	42160156	Chr1c-1	GO:0005777	peroxisome	CC	254	6	2.91	0.07267	0.573	0.573	0.557137
Chr1c	1	42160156	Chr1c-1	GO:0005829	cytosol	CC	1796	24	20.57	0.24293	0.042	0.042	1
Chr1c	1	42160156	Chr1c-1	GO:0005654	nucleoplasm	CC	293	5	3.36	0.24606	0.14	0.14	1
Chr1c	1	42160156	Chr1c-1	GO:0005840	ribosome	CC	306	4	3.5	0.46577	0.023	0.023	1
Chr1c	1	42160156	Chr1c-1	GO:0005737	cytoplasm	CC	10234	118	117.21	0.48467	0.957	0.957	1
Chr1c	1	42160156	Chr1c-1	GO:0005730	nucleolus	CC	169	2	1.94	0.57883	0.324	0.324	1
Chr1c	1	42160156	Chr1c-1	GO:0005768	endosome	CC	196	2	2.24	0.6593	0.034	0.034	1
Chr1c	1	42160156	Chr1c-1	GO:0005634	nucleus	CC	3601	39	41.24	0.67641	0.187	0.187	1
Chr1c	1	42160156	Chr1c-1	GO:0005856	cytoskeleton	CC	353	3	4.04	0.77229	0.387	0.387	1
Chr1c	1	42160156	Chr1c-1	GO:0005622	intracellular anatomical structure	CC	14825	163	169.79	0.85311	0.384	0.384	1
Chr1c	1	42160156	Chr1c-1	GO:0005794	Golgi apparatus	CC	836	6	9.57	0.92051	0.968	0.968	1
Chr1c	1	42160156	Chr1c-1	GO:0005618	cell wall	CC	227	1	2.6	0.92786	0.968	0.968	1
Chr1c	1	42160156	Chr1c-1	GO:0005739	mitochondrion	CC	858	6	9.83	0.93129	0.163	0.163	1
Chr1c	1	42160156	Chr1c-1	GO:0030312	external encapsulating structure	CC	250	1	2.86	0.94482	0.753	0.753	1
Chr1c	1	42160156	Chr1c-1	GO:0005773	vacuole	CC	1128	8	12.92	0.94928	0.208	0.208	1
Chr1c	1	42160156	Chr1c-1	GO:0009507	chloroplast	CC	1721	13	19.71	0.96265	0.321	0.321	1
Chr1c	1	42160156	Chr1c-1	GO:0009579	thylakoid	CC	295	1	3.38	0.96737	0.826	0.826	1
Chr1c	1	42160156	Chr1c-1	GO:0009536	plastid	CC	1959	15	22.44	0.96773	0.141	0.141	1
Chr1c	1	42160156	Chr1c-1	GO:0016020	membrane	CC	4920	44	56.35	0.97799	0.835	0.835	1
Chr1c	1	42160156	Chr1c-1	GO:0005886	plasma membrane	CC	1397	9	16	0.98166	0.856	0.856	1
Chr1c	1	42160156	Chr1c-1	GO:0005575	cellular_component	CC	20781	238	238	1	1	1	1
Chr3c	7654217	8892510	Chr3c-1	GO:0005886	plasma membrane	CC	1397	3	1.21	0.12	0.949	0.949	0.832
Chr3c	7654217	8892510	Chr3c-1	GO:0005768	endosome	CC	196	1	0.17	0.16	0.05	0.05	0.832
Chr3c	7654217	8892510	Chr3c-1	GO:0005654	nucleoplasm	CC	293	1	0.25	0.23	0.113	0.113	0.832
Chr3c	7654217	8892510	Chr3c-1	GO:0009579	thylakoid	CC	295	1	0.26	0.23	0.826	0.826	0.832
Chr3c	7654217	8892510	Chr3c-1	GO:0005856	cytoskeleton	CC	353	1	0.31	0.27	0.492	0.492	0.832
Chr3c	7654217	8892510	Chr3c-1	GO:0016020	membrane	CC	4920	5	4.26	0.43	0.835	0.835	0.832
Chr3c	7654217	8892510	Chr3c-1	GO:0009507	chloroplast	CC	1721	2	1.49	0.45	0.505	0.505	0.832
Chr3c	7654217	8892510	Chr3c-1	GO:0005576	extracellular region	CC	1803	2	1.56	0.47	2.2e-08	2.2e-08	0.832
Chr3c	7654217	8892510	Chr3c-1	GO:0009536	plastid	CC	1959	2	1.7	0.52	0.273	0.273	0.832
Chr3c	7654217	8892510	Chr3c-1	GO:0005794	Golgi apparatus	CC	836	1	0.72	0.52	0.998	0.998	0.832
Chr3c	7654217	8892510	Chr3c-1	GO:0005634	nucleus	CC	3601	3	3.12	0.63	0.217	0.217	0.84
Chr3c	7654217	8892510	Chr3c-1	GO:0005773	vacuole	CC	1128	1	0.98	0.63	0.339	0.339	0.84
Chr3c	7654217	8892510	Chr3c-1	GO:0005737	cytoplasm	CC	10234	8	8.86	0.74	0.943	0.943	0.853333
Chr3c	7654217	8892510	Chr3c-1	GO:0005622	intracellular anatomical structure	CC	14825	12	12.84	0.76	0.486	0.486	0.853333
Chr3c	7654217	8892510	Chr3c-1	GO:0005829	cytosol	CC	1796	1	1.56	0.8	0.025	0.025	0.853333
Chr3c	7654217	8892510	Chr3c-1	GO:0005575	cellular_component	CC	20781	18	18	1	1	1	1
Chr4c	6957980	8224583	Chr4c-1	GO:0005576	extracellular region	CC	1803	11	5.12	0.012	1.9e-08	1.9e-08	0.18
Chr4c	6957980	8224583	Chr4c-1	GO:0005739	mitochondrion	CC	858	5	2.44	0.096	0.345	0.345	0.72
Chr4c	6957980	8224583	Chr4c-1	GO:0005856	cytoskeleton	CC	353	2	1	0.265	0.511	0.511	1
Chr4c	6957980	8224583	Chr4c-1	GO:0005634	nucleus	CC	3601	12	10.22	0.319	0.217	0.217	1
Chr4c	6957980	8224583	Chr4c-1	GO:0005886	plasma membrane	CC	1397	4	3.97	0.567	0.949	0.949	1
Chr4c	6957980	8224583	Chr4c-1	GO:0005622	intracellular anatomical structure	CC	14825	41	42.09	0.682	0.481	0.481	1
Chr4c	6957980	8224583	Chr4c-1	GO:0005737	cytoplasm	CC	10234	26	29.06	0.823	0.922	0.922	1
Chr4c	6957980	8224583	Chr4c-1	GO:0005773	vacuole	CC	1128	2	3.2	0.837	0.339	0.339	1
Chr4c	6957980	8224583	Chr4c-1	GO:0009507	chloroplast	CC	1721	3	4.89	0.877	0.505	0.505	1
Chr4c	6957980	8224583	Chr4c-1	GO:0005783	endoplasmic reticulum	CC	1319	2	3.74	0.896	0.877	0.877	1
Chr4c	6957980	8224583	Chr4c-1	GO:0005794	Golgi apparatus	CC	836	1	2.37	0.912	0.987	0.987	1
Chr4c	6957980	8224583	Chr4c-1	GO:0016020	membrane	CC	4920	10	13.97	0.919	0.835	0.835	1
Chr4c	6957980	8224583	Chr4c-1	GO:0009536	plastid	CC	1959	3	5.56	0.926	0.267	0.267	1
Chr4c	6957980	8224583	Chr4c-1	GO:0005829	cytosol	CC	1796	2	5.1	0.968	0.018	0.018	1
Chr4c	6957980	8224583	Chr4c-1	GO:0005575	cellular_component	CC	20781	59	59	1	1	1	1
Chr4c	50339901	51591295	Chr4c-2	GO:0005773	vacuole	CC	1128	5	2.33	0.082	0.339	0.339	0.9
Chr4c	50339901	51591295	Chr4c-2	GO:0005739	mitochondrion	CC	858	4	1.78	0.1	0.333	0.333	0.9
Chr4c	50339901	51591295	Chr4c-2	GO:0005886	plasma membrane	CC	1397	5	2.89	0.16	0.949	0.949	0.9
Chr4c	50339901	51591295	Chr4c-2	GO:0016020	membrane	CC	4920	13	10.18	0.2	0.835	0.835	0.9
Chr4c	50339901	51591295	Chr4c-2	GO:0005730	nucleolus	CC	169	1	0.35	0.296	0.37	0.37	0.9135
Chr4c	50339901	51591295	Chr4c-2	GO:0005634	nucleus	CC	3601	9	7.45	0.323	0.217	0.217	0.9135
Chr4c	50339901	51591295	Chr4c-2	GO:0005618	cell wall	CC	227	1	0.47	0.377	0.999	0.999	0.9135
Chr4c	50339901	51591295	Chr4c-2	GO:0030312	external encapsulating structure	CC	250	1	0.52	0.406	0.853	0.853	0.9135
Chr4c	50339901	51591295	Chr4c-2	GO:0005794	Golgi apparatus	CC	836	2	1.73	0.521	0.998	0.998	0.9396
Chr4c	50339901	51591295	Chr4c-2	GO:0005856	cytoskeleton	CC	353	1	0.73	0.522	0.466	0.466	0.9396
Chr4c	50339901	51591295	Chr4c-2	GO:0005783	endoplasmic reticulum	CC	1319	2	2.73	0.767	0.902	0.902	1
Chr4c	50339901	51591295	Chr4c-2	GO:0005622	intracellular anatomical structure	CC	14825	28	30.68	0.858	0.453	0.453	1
Chr4c	50339901	51591295	Chr4c-2	GO:0005829	cytosol	CC	1796	2	3.72	0.896	0.021	0.021	1
Chr4c	50339901	51591295	Chr4c-2	GO:0005737	cytoplasm	CC	10234	16	21.18	0.959	0.899	0.899	1
Chr4c	50339901	51591295	Chr4c-2	GO:0009507	chloroplast	CC	1721	1	3.56	0.976	0.505	0.505	1
Chr4c	50339901	51591295	Chr4c-2	GO:0005576	extracellular region	CC	1803	1	3.73	0.98	1.9e-08	1.9e-08	1
Chr4c	50339901	51591295	Chr4c-2	GO:0009536	plastid	CC	1959	1	4.05	0.986	0.267	0.267	1
Chr4c	50339901	51591295	Chr4c-2	GO:0005575	cellular_component	CC	20781	43	43	1	1	1	1
Chr5c	44967380	46018303	Chr5c-1	GO:0009507	chloroplast	CC	1721	12	8.28	0.12	0.505	0.505	0.8
Chr5c	44967380	46018303	Chr5c-1	GO:0005737	cytoplasm	CC	10234	55	49.25	0.15	0.987	0.987	0.8
Chr5c	44967380	46018303	Chr5c-1	GO:0009536	plastid	CC	1959	13	9.43	0.15	0.267	0.267	0.8
Chr5c	44967380	46018303	Chr5c-1	GO:0005856	cytoskeleton	CC	353	3	1.7	0.24	0.449	0.449	0.8
Chr5c	44967380	46018303	Chr5c-1	GO:0005768	endosome	CC	196	2	0.94	0.24	0.037	0.037	0.8
Chr5c	44967380	46018303	Chr5c-1	GO:0005622	intracellular anatomical structure	CC	14825	75	71.34	0.24	0.568	0.568	0.8
Chr5c	44967380	46018303	Chr5c-1	GO:0005739	mitochondrion	CC	858	5	4.13	0.4	0.288	0.288	0.989474
Chr5c	44967380	46018303	Chr5c-1	GO:0005654	nucleoplasm	CC	293	2	1.41	0.41	0.093	0.093	0.989474
Chr5c	44967380	46018303	Chr5c-1	GO:0016020	membrane	CC	4920	24	23.68	0.51	0.835	0.835	0.989474
Chr5c	44967380	46018303	Chr5c-1	GO:0005730	nucleolus	CC	169	1	0.81	0.56	0.334	0.334	0.989474
Chr5c	44967380	46018303	Chr5c-1	GO:0005794	Golgi apparatus	CC	836	4	4.02	0.58	0.996	0.996	0.989474
Chr5c	44967380	46018303	Chr5c-1	GO:0005773	vacuole	CC	1128	5	5.43	0.64	0.339	0.339	0.989474
Chr5c	44967380	46018303	Chr5c-1	GO:0009579	thylakoid	CC	295	1	1.42	0.76	0.826	0.826	0.989474
Chr5c	44967380	46018303	Chr5c-1	GO:0005783	endoplasmic reticulum	CC	1319	5	6.35	0.77	0.887	0.887	0.989474
Chr5c	44967380	46018303	Chr5c-1	GO:0005840	ribosome	CC	306	1	1.47	0.77	0.02	0.02	0.989474
Chr5c	44967380	46018303	Chr5c-1	GO:0005886	plasma membrane	CC	1397	5	6.72	0.81	0.949	0.949	0.989474
Chr5c	44967380	46018303	Chr5c-1	GO:0005829	cytosol	CC	1796	6	8.64	0.87	0.019	0.019	0.989474
Chr5c	44967380	46018303	Chr5c-1	GO:0005634	nucleus	CC	3601	13	17.33	0.9	0.185	0.185	0.989474
Chr5c	44967380	46018303	Chr5c-1	GO:0005576	extracellular region	CC	1803	5	8.68	0.94	1.9e-08	1.9e-08	0.989474
Chr5c	44967380	46018303	Chr5c-1	GO:0005575	cellular_component	CC	20781	100	100	1	1	1	1
Chr6c	13882424	16449770	Chr6c-1	GO:0005634	nucleus	CC	3601	155	137.07	0.049	0.217	0.217	0.533333
Chr6c	13882424	16449770	Chr6c-1	GO:0005576	extracellular region	CC	1803	79	68.63	0.103	1.9e-08	1.9e-08	0.533333
Chr6c	13882424	16449770	Chr6c-1	GO:0005730	nucleolus	CC	169	10	6.43	0.112	0.631	0.631	0.533333
Chr6c	13882424	16449770	Chr6c-1	GO:0005768	endosome	CC	196	11	7.46	0.129	0.037	0.037	0.533333
Chr6c	13882424	16449770	Chr6c-1	GO:0005764	lysosome	CC	33	3	1.26	0.129	0.998	0.998	0.533333
Chr6c	13882424	16449770	Chr6c-1	GO:0030312	external encapsulating structure	CC	250	13	9.52	0.159	0.853	0.853	0.533333
Chr6c	13882424	16449770	Chr6c-1	GO:0005635	nuclear envelope	CC	78	5	2.97	0.176	0.472	0.472	0.533333
Chr6c	13882424	16449770	Chr6c-1	GO:0005886	plasma membrane	CC	1397	60	53.17	0.179	0.949	0.949	0.533333
Chr6c	13882424	16449770	Chr6c-1	GO:0005856	cytoskeleton	CC	353	17	13.44	0.192	0.449	0.449	0.533333
Chr6c	13882424	16449770	Chr6c-1	GO:0005618	cell wall	CC	227	11	8.64	0.248	1	1	0.62
Chr6c	13882424	16449770	Chr6c-1	GO:0005773	vacuole	CC	1128	45	42.94	0.393	0.339	0.339	0.893182
Chr6c	13882424	16449770	Chr6c-1	GO:0016020	membrane	CC	4920	187	187.27	0.524	0.835	0.835	0.951667
Chr6c	13882424	16449770	Chr6c-1	GO:0009507	chloroplast	CC	1721	65	65.51	0.546	0.505	0.505	0.951667
Chr6c	13882424	16449770	Chr6c-1	GO:0005654	nucleoplasm	CC	293	11	11.15	0.562	0.093	0.093	0.951667
Chr6c	13882424	16449770	Chr6c-1	GO:0009579	thylakoid	CC	295	11	11.23	0.571	0.826	0.826	0.951667
Chr6c	13882424	16449770	Chr6c-1	GO:0005794	Golgi apparatus	CC	836	29	31.82	0.724	0.946	0.946	1
Chr6c	13882424	16449770	Chr6c-1	GO:0009536	plastid	CC	1959	70	74.57	0.732	0.267	0.267	1
Chr6c	13882424	16449770	Chr6c-1	GO:0005840	ribosome	CC	306	10	11.65	0.732	0.02	0.02	1
Chr6c	13882424	16449770	Chr6c-1	GO:0005739	mitochondrion	CC	858	28	32.66	0.826	0.224	0.224	1
Chr6c	13882424	16449770	Chr6c-1	GO:0005829	cytosol	CC	1796	58	68.36	0.922	0.027	0.027	1
Chr6c	13882424	16449770	Chr6c-1	GO:0005777	peroxisome	CC	254	6	9.67	0.924	0.573	0.573	1
Chr6c	13882424	16449770	Chr6c-1	GO:0005783	endoplasmic reticulum	CC	1319	39	50.21	0.963	0.576	0.576	1
Chr6c	13882424	16449770	Chr6c-1	GO:0005622	intracellular anatomical structure	CC	14825	541	564.29	0.971	0.167	0.167	1
Chr6c	13882424	16449770	Chr6c-1	GO:0005737	cytoplasm	CC	10234	350	389.54	0.998	0.367	0.367	1
Chr6c	13882424	16449770	Chr6c-1	GO:0005575	cellular_component	CC	20781	791	791	1	1	1	1
Chr7c	8577961	9570437	Chr7c-1	GO:0005777	peroxisome	CC	254	7	0.81	1.6e-05	0.573	0.573	0.000288
Chr7c	8577961	9570437	Chr7c-1	GO:0005737	cytoplasm	CC	10234	43	32.5	0.0066	0.995	0.995	0.0594
Chr7c	8577961	9570437	Chr7c-1	GO:0016020	membrane	CC	4920	24	15.63	0.0139	0.835	0.835	0.08055
Chr7c	8577961	9570437	Chr7c-1	GO:0005622	intracellular anatomical structure	CC	14825	55	47.08	0.0179	0.647	0.647	0.08055
Chr7c	8577961	9570437	Chr7c-1	GO:0005773	vacuole	CC	1128	8	3.58	0.0259	0.339	0.339	0.09324
Chr7c	8577961	9570437	Chr7c-1	GO:0005783	endoplasmic reticulum	CC	1319	8	4.19	0.0567	0.971	0.971	0.1701
Chr7c	8577961	9570437	Chr7c-1	GO:0005635	nuclear envelope	CC	78	1	0.25	0.2201	0.472	0.472	0.536625
Chr7c	8577961	9570437	Chr7c-1	GO:0005654	nucleoplasm	CC	293	2	0.93	0.2385	0.093	0.093	0.536625
Chr7c	8577961	9570437	Chr7c-1	GO:0005739	mitochondrion	CC	858	4	2.72	0.29	0.261	0.261	0.58
Chr7c	8577961	9570437	Chr7c-1	GO:0005730	nucleolus	CC	169	1	0.54	0.4171	0.32	0.32	0.75078
Chr7c	8577961	9570437	Chr7c-1	GO:0005886	plasma membrane	CC	1397	5	4.44	0.4589	0.949	0.949	0.750927
Chr7c	8577961	9570437	Chr7c-1	GO:0009507	chloroplast	CC	1721	5	5.47	0.6475	0.505	0.505	0.93735
Chr7c	8577961	9570437	Chr7c-1	GO:0005794	Golgi apparatus	CC	836	2	2.66	0.7499	0.988	0.988	0.93735
Chr7c	8577961	9570437	Chr7c-1	GO:0009536	plastid	CC	1959	5	6.22	0.7576	0.267	0.267	0.93735
Chr7c	8577961	9570437	Chr7c-1	GO:0005634	nucleus	CC	3601	9	11.44	0.8301	0.21	0.21	0.93735
Chr7c	8577961	9570437	Chr7c-1	GO:0005829	cytosol	CC	1796	4	5.7	0.8332	0.027	0.027	0.93735
Chr7c	8577961	9570437	Chr7c-1	GO:0005576	extracellular region	CC	1803	1	5.73	0.9975	1.9e-08	1.9e-08	1
Chr7c	8577961	9570437	Chr7c-1	GO:0005575	cellular_component	CC	20781	66	66	1	1	1	1
Chr7c	18394922	39574705	Chr7c-2	GO:0009536	plastid	CC	1959	169	156.11	0.139	0.421	0.421	0.53
Chr7c	18394922	39574705	Chr7c-2	GO:0005622	intracellular anatomical structure	CC	14825	1201	1181.38	0.139	0.848	0.848	0.53
Chr7c	18394922	39574705	Chr7c-2	GO:0009579	thylakoid	CC	295	29	23.51	0.141	0.875	0.875	0.53
Chr7c	18394922	39574705	Chr7c-2	GO:0005768	endosome	CC	196	20	15.62	0.152	0.086	0.086	0.53
Chr7c	18394922	39574705	Chr7c-2	GO:0005635	nuclear envelope	CC	78	9	6.22	0.167	0.608	0.608	0.53
Chr7c	18394922	39574705	Chr7c-2	GO:0005794	Golgi apparatus	CC	836	74	66.62	0.184	0.984	0.984	0.53
Chr7c	18394922	39574705	Chr7c-2	GO:0016020	membrane	CC	4920	406	392.07	0.209	0.857	0.857	0.53
Chr7c	18394922	39574705	Chr7c-2	GO:0005739	mitochondrion	CC	858	75	68.37	0.213	0.507	0.507	0.53
Chr7c	18394922	39574705	Chr7c-2	GO:0009507	chloroplast	CC	1721	146	137.14	0.217	0.558	0.558	0.53
Chr7c	18394922	39574705	Chr7c-2	GO:0005634	nucleus	CC	3601	298	286.96	0.237	0.3	0.3	0.53
Chr7c	18394922	39574705	Chr7c-2	GO:0005773	vacuole	CC	1128	96	89.89	0.26	0.704	0.704	0.53
Chr7c	18394922	39574705	Chr7c-2	GO:0005764	lysosome	CC	33	4	2.63	0.267	0.962	0.962	0.53
Chr7c	18394922	39574705	Chr7c-2	GO:0005856	cytoskeleton	CC	353	31	28.13	0.312	0.666	0.666	0.53
Chr7c	18394922	39574705	Chr7c-2	GO:0005654	nucleoplasm	CC	293	26	23.35	0.312	0.244	0.244	0.53
Chr7c	18394922	39574705	Chr7c-2	GO:0005840	ribosome	CC	306	27	24.38	0.318	0.044	0.044	0.53
Chr7c	18394922	39574705	Chr7c-2	GO:0005829	cytosol	CC	1796	142	143.12	0.555	0.028	0.028	0.80625
Chr7c	18394922	39574705	Chr7c-2	GO:0005737	cytoplasm	CC	10234	811	815.53	0.602	0.882	0.882	0.80625
Chr7c	18394922	39574705	Chr7c-2	GO:0030312	external encapsulating structure	CC	250	19	19.92	0.62	0.768	0.768	0.80625
Chr7c	18394922	39574705	Chr7c-2	GO:0005618	cell wall	CC	227	17	18.09	0.641	0.826	0.826	0.80625
Chr7c	18394922	39574705	Chr7c-2	GO:0005576	extracellular region	CC	1803	140	143.68	0.645	5.1e-09	5.1e-09	0.80625
Chr7c	18394922	39574705	Chr7c-2	GO:0005783	endoplasmic reticulum	CC	1319	99	105.11	0.754	0.749	0.749	0.897619
Chr7c	18394922	39574705	Chr7c-2	GO:0005886	plasma membrane	CC	1397	102	111.32	0.843	0.556	0.556	0.95
Chr7c	18394922	39574705	Chr7c-2	GO:0005730	nucleolus	CC	169	10	13.47	0.874	0.123	0.123	0.95
Chr7c	18394922	39574705	Chr7c-2	GO:0005777	peroxisome	CC	254	11	20.24	0.993	0.336	0.336	1
Chr7c	18394922	39574705	Chr7c-2	GO:0005575	cellular_component	CC	20781	1656	1656	1	1	1	1
Chr8c	1	1032998	Chr8c-1	GO:0005794	Golgi apparatus	CC	836	7	2.45	0.011	0.998	0.998	0.231
Chr8c	1	1032998	Chr8c-1	GO:0016020	membrane	CC	4920	21	14.44	0.038	0.835	0.835	0.387
Chr8c	1	1032998	Chr8c-1	GO:0005764	lysosome	CC	33	1	0.1	0.093	0.903	0.903	0.387
Chr8c	1	1032998	Chr8c-1	GO:0005768	endosome	CC	196	2	0.58	0.113	0.037	0.037	0.387
Chr8c	1	1032998	Chr8c-1	GO:0005886	plasma membrane	CC	1397	7	4.1	0.114	0.949	0.949	0.387
Chr8c	1	1032998	Chr8c-1	GO:0005737	cytoplasm	CC	10234	35	30.04	0.126	0.984	0.984	0.387
Chr8c	1	1032998	Chr8c-1	GO:0009507	chloroplast	CC	1721	8	5.05	0.129	0.505	0.505	0.387
Chr8c	1	1032998	Chr8c-1	GO:0005622	intracellular anatomical structure	CC	14825	47	43.52	0.2	0.565	0.565	0.4515
Chr8c	1	1032998	Chr8c-1	GO:0009536	plastid	CC	1959	8	5.75	0.214	0.267	0.267	0.4515
Chr8c	1	1032998	Chr8c-1	GO:0009579	thylakoid	CC	295	2	0.87	0.215	0.826	0.826	0.4515
Chr8c	1	1032998	Chr8c-1	GO:0005730	nucleolus	CC	169	1	0.5	0.393	0.32	0.32	0.750273
Chr8c	1	1032998	Chr8c-1	GO:0005777	peroxisome	CC	254	1	0.75	0.528	0.573	0.573	0.802941
Chr8c	1	1032998	Chr8c-1	GO:0005783	endoplasmic reticulum	CC	1319	4	3.87	0.547	0.921	0.921	0.802941
Chr8c	1	1032998	Chr8c-1	GO:0005840	ribosome	CC	306	1	0.9	0.596	0.02	0.02	0.802941
Chr8c	1	1032998	Chr8c-1	GO:0005634	nucleus	CC	3601	10	10.57	0.629	0.217	0.217	0.802941
Chr8c	1	1032998	Chr8c-1	GO:0005856	cytoskeleton	CC	353	1	1.04	0.649	0.449	0.449	0.802941
Chr8c	1	1032998	Chr8c-1	GO:0005773	vacuole	CC	1128	3	3.31	0.65	0.339	0.339	0.802941
Chr8c	1	1032998	Chr8c-1	GO:0005829	cytosol	CC	1796	4	5.27	0.784	0.027	0.027	0.869842
Chr8c	1	1032998	Chr8c-1	GO:0005576	extracellular region	CC	1803	4	5.29	0.787	1.9e-08	1.9e-08	0.869842
Chr8c	1	1032998	Chr8c-1	GO:0005739	mitochondrion	CC	858	1	2.52	0.924	0.261	0.261	0.9702
Chr8c	1	1032998	Chr8c-1	GO:0005575	cellular_component	CC	20781	61	61	1	1	1	1
Chr8c	38297535	39076990	Chr8c-2	GO:0005886	plasma membrane	CC	1397	6	2.82	0.06	0.949	0.949	0.844444
Chr8c	38297535	39076990	Chr8c-2	GO:0016020	membrane	CC	4920	14	9.94	0.101	0.835	0.835	0.844444
Chr8c	38297535	39076990	Chr8c-2	GO:0005856	cytoskeleton	CC	353	2	0.71	0.16	0.449	0.449	0.844444
Chr8c	38297535	39076990	Chr8c-2	GO:0005739	mitochondrion	CC	858	3	1.73	0.25	0.261	0.261	0.844444
Chr8c	38297535	39076990	Chr8c-2	GO:0005783	endoplasmic reticulum	CC	1319	4	2.67	0.276	0.945	0.945	0.844444
Chr8c	38297535	39076990	Chr8c-2	GO:0005768	endosome	CC	196	1	0.4	0.329	0.037	0.037	0.844444
Chr8c	38297535	39076990	Chr8c-2	GO:0005618	cell wall	CC	227	1	0.46	0.37	1	1	0.844444
Chr8c	38297535	39076990	Chr8c-2	GO:0030312	external encapsulating structure	CC	250	1	0.51	0.399	0.853	0.853	0.844444
Chr8c	38297535	39076990	Chr8c-2	GO:0005737	cytoplasm	CC	10234	22	20.68	0.4	0.961	0.961	0.844444
Chr8c	38297535	39076990	Chr8c-2	GO:0005654	nucleoplasm	CC	293	1	0.59	0.45	0.093	0.093	0.855
Chr8c	38297535	39076990	Chr8c-2	GO:0005829	cytosol	CC	1796	3	3.63	0.716	0.027	0.027	1
Chr8c	38297535	39076990	Chr8c-2	GO:0005576	extracellular region	CC	1803	3	3.64	0.718	1.9e-08	1.9e-08	1
Chr8c	38297535	39076990	Chr8c-2	GO:0005794	Golgi apparatus	CC	836	1	1.69	0.822	0.998	0.998	1
Chr8c	38297535	39076990	Chr8c-2	GO:0009507	chloroplast	CC	1721	2	3.48	0.873	0.505	0.505	1
Chr8c	38297535	39076990	Chr8c-2	GO:0005622	intracellular anatomical structure	CC	14825	27	29.96	0.88	0.448	0.448	1
Chr8c	38297535	39076990	Chr8c-2	GO:0005773	vacuole	CC	1128	1	2.28	0.904	0.339	0.339	1
Chr8c	38297535	39076990	Chr8c-2	GO:0009536	plastid	CC	1959	2	3.96	0.916	0.267	0.267	1
Chr8c	38297535	39076990	Chr8c-2	GO:0005634	nucleus	CC	3601	4	7.28	0.948	0.199	0.199	1
Chr8c	38297535	39076990	Chr8c-2	GO:0005575	cellular_component	CC	20781	42	42	1	1	1	1
Chr9c	7851883	8584920	Chr9c-1	GO:0005618	cell wall	CC	227	15	0.27	7e-24	1	1	9.1e-23
Chr9c	7851883	8584920	Chr9c-1	GO:0030312	external encapsulating structure	CC	250	15	0.3	3.1e-23	0.853	0.853	2.02e-22
Chr9c	7851883	8584920	Chr9c-1	GO:0005783	endoplasmic reticulum	CC	1319	3	1.59	0.21	0.947	0.947	0.91
Chr9c	7851883	8584920	Chr9c-1	GO:0005856	cytoskeleton	CC	353	1	0.42	0.35	0.449	0.449	1
Chr9c	7851883	8584920	Chr9c-1	GO:0005576	extracellular region	CC	1803	2	2.17	0.65	1.9e-08	1.9e-08	1
Chr9c	7851883	8584920	Chr9c-1	GO:0016020	membrane	CC	4920	4	5.92	0.88	0.835	0.835	1
Chr9c	7851883	8584920	Chr9c-1	GO:0009507	chloroplast	CC	1721	1	2.07	0.88	0.505	0.505	1
Chr9c	7851883	8584920	Chr9c-1	GO:0005829	cytosol	CC	1796	1	2.16	0.9	0.027	0.027	1
Chr9c	7851883	8584920	Chr9c-1	GO:0009536	plastid	CC	1959	1	2.36	0.92	0.267	0.267	1
Chr9c	7851883	8584920	Chr9c-1	GO:0005634	nucleus	CC	3601	1	4.33	0.99	0.217	0.217	1
Chr9c	7851883	8584920	Chr9c-1	GO:0005737	cytoplasm	CC	10234	5	12.31	1	0.873	0.873	1
Chr9c	7851883	8584920	Chr9c-1	GO:0005622	intracellular anatomical structure	CC	14825	7	17.83	1	0.501	0.501	1
Chr9c	7851883	8584920	Chr9c-1	GO:0005575	cellular_component	CC	20781	25	25	1	1	1	1
Chr10c	51187726	51302599	Chr10c-1	GO:0005737	cytoplasm	CC	10234	3	1.97	0.3	0.96	0.96	0.66
Chr10c	51187726	51302599	Chr10c-1	GO:0009536	plastid	CC	1959	1	0.38	0.33	0.28	0.28	0.66
Chr10c	51187726	51302599	Chr10c-1	GO:0005622	intracellular anatomical structure	CC	14825	3	2.85	0.68	0.5	0.5	0.906667
Chr10c	51187726	51302599	Chr10c-1	GO:0005575	cellular_component	CC	20781	4	4	1	1	1	1
Chr11c	12082951	26642065	Chr11c-1	GO:0009507	chloroplast	CC	1721	12	5.55	0.0084	0.7	0.7	0.1344
Chr11c	12082951	26642065	Chr11c-1	GO:0009536	plastid	CC	1959	12	6.32	0.0217	0.399	0.399	0.1736
Chr11c	12082951	26642065	Chr11c-1	GO:0009579	thylakoid	CC	295	3	0.95	0.0699	0.908	0.908	0.3728
Chr11c	12082951	26642065	Chr11c-1	GO:0005840	ribosome	CC	306	2	0.99	0.2592	0.027	0.027	0.9014
Chr11c	12082951	26642065	Chr11c-1	GO:0005576	extracellular region	CC	1803	7	5.81	0.3621	2.7e-08	2.7e-08	0.9014
Chr11c	12082951	26642065	Chr11c-1	GO:0005730	nucleolus	CC	169	1	0.54	0.4219	0.355	0.355	0.9014
Chr11c	12082951	26642065	Chr11c-1	GO:0005783	endoplasmic reticulum	CC	1319	5	4.25	0.422	0.934	0.934	0.9014
Chr11c	12082951	26642065	Chr11c-1	GO:0005737	cytoplasm	CC	10234	34	33	0.4507	0.959	0.959	0.9014
Chr11c	12082951	26642065	Chr11c-1	GO:0005622	intracellular anatomical structure	CC	14825	48	47.8	0.5396	0.505	0.505	0.959289
Chr11c	12082951	26642065	Chr11c-1	GO:0005634	nucleus	CC	3601	11	11.61	0.6282	0.208	0.208	1
Chr11c	12082951	26642065	Chr11c-1	GO:0005829	cytosol	CC	1796	5	5.79	0.6979	0.024	0.024	1
Chr11c	12082951	26642065	Chr11c-1	GO:0005739	mitochondrion	CC	858	2	2.77	0.7701	0.239	0.239	1
Chr11c	12082951	26642065	Chr11c-1	GO:0005886	plasma membrane	CC	1397	3	4.5	0.837	0.921	0.921	1
Chr11c	12082951	26642065	Chr11c-1	GO:0016020	membrane	CC	4920	10	15.86	0.9718	0.731	0.731	1
Chr11c	12082951	26642065	Chr11c-1	GO:0005773	vacuole	CC	1128	1	3.64	0.9764	0.264	0.264	1
Chr11c	12082951	26642065	Chr11c-1	GO:0005575	cellular_component	CC	20781	67	67	1	1	1	1
Chr11c	39211078	39892075	Chr11c-2	GO:0009579	thylakoid	CC	295	2	0.44	0.071	0.851	0.851	0.5895
Chr11c	39211078	39892075	Chr11c-2	GO:0005634	nucleus	CC	3601	9	5.37	0.075	0.271	0.271	0.5895
Chr11c	39211078	39892075	Chr11c-2	GO:0005635	nuclear envelope	CC	78	1	0.12	0.11	0.542	0.542	0.5895
Chr11c	39211078	39892075	Chr11c-2	GO:0005783	endoplasmic reticulum	CC	1319	4	1.97	0.131	0.957	0.957	0.5895
Chr11c	39211078	39892075	Chr11c-2	GO:0005622	intracellular anatomical structure	CC	14825	25	22.12	0.172	0.554	0.554	0.6192
Chr11c	39211078	39892075	Chr11c-2	GO:0005777	peroxisome	CC	254	1	0.38	0.317	0.573	0.573	0.664615
Chr11c	39211078	39892075	Chr11c-2	GO:0005886	plasma membrane	CC	1397	3	2.08	0.347	0.964	0.964	0.664615
Chr11c	39211078	39892075	Chr11c-2	GO:0005739	mitochondrion	CC	858	2	1.28	0.368	0.283	0.283	0.664615
Chr11c	39211078	39892075	Chr11c-2	GO:0005840	ribosome	CC	306	1	0.46	0.369	0.024	0.024	0.664615
Chr11c	39211078	39892075	Chr11c-2	GO:0005856	cytoskeleton	CC	353	1	0.53	0.412	0.478	0.478	0.664615
Chr11c	39211078	39892075	Chr11c-2	GO:0016020	membrane	CC	4920	8	7.34	0.458	0.836	0.836	0.664615
Chr11c	39211078	39892075	Chr11c-2	GO:0005737	cytoplasm	CC	10234	16	15.27	0.466	0.957	0.957	0.664615
Chr11c	39211078	39892075	Chr11c-2	GO:0009507	chloroplast	CC	1721	3	2.57	0.48	0.518	0.518	0.664615
Chr11c	39211078	39892075	Chr11c-2	GO:0009536	plastid	CC	1959	3	2.92	0.57	0.269	0.269	0.732857
Chr11c	39211078	39892075	Chr11c-2	GO:0005829	cytosol	CC	1796	2	2.68	0.762	0.024	0.024	0.9144
Chr11c	39211078	39892075	Chr11c-2	GO:0005773	vacuole	CC	1128	1	1.68	0.823	0.318	0.318	0.925875
Chr11c	39211078	39892075	Chr11c-2	GO:0005576	extracellular region	CC	1803	1	2.69	0.94	1.2e-08	1.2e-08	0.995294
Chr11c	39211078	39892075	Chr11c-2	GO:0005575	cellular_component	CC	20781	31	31	1	1	1	1
Chr1c	1	42160156	Chr1c-1	GO:0003824	catalytic activity	MF	10822	145	131.24	0.043	0.59427	0.59427	0.5985
Chr1c	1	42160156	Chr1c-1	GO:0016740	transferase activity	MF	4185	61	50.75	0.063	0.05572	0.05572	0.5985
Chr1c	1	42160156	Chr1c-1	GO:0003723	RNA binding	MF	660	10	8	0.281	0.17954	0.17954	1
Chr1c	1	42160156	Chr1c-1	GO:0003676	nucleic acid binding	MF	1712	23	20.76	0.335	0.0025	0.07341	1
Chr1c	1	42160156	Chr1c-1	GO:0003677	DNA binding	MF	929	12	11.27	0.453	0.0014	0.0014	1
Chr1c	1	42160156	Chr1c-1	GO:0000166	nucleotide binding	MF	242	3	2.93	0.565	0.08405	0.08405	1
Chr1c	1	42160156	Chr1c-1	GO:0005198	structural molecule activity	MF	347	4	4.21	0.609	0.52236	0.52236	1
Chr1c	1	42160156	Chr1c-1	GO:0005488	binding	MF	6100	72	73.97	0.632	1.1e-05	0.65489	1
Chr1c	1	42160156	Chr1c-1	GO:0016301	kinase activity	MF	1423	15	17.26	0.75	0.34269	0.34269	1
Chr1c	1	42160156	Chr1c-1	GO:0008135	translation factor activity, RNA binding	MF	115	1	1.39	0.755	0.08313	0.08313	1
Chr1c	1	42160156	Chr1c-1	GO:0045182	translation regulator activity	MF	121	1	1.47	0.773	0.09092	0.09092	1
Chr1c	1	42160156	Chr1c-1	GO:0003700	DNA-binding transcription factor activit...	MF	334	3	4.05	0.773	0.33664	0.33664	1
Chr1c	1	42160156	Chr1c-1	GO:0140110	transcription regulator activity	MF	418	3	5.07	0.885	0.36923	0.36923	1
Chr1c	1	42160156	Chr1c-1	GO:0030234	enzyme regulator activity	MF	316	2	3.83	0.899	0.01292	0.01292	1
Chr1c	1	42160156	Chr1c-1	GO:0005215	transporter activity	MF	1676	15	20.32	0.918	0.00228	0.00228	1
Chr1c	1	42160156	Chr1c-1	GO:0008289	lipid binding	MF	309	1	3.75	0.978	0.00069	0.00069	1
Chr1c	1	42160156	Chr1c-1	GO:0016787	hydrolase activity	MF	2933	21	35.57	0.998	0.08109	0.08109	1
Chr1c	1	42160156	Chr1c-1	GO:0005515	protein binding	MF	2538	12	30.78	1	0.00019	0.00102	1
Chr1c	1	42160156	Chr1c-1	GO:0003674	molecular_function	MF	20203	245	245	1	1	1	1
Chr3c	7654217	8892510	Chr3c-1	GO:0016301	kinase activity	MF	1423	4	1.2	0.028	0.4954	0.4954	0.364
Chr3c	7654217	8892510	Chr3c-1	GO:0005102	signaling receptor binding	MF	81	1	0.07	0.066	0.0117	0.0117	0.429
Chr3c	7654217	8892510	Chr3c-1	GO:0016740	transferase activity	MF	4185	6	3.52	0.121	0.0281	0.0281	0.4485
Chr3c	7654217	8892510	Chr3c-1	GO:0004518	nuclease activity	MF	175	1	0.15	0.138	0.2219	0.2219	0.4485
Chr3c	7654217	8892510	Chr3c-1	GO:0016787	hydrolase activity	MF	2933	4	2.47	0.226	0.2787	0.2787	0.543833
Chr3c	7654217	8892510	Chr3c-1	GO:0003824	catalytic activity	MF	10822	11	9.11	0.251	0.3993	0.3993	0.543833
Chr3c	7654217	8892510	Chr3c-1	GO:0005515	protein binding	MF	2538	3	2.14	0.362	0.0042	0.0042	0.624
Chr3c	7654217	8892510	Chr3c-1	GO:0003676	nucleic acid binding	MF	1712	2	1.44	0.429	0.0017	0.06	0.624
Chr3c	7654217	8892510	Chr3c-1	GO:0003723	RNA binding	MF	660	1	0.56	0.432	0.1419	0.1419	0.624
Chr3c	7654217	8892510	Chr3c-1	GO:0003677	DNA binding	MF	929	1	0.78	0.551	0.0012	0.0012	0.7163
Chr3c	7654217	8892510	Chr3c-1	GO:0005488	binding	MF	6100	5	5.13	0.618	1.4e-05	0.3197	0.730364
Chr3c	7654217	8892510	Chr3c-1	GO:0005215	transporter activity	MF	1676	1	1.41	0.771	0.0057	0.0057	0.83525
Chr3c	7654217	8892510	Chr3c-1	GO:0003674	molecular_function	MF	20203	17	17	1	1	1	1
Chr4c	6957980	8224583	Chr4c-1	GO:0030234	enzyme regulator activity	MF	316	12	0.88	5.3e-11	0.3345	0.3345	1.01e-09
Chr4c	6957980	8224583	Chr4c-1	GO:0000166	nucleotide binding	MF	242	3	0.67	0.03	0.0841	0.0841	0.209
Chr4c	6957980	8224583	Chr4c-1	GO:0008135	translation factor activity, RNA binding	MF	115	2	0.32	0.041	0.1833	0.1833	0.209
Chr4c	6957980	8224583	Chr4c-1	GO:0045182	translation regulator activity	MF	121	2	0.34	0.044	0.1975	0.1975	0.209
Chr4c	6957980	8224583	Chr4c-1	GO:0003676	nucleic acid binding	MF	1712	7	4.75	0.193	0.0017	0.0658	0.694857
Chr4c	6957980	8224583	Chr4c-1	GO:0005488	binding	MF	6100	20	16.91	0.223	1.4e-05	0.0179	0.694857
Chr4c	6957980	8224583	Chr4c-1	GO:0003677	DNA binding	MF	929	4	2.58	0.256	0.0012	0.0012	0.694857
Chr4c	6957980	8224583	Chr4c-1	GO:0004518	nuclease activity	MF	175	1	0.49	0.386	0.2219	0.2219	0.91675
Chr4c	6957980	8224583	Chr4c-1	GO:0008289	lipid binding	MF	309	1	0.86	0.579	0.0022	0.0022	0.954471
Chr4c	6957980	8224583	Chr4c-1	GO:0003700	DNA-binding transcription factor activit...	MF	334	1	0.93	0.607	0.3968	0.3968	0.954471
Chr4c	6957980	8224583	Chr4c-1	GO:0140110	transcription regulator activity	MF	418	1	1.16	0.69	0.4826	0.4826	0.954471
Chr4c	6957980	8224583	Chr4c-1	GO:0005515	protein binding	MF	2538	6	7.03	0.721	0.0037	0.0121	0.954471
Chr4c	6957980	8224583	Chr4c-1	GO:0016301	kinase activity	MF	1423	3	3.94	0.765	0.3799	0.3799	0.954471
Chr4c	6957980	8224583	Chr4c-1	GO:0016787	hydrolase activity	MF	2933	6	8.13	0.842	0.2523	0.2523	0.954471
Chr4c	6957980	8224583	Chr4c-1	GO:0003723	RNA binding	MF	660	1	1.83	0.845	0.1157	0.1157	0.954471
Chr4c	6957980	8224583	Chr4c-1	GO:0016740	transferase activity	MF	4185	9	11.6	0.848	0.0173	0.0173	0.954471
Chr4c	6957980	8224583	Chr4c-1	GO:0005215	transporter activity	MF	1676	3	4.65	0.854	0.0057	0.0057	0.954471
Chr4c	6957980	8224583	Chr4c-1	GO:0003824	catalytic activity	MF	10822	19	30	0.999	0.2283	0.2283	1
Chr4c	6957980	8224583	Chr4c-1	GO:0003674	molecular_function	MF	20203	56	56	1	1	1	1
Chr4c	50339901	51591295	Chr4c-2	GO:0005215	transporter activity	MF	1676	15	3.57	9.3e-07	0.0057	0.0057	1.21e-05
Chr4c	50339901	51591295	Chr4c-2	GO:0004518	nuclease activity	MF	175	1	0.37	0.31	0.2219	0.2219	1
Chr4c	50339901	51591295	Chr4c-2	GO:0003677	DNA binding	MF	929	3	1.98	0.32	0.0012	0.0012	1
Chr4c	50339901	51591295	Chr4c-2	GO:0016301	kinase activity	MF	1423	4	3.03	0.36	0.4374	0.4374	1
Chr4c	50339901	51591295	Chr4c-2	GO:0005515	protein binding	MF	2538	6	5.4	0.46	0.0037	0.0132	1
Chr4c	50339901	51591295	Chr4c-2	GO:0003700	DNA-binding transcription factor activit...	MF	334	1	0.71	0.51	0.3968	0.3968	1
Chr4c	50339901	51591295	Chr4c-2	GO:0140110	transcription regulator activity	MF	418	1	0.89	0.59	0.4826	0.4826	1
Chr4c	50339901	51591295	Chr4c-2	GO:0003676	nucleic acid binding	MF	1712	3	3.64	0.72	0.0017	0.0422	1
Chr4c	50339901	51591295	Chr4c-2	GO:0016740	transferase activity	MF	4185	7	8.91	0.82	0.0185	0.0185	1
Chr4c	50339901	51591295	Chr4c-2	GO:0003824	catalytic activity	MF	10822	19	23.03	0.92	0.3139	0.3139	1
Chr4c	50339901	51591295	Chr4c-2	GO:0005488	binding	MF	6100	9	12.98	0.94	1.4e-05	0.0179	1
Chr4c	50339901	51591295	Chr4c-2	GO:0016787	hydrolase activity	MF	2933	3	6.24	0.96	0.2523	0.2523	1
Chr4c	50339901	51591295	Chr4c-2	GO:0003674	molecular_function	MF	20203	43	43	1	1	1	1
Chr5c	44967380	46018303	Chr5c-1	GO:0008135	translation factor activity, RNA binding	MF	115	3	0.51	0.015	0.2392	0.2392	0.187
Chr5c	44967380	46018303	Chr5c-1	GO:0045182	translation regulator activity	MF	121	3	0.54	0.017	0.2539	0.2539	0.187
Chr5c	44967380	46018303	Chr5c-1	GO:0004518	nuclease activity	MF	175	2	0.78	0.183	0.2219	0.2219	0.891
Chr5c	44967380	46018303	Chr5c-1	GO:0003774	cytoskeletal motor activity	MF	58	1	0.26	0.228	0.333	0.333	0.891
Chr5c	44967380	46018303	Chr5c-1	GO:0000166	nucleotide binding	MF	242	2	1.08	0.293	0.0841	0.0841	0.891
Chr5c	44967380	46018303	Chr5c-1	GO:0003682	chromatin binding	MF	79	1	0.35	0.298	0.2033	0.2033	0.891
Chr5c	44967380	46018303	Chr5c-1	GO:0005515	protein binding	MF	2538	13	11.31	0.339	0.0037	0.0132	0.891
Chr5c	44967380	46018303	Chr5c-1	GO:0005488	binding	MF	6100	29	27.17	0.375	1.4e-05	0.0179	0.891
Chr5c	44967380	46018303	Chr5c-1	GO:0008289	lipid binding	MF	309	2	1.38	0.401	0.0022	0.0022	0.891
Chr5c	44967380	46018303	Chr5c-1	GO:0003676	nucleic acid binding	MF	1712	8	7.63	0.498	0.0017	0.085	0.891
Chr5c	44967380	46018303	Chr5c-1	GO:0016740	transferase activity	MF	4185	19	18.64	0.505	0.023	0.023	0.891
Chr5c	44967380	46018303	Chr5c-1	GO:0016787	hydrolase activity	MF	2933	13	13.07	0.554	0.2523	0.2523	0.891
Chr5c	44967380	46018303	Chr5c-1	GO:0140110	transcription regulator activity	MF	418	2	1.86	0.559	0.4826	0.4826	0.891
Chr5c	44967380	46018303	Chr5c-1	GO:0003723	RNA binding	MF	660	3	2.94	0.567	0.1336	0.1336	0.891
Chr5c	44967380	46018303	Chr5c-1	GO:0030234	enzyme regulator activity	MF	316	1	1.41	0.759	0.0233	0.0233	0.965556
Chr5c	44967380	46018303	Chr5c-1	GO:0003700	DNA-binding transcription factor activit...	MF	334	1	1.49	0.778	0.3968	0.3968	0.965556
Chr5c	44967380	46018303	Chr5c-1	GO:0003824	catalytic activity	MF	10822	45	48.21	0.784	0.3251	0.3251	0.965556
Chr5c	44967380	46018303	Chr5c-1	GO:0005198	structural molecule activity	MF	347	1	1.55	0.79	0.5007	0.5007	0.965556
Chr5c	44967380	46018303	Chr5c-1	GO:0005215	transporter activity	MF	1676	5	7.47	0.877	0.0057	0.0057	0.966952
Chr5c	44967380	46018303	Chr5c-1	GO:0016301	kinase activity	MF	1423	4	6.34	0.886	0.3404	0.3404	0.966952
Chr5c	44967380	46018303	Chr5c-1	GO:0003677	DNA binding	MF	929	2	4.14	0.923	0.0012	0.0012	0.966952
Chr5c	44967380	46018303	Chr5c-1	GO:0003674	molecular_function	MF	20203	90	90	1	1	1	1
Chr6c	13882424	16449770	Chr6c-1	GO:0038023	signaling receptor activity	MF	116	10	4.35	0.012	0.9865	0.9865	0.1625
Chr6c	13882424	16449770	Chr6c-1	GO:0016787	hydrolase activity	MF	2933	132	110.04	0.013	0.2523	0.2523	0.1625
Chr6c	13882424	16449770	Chr6c-1	GO:0003774	cytoskeletal motor activity	MF	58	6	2.18	0.021	0.7977	0.7977	0.175
Chr6c	13882424	16449770	Chr6c-1	GO:0003700	DNA-binding transcription factor activit...	MF	334	16	12.53	0.191	0.3968	0.3968	0.930556
Chr6c	13882424	16449770	Chr6c-1	GO:0140110	transcription regulator activity	MF	418	19	15.68	0.226	0.4826	0.4826	0.930556
Chr6c	13882424	16449770	Chr6c-1	GO:0030234	enzyme regulator activity	MF	316	14	11.86	0.3	0.0233	0.0233	0.930556
Chr6c	13882424	16449770	Chr6c-1	GO:0003677	DNA binding	MF	929	38	34.86	0.313	0.0012	0.0012	0.930556
Chr6c	13882424	16449770	Chr6c-1	GO:0005198	structural molecule activity	MF	347	15	13.02	0.324	0.6654	0.6654	0.930556
Chr6c	13882424	16449770	Chr6c-1	GO:0004518	nuclease activity	MF	175	8	6.57	0.335	0.2219	0.2219	0.930556
Chr6c	13882424	16449770	Chr6c-1	GO:0000166	nucleotide binding	MF	242	10	9.08	0.423	0.0841	0.0841	0.989773
Chr6c	13882424	16449770	Chr6c-1	GO:0005488	binding	MF	6100	229	228.87	0.51	1.4e-05	0.0179	0.989773
Chr6c	13882424	16449770	Chr6c-1	GO:0005515	protein binding	MF	2538	95	95.22	0.527	0.0037	0.0132	0.989773
Chr6c	13882424	16449770	Chr6c-1	GO:0003682	chromatin binding	MF	79	3	2.96	0.573	0.1574	0.1574	0.989773
Chr6c	13882424	16449770	Chr6c-1	GO:0016301	kinase activity	MF	1423	52	53.39	0.601	0.367	0.367	0.989773
Chr6c	13882424	16449770	Chr6c-1	GO:0008135	translation factor activity, RNA binding	MF	115	4	4.31	0.631	0.1079	0.1079	0.989773
Chr6c	13882424	16449770	Chr6c-1	GO:0045182	translation regulator activity	MF	121	4	4.54	0.67	0.1253	0.1253	0.989773
Chr6c	13882424	16449770	Chr6c-1	GO:0003676	nucleic acid binding	MF	1712	60	64.23	0.732	0.0017	0.0636	0.989773
Chr6c	13882424	16449770	Chr6c-1	GO:0016740	transferase activity	MF	4185	148	157.02	0.807	0.0089	0.0089	0.989773
Chr6c	13882424	16449770	Chr6c-1	GO:0008289	lipid binding	MF	309	9	11.59	0.824	0.0022	0.0022	0.989773
Chr6c	13882424	16449770	Chr6c-1	GO:0003824	catalytic activity	MF	10822	393	406.03	0.842	0.2065	0.385	0.989773
Chr6c	13882424	16449770	Chr6c-1	GO:0030246	carbohydrate binding	MF	89	2	3.34	0.852	0.8805	0.8805	0.989773
Chr6c	13882424	16449770	Chr6c-1	GO:0005215	transporter activity	MF	1676	55	62.88	0.871	0.0057	0.0057	0.989773
Chr6c	13882424	16449770	Chr6c-1	GO:0003723	RNA binding	MF	660	18	24.76	0.941	0.1553	0.1553	0.994792
Chr6c	13882424	16449770	Chr6c-1	GO:0005102	signaling receptor binding	MF	81	1	3.04	0.955	0.0062	0.0062	0.994792
Chr6c	13882424	16449770	Chr6c-1	GO:0003674	molecular_function	MF	20203	758	758	1	1	1	1
Chr7c	8577961	9570437	Chr7c-1	GO:0003682	chromatin binding	MF	79	1	0.23	0.21	0.2133	0.2133	0.945625
Chr7c	8577961	9570437	Chr7c-1	GO:0038023	signaling receptor activity	MF	116	1	0.34	0.29	0.9865	0.9865	0.945625
Chr7c	8577961	9570437	Chr7c-1	GO:0003824	catalytic activity	MF	10822	34	31.6	0.31	0.407	0.407	0.945625
Chr7c	8577961	9570437	Chr7c-1	GO:0005215	transporter activity	MF	1676	6	4.89	0.36	0.0057	0.0057	0.945625
Chr7c	8577961	9570437	Chr7c-1	GO:0004518	nuclease activity	MF	175	1	0.51	0.4	0.2219	0.2219	0.945625
Chr7c	8577961	9570437	Chr7c-1	GO:0016740	transferase activity	MF	4185	13	12.22	0.45	0.024	0.024	0.945625
Chr7c	8577961	9570437	Chr7c-1	GO:0005515	protein binding	MF	2538	8	7.41	0.47	0.0037	0.0132	0.945625
Chr7c	8577961	9570437	Chr7c-1	GO:0016787	hydrolase activity	MF	2933	9	8.57	0.49	0.2523	0.2523	0.945625
Chr7c	8577961	9570437	Chr7c-1	GO:0000166	nucleotide binding	MF	242	1	0.71	0.51	0.0841	0.0841	0.945625
Chr7c	8577961	9570437	Chr7c-1	GO:0003700	DNA-binding transcription factor activit...	MF	334	1	0.98	0.63	0.3968	0.3968	0.945625
Chr7c	8577961	9570437	Chr7c-1	GO:0140110	transcription regulator activity	MF	418	1	1.22	0.71	0.4826	0.4826	0.945625
Chr7c	8577961	9570437	Chr7c-1	GO:0005488	binding	MF	6100	16	17.81	0.74	1.4e-05	0.0179	0.945625
Chr7c	8577961	9570437	Chr7c-1	GO:0003677	DNA binding	MF	929	2	2.71	0.76	0.0012	0.0012	0.945625
Chr7c	8577961	9570437	Chr7c-1	GO:0016301	kinase activity	MF	1423	3	4.16	0.79	0.3738	0.3738	0.945625
Chr7c	8577961	9570437	Chr7c-1	GO:0003723	RNA binding	MF	660	1	1.93	0.86	0.1323	0.1323	0.945625
Chr7c	8577961	9570437	Chr7c-1	GO:0003676	nucleic acid binding	MF	1712	3	5	0.89	0.0017	0.0565	0.945625
Chr7c	8577961	9570437	Chr7c-1	GO:0003674	molecular_function	MF	20203	59	59	1	1	1	1
Chr7c	18394922	39574705	Chr7c-2	GO:0005215	transporter activity	MF	1676	156	135.89	0.035	0.09469	0.0947	0.258333
Chr7c	18394922	39574705	Chr7c-2	GO:0005488	binding	MF	6100	526	494.57	0.042	0.00042	0.0053	0.258333
Chr7c	18394922	39574705	Chr7c-2	GO:0005515	protein binding	MF	2538	228	205.77	0.047	0.04048	0.0405	0.258333
Chr7c	18394922	39574705	Chr7c-2	GO:0003676	nucleic acid binding	MF	1712	157	138.8	0.053	0.01934	0.0193	0.258333
Chr7c	18394922	39574705	Chr7c-2	GO:0003677	DNA binding	MF	929	89	75.32	0.055	0.01171	0.0117	0.258333
Chr7c	18394922	39574705	Chr7c-2	GO:0005102	signaling receptor binding	MF	81	11	6.57	0.062	0.01933	0.0193	0.258333
Chr7c	18394922	39574705	Chr7c-2	GO:0004518	nuclease activity	MF	175	18	14.19	0.177	0.54033	0.5403	0.632143
Chr7c	18394922	39574705	Chr7c-2	GO:0003700	DNA-binding transcription factor activit...	MF	334	31	27.08	0.24	0.46945	0.4695	0.69
Chr7c	18394922	39574705	Chr7c-2	GO:0140110	transcription regulator activity	MF	418	38	33.89	0.252	0.52277	0.5228	0.69
Chr7c	18394922	39574705	Chr7c-2	GO:0045182	translation regulator activity	MF	121	12	9.81	0.276	0.26775	0.2677	0.69
Chr7c	18394922	39574705	Chr7c-2	GO:0005198	structural molecule activity	MF	347	31	28.13	0.312	0.72225	0.7222	0.709091
Chr7c	18394922	39574705	Chr7c-2	GO:0003723	RNA binding	MF	660	56	53.51	0.38	0.1642	0.1642	0.791667
Chr7c	18394922	39574705	Chr7c-2	GO:0016301	kinase activity	MF	1423	117	115.37	0.45	0.49428	0.4943	0.816071
Chr7c	18394922	39574705	Chr7c-2	GO:0008135	translation factor activity, RNA binding	MF	115	10	9.32	0.457	0.20785	0.2079	0.816071
Chr7c	18394922	39574705	Chr7c-2	GO:0008289	lipid binding	MF	309	25	25.05	0.535	0.00134	0.0013	0.891667
Chr7c	18394922	39574705	Chr7c-2	GO:0003682	chromatin binding	MF	79	6	6.41	0.626	0.14701	0.147	0.973529
Chr7c	18394922	39574705	Chr7c-2	GO:0030234	enzyme regulator activity	MF	316	24	25.62	0.662	0.03513	0.0351	0.973529
Chr7c	18394922	39574705	Chr7c-2	GO:0003774	cytoskeletal motor activity	MF	58	4	4.7	0.702	0.20389	0.2039	0.975
Chr7c	18394922	39574705	Chr7c-2	GO:0016787	hydrolase activity	MF	2933	224	237.8	0.852	0.09615	0.0961	1
Chr7c	18394922	39574705	Chr7c-2	GO:0016740	transferase activity	MF	4185	323	339.31	0.858	0.00452	0.0045	1
Chr7c	18394922	39574705	Chr7c-2	GO:0000166	nucleotide binding	MF	242	15	19.62	0.891	0.10847	0.1085	1
Chr7c	18394922	39574705	Chr7c-2	GO:0030246	carbohydrate binding	MF	89	4	7.22	0.937	0.66504	0.665	1
Chr7c	18394922	39574705	Chr7c-2	GO:0038023	signaling receptor activity	MF	116	5	9.4	0.963	0.55681	0.5568	1
Chr7c	18394922	39574705	Chr7c-2	GO:0003824	catalytic activity	MF	10822	820	877.42	0.999	0.0102	0.0284	1
Chr7c	18394922	39574705	Chr7c-2	GO:0003674	molecular_function	MF	20203	1638	1638	1	1	1	1
Chr8c	1	1032998	Chr8c-1	GO:0005102	signaling receptor binding	MF	81	3	0.22	0.0013	0.0062	0.0062	0.0221
Chr8c	1	1032998	Chr8c-1	GO:0008289	lipid binding	MF	309	3	0.83	0.0496	0.0022	0.0022	0.339433
Chr8c	1	1032998	Chr8c-1	GO:0003700	DNA-binding transcription factor activit...	MF	334	3	0.89	0.0599	0.3968	0.3968	0.339433
Chr8c	1	1032998	Chr8c-1	GO:0140110	transcription regulator activity	MF	418	3	1.12	0.1009	0.4826	0.4826	0.36754
Chr8c	1	1032998	Chr8c-1	GO:0005488	binding	MF	6100	21	16.3	0.1081	1.4e-05	0.0179	0.36754
Chr8c	1	1032998	Chr8c-1	GO:0030246	carbohydrate binding	MF	89	1	0.24	0.2124	0.9983	0.9983	0.45475
Chr8c	1	1032998	Chr8c-1	GO:0005515	protein binding	MF	2538	9	6.78	0.2321	0.0037	0.0132	0.45475
Chr8c	1	1032998	Chr8c-1	GO:0016787	hydrolase activity	MF	2933	10	7.84	0.2517	0.2523	0.2523	0.45475
Chr8c	1	1032998	Chr8c-1	GO:0003723	RNA binding	MF	660	3	1.76	0.2586	0.1323	0.1323	0.45475
Chr8c	1	1032998	Chr8c-1	GO:0038023	signaling receptor activity	MF	116	1	0.31	0.2675	0.9865	0.9865	0.45475
Chr8c	1	1032998	Chr8c-1	GO:0016740	transferase activity	MF	4185	11	11.19	0.5788	0.0222	0.0222	0.894509
Chr8c	1	1032998	Chr8c-1	GO:0003676	nucleic acid binding	MF	1712	4	4.58	0.6822	0.0017	0.0565	0.948033
Chr8c	1	1032998	Chr8c-1	GO:0016301	kinase activity	MF	1423	3	3.8	0.7426	0.4078	0.4078	0.948033
Chr8c	1	1032998	Chr8c-1	GO:0003824	catalytic activity	MF	10822	26	28.93	0.8254	0.329	0.329	0.948033
Chr8c	1	1032998	Chr8c-1	GO:0005215	transporter activity	MF	1676	3	4.48	0.8365	0.0057	0.0057	0.948033
Chr8c	1	1032998	Chr8c-1	GO:0003677	DNA binding	MF	929	1	2.48	0.9216	0.0012	0.0012	0.9792
Chr8c	1	1032998	Chr8c-1	GO:0003674	molecular_function	MF	20203	54	54	1	1	1	1
Chr8c	38297535	39076990	Chr8c-2	GO:0008135	translation factor activity, RNA binding	MF	115	2	0.24	0.024	0.0977	0.0977	0.182
Chr8c	38297535	39076990	Chr8c-2	GO:0045182	translation regulator activity	MF	121	2	0.25	0.026	0.1092	0.1092	0.182
Chr8c	38297535	39076990	Chr8c-2	GO:0003676	nucleic acid binding	MF	1712	7	3.56	0.061	0.0017	0.0565	0.284667
Chr8c	38297535	39076990	Chr8c-2	GO:0005488	binding	MF	6100	17	12.68	0.101	1.4e-05	0.0179	0.340667
Chr8c	38297535	39076990	Chr8c-2	GO:0003677	DNA binding	MF	929	4	1.93	0.126	0.0012	0.0012	0.340667
Chr8c	38297535	39076990	Chr8c-2	GO:0016787	hydrolase activity	MF	2933	9	6.1	0.146	0.2523	0.2523	0.340667
Chr8c	38297535	39076990	Chr8c-2	GO:0005215	transporter activity	MF	1676	5	3.48	0.267	0.0057	0.0057	0.534
Chr8c	38297535	39076990	Chr8c-2	GO:0016301	kinase activity	MF	1423	4	2.96	0.343	0.4078	0.4078	0.60025
Chr8c	38297535	39076990	Chr8c-2	GO:0005515	protein binding	MF	2538	6	5.28	0.436	0.0037	0.0132	0.6678
Chr8c	38297535	39076990	Chr8c-2	GO:0008289	lipid binding	MF	309	1	0.64	0.477	0.0022	0.0022	0.6678
Chr8c	38297535	39076990	Chr8c-2	GO:0003723	RNA binding	MF	660	1	1.37	0.753	0.1323	0.1323	0.958364
Chr8c	38297535	39076990	Chr8c-2	GO:0003824	catalytic activity	MF	10822	20	22.5	0.823	0.3455	0.3455	0.960167
Chr8c	38297535	39076990	Chr8c-2	GO:0016740	transferase activity	MF	4185	6	8.7	0.893	0.0222	0.0222	0.961692
Chr8c	38297535	39076990	Chr8c-2	GO:0003674	molecular_function	MF	20203	42	42	1	1	1	1
Chr9c	7851883	8584920	Chr9c-1	GO:0000166	nucleotide binding	MF	242	15	0.31	6.7e-23	0.0841	0.0841	5.36e-22
Chr9c	7851883	8584920	Chr9c-1	GO:0005488	binding	MF	6100	20	7.85	1.2e-06	1.4e-05	0.0179	4.8e-06
Chr9c	7851883	8584920	Chr9c-1	GO:0008289	lipid binding	MF	309	2	0.4	0.06	0.0022	0.0022	0.16
Chr9c	7851883	8584920	Chr9c-1	GO:0005198	structural molecule activity	MF	347	1	0.45	0.36	0.5358	0.5358	0.72
Chr9c	7851883	8584920	Chr9c-1	GO:0003677	DNA binding	MF	929	1	1.2	0.71	0.0012	0.0012	1
Chr9c	7851883	8584920	Chr9c-1	GO:0003676	nucleic acid binding	MF	1712	1	2.2	0.9	0.0017	0.0565	1
Chr9c	7851883	8584920	Chr9c-1	GO:0003824	catalytic activity	MF	10822	5	13.93	1	0.3709	0.3709	1
Chr9c	7851883	8584920	Chr9c-1	GO:0003674	molecular_function	MF	20203	26	26	1	1	1	1
Chr10c	51187726	51302599	Chr10c-1	GO:0005488	binding	MF	6100	2	1.21	0.35	1.6e-05	0.02	0.84
Chr10c	51187726	51302599	Chr10c-1	GO:0005515	protein binding	MF	2538	1	0.5	0.42	0.004	0.014	0.84
Chr10c	51187726	51302599	Chr10c-1	GO:0003824	catalytic activity	MF	10822	1	2.14	0.95	0.354	0.354	1
Chr10c	51187726	51302599	Chr10c-1	GO:0003674	molecular_function	MF	20203	4	4	1	1	1	1
Chr11c	12082951	26642065	Chr11c-1	GO:0003723	RNA binding	MF	660	4	1.8	0.1	0.1851	0.1851	0.735
Chr11c	12082951	26642065	Chr11c-1	GO:0008289	lipid binding	MF	309	2	0.84	0.21	0.0034	0.0034	0.735
Chr11c	12082951	26642065	Chr11c-1	GO:0003824	catalytic activity	MF	10822	33	29.46	0.21	0.4247	0.4247	0.735
Chr11c	12082951	26642065	Chr11c-1	GO:0030234	enzyme regulator activity	MF	316	2	0.86	0.21	0.033	0.033	0.735
Chr11c	12082951	26642065	Chr11c-1	GO:0016740	transferase activity	MF	4185	13	11.39	0.35	0.0259	0.0259	0.91
Chr11c	12082951	26642065	Chr11c-1	GO:0005515	protein binding	MF	2538	8	6.91	0.39	0.0043	0.0155	0.91
Chr11c	12082951	26642065	Chr11c-1	GO:0003676	nucleic acid binding	MF	1712	5	4.66	0.5	0.0018	0.0768	0.954545
Chr11c	12082951	26642065	Chr11c-1	GO:0005198	structural molecule activity	MF	347	1	0.94	0.61	0.5394	0.5394	0.954545
Chr11c	12082951	26642065	Chr11c-1	GO:0005488	binding	MF	6100	16	16.61	0.62	1.3e-05	0.0176	0.954545
Chr11c	12082951	26642065	Chr11c-1	GO:0016787	hydrolase activity	MF	2933	7	7.98	0.7	0.2362	0.2362	0.954545
Chr11c	12082951	26642065	Chr11c-1	GO:0016301	kinase activity	MF	1423	3	3.87	0.75	0.3819	0.3819	0.954545
Chr11c	12082951	26642065	Chr11c-1	GO:0003677	DNA binding	MF	929	1	2.53	0.93	0.0008	0.0008	1
Chr11c	12082951	26642065	Chr11c-1	GO:0005215	transporter activity	MF	1676	1	4.56	0.99	0.0031	0.0031	1
Chr11c	12082951	26642065	Chr11c-1	GO:0003674	molecular_function	MF	20203	55	55	1	1	1	1
Chr11c	39211078	39892075	Chr11c-2	GO:0005488	binding	MF	6100	18	10.27	0.0046	4.3e-05	0.0282	0.0552
Chr11c	39211078	39892075	Chr11c-2	GO:0003677	DNA binding	MF	929	5	1.56	0.0187	0.0027	0.0027	0.0872
Chr11c	39211078	39892075	Chr11c-2	GO:0003676	nucleic acid binding	MF	1712	7	2.88	0.0218	0.0035	0.0651	0.0872
Chr11c	39211078	39892075	Chr11c-2	GO:0008289	lipid binding	MF	309	1	0.52	0.4081	0.0026	0.0026	1
Chr11c	39211078	39892075	Chr11c-2	GO:0005515	protein binding	MF	2538	5	4.27	0.4274	0.0041	0.0147	1
Chr11c	39211078	39892075	Chr11c-2	GO:0005215	transporter activity	MF	1676	3	2.82	0.544	0.0058	0.0058	1
Chr11c	39211078	39892075	Chr11c-2	GO:0003723	RNA binding	MF	660	1	1.11	0.677	0.13	0.13	1
Chr11c	39211078	39892075	Chr11c-2	GO:0016787	hydrolase activity	MF	2933	3	4.94	0.8894	0.2212	0.2212	1
Chr11c	39211078	39892075	Chr11c-2	GO:0016301	kinase activity	MF	1423	1	2.39	0.9167	0.3669	0.3669	1
Chr11c	39211078	39892075	Chr11c-2	GO:0003824	catalytic activity	MF	10822	14	18.21	0.9476	0.3115	0.3115	1
Chr11c	39211078	39892075	Chr11c-2	GO:0016740	transferase activity	MF	4185	3	7.04	0.9821	0.0149	0.0149	1
Chr11c	39211078	39892075	Chr11c-2	GO:0003674	molecular_function	MF	20203	34	34	1	1	1	1
