# Supplementary material for: A chromosome-scale assembly reveals chromosomal aberrations and exchanges generating genetic diversity in Coffea arabica germplasm
Source: Nat Commun. 2024 Jan 23;15:463. doi: 10.1038/s41467-023-44449-8 (PMC10805892; doi:10.1038/s41467-023-44449-8)
Supplement: Supplementary file 6 — Supplementary Data 3 [file 41467_2023_44449_MOESM6_ESM.xlsx]

## Sheet: Supplementary Data 3
Supplementary Data 3: GBS data obtained from public repositories (BioProject number PRJNA554647).
DNA and dRAD library ID	Accession name/code/sampling site	Germplasm repository entry ID	Holding germplasm repository	Country of origin	Metadata-based group assignment	A priori group assignment1	Genomic-based group assignment2	Germplasm prospection
13CO254	Bourbon pointu	n.a.	CATIE	Bourbon Island	Bourbon/Typica	Arabica-like	bona fide C. arabica	n.a.
13CO258	E-536	T.04905	CIRAD	Ethiopia	Survey Ethiopia	Arabica-like	bona fide C. arabica	FAO (1964-1965)
13CO295	Marsellesa (abnormal phenotype)	n.a.	CIRAD	Nicaragua	Canephora introgressed	Arabica-like	Canephora introgressed (introgression not detectable)	n.a.
13CO298	Iapar 59 (abnormal phenotype)	n.a.	CIRAD	Nicaragua	Canephora introgressed	Arabica-like	Canephora introgressed (detectable introgression)	n.a.
13CO299	Marsellesa	n.a.	CIRAD	Nicaragua	Canephora introgressed	Arabica-like	Canephora introgressed (detectable introgression)	n.a.
13CO303	Col1	n.a.	CATIE	Colombia	Canephora introgressed	Arabica-like	Canephora introgressed (detectable introgression)	n.a.
13CO304	Col2	n.a.	CATIE	Colombia	Canephora introgressed	Arabica-like	Canephora introgressed (detectable introgression)	n.a.
13CO305	Col3	n.a.	CATIE	Colombia	Canephora introgressed	Arabica-like	Canephora introgressed (detectable introgression)	n.a.
13CO306	Col4	n.a.	CATIE	Colombia	Canephora introgressed	Arabica-like	Canephora introgressed (detectable introgression)	n.a.
13CO307	Col5	n.a.	CATIE	Colombia	Canephora introgressed	Arabica-like	Canephora introgressed (detectable introgression)	n.a.
13CO308	Venecia	n.a.	CATIE	n.a.	Bourbon/Typica	Arabica-like	bona fide C. arabica	n.a.
13CO309	Marsellesa	n.a.	CIRAD	Nicaragua	Canephora introgressed	Arabica-like	Canephora introgressed (detectable introgression)	n.a.
13CO310	Pacarama	n.a.	CATIE	n.a.	Bourbon/Typica	Arabica-like	bona fide C. arabica	n.a.
13CO314	K7	K7	CATIE	Kenya	Landrace cultivated	Arabica-like	bona fide C. arabica	n.a.
13CO315	Batian	n.a.	CIRAD	Kenya	Canephora introgressed	Arabica-like	Canephora introgressed (detectable introgression)	n.a.
13CO319	Bourbon	n.a.	CATIE	n.a.	Bourbon/Typica	Arabica-like	bona fide C. arabica	n.a.
13CO321	Catimor	n.a.	CATIE	n.a.	Canephora introgressed	Arabica-like	Canephora introgressed (introgression not detectable)	n.a.
13CO323	Caturra	n.a.	CATIE	n.a.	Bourbon/Typica	Arabica-like	bona fide C. arabica	n.a.
14CO001	E-408	T.04808	CATIE	Ethiopia	Survey Ethiopia	Arabica-like	bona fide C. arabica	FAO (1964-1965)
14CO002	E-412	T.04812	CATIE	Ethiopia	Survey Ethiopia	Arabica-like	bona fide C. arabica	FAO (1964-1965)
14CO003	E-413	T.04813	CATIE	Ethiopia	Survey Ethiopia	Arabica-like	bona fide C. arabica	FAO (1964-1965)
14CO004	E-414	T.04814	CATIE	Ethiopia	Survey Ethiopia	Arabica-like	bona fide C. arabica	FAO (1964-1965)
14CO005	E-415	T.04815	CATIE	Ethiopia	Survey Ethiopia	Arabica-like	bona fide C. arabica	FAO (1964-1965)
14CO006	E-416	T.04816	CATIE	Ethiopia	Survey Ethiopia	Arabica-like	bona fide C. arabica	FAO (1964-1965)
14CO007	E-417	T.04817	CATIE	Ethiopia	Survey Ethiopia	Arabica-like	bona fide C. arabica	FAO (1964-1965)
14CO008	E-418	T.04818	CATIE	Ethiopia	Survey Ethiopia	Arabica-like	bona fide C. arabica	FAO (1964-1965)
14CO009	E-419	T.04819	CATIE	Ethiopia	Survey Ethiopia	Arabica-like	bona fide C. arabica	FAO (1964-1965)
14CO010	E-420	T.04820	CATIE	Ethiopia	Survey Ethiopia	Arabica-like	bona fide C. arabica	FAO (1964-1965)
14CO011	E-421	T.04821	CATIE	Ethiopia	Survey Ethiopia	Arabica-like	bona fide C. arabica	FAO (1964-1965)
14CO012	E-423	T.04823	CATIE	Ethiopia	Survey Ethiopia	Arabica-like	bona fide C. arabica	FAO (1964-1965)
14CO013	E-424	T.04824	CATIE	Ethiopia	Survey Ethiopia	Arabica-like	bona fide C. arabica	FAO (1964-1965)
14CO014	E-425	T.04825	CATIE	Ethiopia	Survey Ethiopia	Arabica-like	bona fide C. arabica	FAO (1964-1965)
14CO015	E-426	T.04826	CATIE	Ethiopia	Survey Ethiopia	Arabica-like	bona fide C. arabica	FAO (1964-1965)
14CO016	E-427	T.04827	CATIE	Ethiopia	Survey Ethiopia	Arabica-like	bona fide C. arabica	FAO (1964-1965)
14CO017	E-428	T.04828	CATIE	Ethiopia	Survey Ethiopia	Arabica-like	bona fide C. arabica	FAO (1964-1965)
14CO018	E-429	T.04829	CATIE	Ethiopia	Survey Ethiopia	Arabica-like	bona fide C. arabica	FAO (1964-1965)
14CO019	E-430	T.04830	CATIE	Ethiopia	Survey Ethiopia	Arabica-like	bona fide C. arabica	FAO (1964-1965)
14CO020	E-431	T.04831	CATIE	Ethiopia	Survey Ethiopia	Arabica-like	bona fide C. arabica	FAO (1964-1965)
14CO021	E-436	T.04836	CATIE	Ethiopia	Survey Ethiopia	Arabica-like	bona fide C. arabica	FAO (1964-1965)
14CO022	E-437	T.04837	CATIE	Ethiopia	Survey Ethiopia	Arabica-like	bona fide C. arabica	FAO (1964-1965)
14CO024	E-439	T.04839	CATIE	Ethiopia	Survey Ethiopia	Arabica-like	bona fide C. arabica	FAO (1964-1965)
14CO025	E-442	T.04842	CATIE	Ethiopia	Survey Ethiopia	Arabica-like	bona fide C. arabica	FAO (1964-1965)
14CO026	E-443	T.04843	CATIE	Ethiopia	Survey Ethiopia	Arabica-like	bona fide C. arabica	FAO (1964-1965)
14CO027	E-444	T.04844	CATIE	Ethiopia	Survey Ethiopia	Arabica-like	bona fide C. arabica	FAO (1964-1965)
14CO028	E-445	T.04845	CATIE	Ethiopia	Survey Ethiopia	Arabica-like	bona fide C. arabica	FAO (1964-1965)
14CO029	E-446	T.04846	CATIE	Ethiopia	Survey Ethiopia	Arabica-like	bona fide C. arabica	FAO (1964-1965)
14CO030	E-449	T.04849	CATIE	Ethiopia	Survey Ethiopia	Arabica-like	bona fide C. arabica	FAO (1964-1965)
14CO031	E-450	T.04850	CATIE	Ethiopia	Survey Ethiopia	Arabica-like	bona fide C. arabica	FAO (1964-1965)
14CO032	E-453	T.04853	CATIE	Ethiopia	Survey Ethiopia	Arabica-like	bona fide C. arabica	FAO (1964-1965)
14CO033	E-456	T.04856	CATIE	Ethiopia	Survey Ethiopia	Arabica-like	bona fide C. arabica	FAO (1964-1965)
14CO034	E-457	T.04857	CATIE	Ethiopia	Survey Ethiopia	Arabica-like	bona fide C. arabica	FAO (1964-1965)
14CO035	E-460	T.04860	CATIE	Ethiopia	Survey Ethiopia	Arabica-like	bona fide C. arabica	FAO (1964-1965)
14CO036	E-466	T.04866	CATIE	Ethiopia	Survey Ethiopia	Arabica-like	bona fide C. arabica	FAO (1964-1965)
14CO037	E-503	T.04870	CATIE	Ethiopia	Survey Ethiopia	Arabica-like	bona fide C. arabica	FAO (1964-1965)
14CO038	E-506	T.04873	CATIE	Ethiopia	Survey Ethiopia	Arabica-like	bona fide C. arabica	FAO (1964-1965)
14CO039	E-508	T.04875	CATIE	Ethiopia	Survey Ethiopia	Arabica-like	bona fide C. arabica	FAO (1964-1965)
14CO040	E-510	T.04877	CATIE	Ethiopia	Survey Ethiopia	Arabica-like	bona fide C. arabica	FAO (1964-1965)
14CO041	E-511	T.04878	CATIE	Ethiopia	Survey Ethiopia	Arabica-like	bona fide C. arabica	FAO (1964-1965)
14CO042	E-513	T.04880	CATIE	Ethiopia	Survey Ethiopia	Arabica-like	bona fide C. arabica	FAO (1964-1965)
14CO043	E-514	T.04881	CATIE	Ethiopia	Survey Ethiopia	Arabica-like	bona fide C. arabica	FAO (1964-1965)
14CO044	E-515	T.04882	CATIE	Ethiopia	Survey Ethiopia	Arabica-like	bona fide C. arabica	FAO (1964-1965)
14CO045	E-516	T.04883	CATIE	Ethiopia	Survey Ethiopia	Arabica-like	bona fide C. arabica	FAO (1964-1965)
14CO046	E-517	T.04884	CATIE	Ethiopia	Survey Ethiopia	Arabica-like	bona fide C. arabica	FAO (1964-1965)
14CO047	E-520	T.04887	CATIE	Ethiopia	Survey Ethiopia	Arabica-like	bona fide C. arabica	FAO (1964-1965)
14CO048	E-522	T.04889	CATIE	Ethiopia	Survey Ethiopia	Arabica-like	bona fide C. arabica	FAO (1964-1965)
14CO049	E-524	T.04892	CATIE	Ethiopia	Survey Ethiopia	Arabica-like	bona fide C. arabica	FAO (1964-1965)
14CO050	E-528	T.04896	CATIE	Ethiopia	Survey Ethiopia	Arabica-like	bona fide C. arabica	FAO (1964-1965)
14CO051	Jimma-1	T.02246	CATIE	Ethiopia	Landrace cultivated	Arabica-like	bona fide C. arabica	n.a.
14CO052	Jimma-2	T.02247	CATIE	Ethiopia	Landrace cultivated	Arabica-like	bona fide C. arabica	n.a.
14CO053	Jimma-3	T.02248	CATIE	Ethiopia	Landrace cultivated	Arabica-like	bona fide C. arabica	n.a.
14CO054	Dessie	T.02249	CATIE	Ethiopia	Landrace cultivated	Arabica-like	bona fide C. arabica	n.a.
14CO055	Batie	T.02251	CATIE	Ethiopia	Landrace cultivated	Arabica-like	bona fide C. arabica	n.a.
14CO056	Jimma-5	T.02253	CATIE	Ethiopia	Landrace cultivated	Arabica-like	bona fide C. arabica	n.a.
14CO057	Jimma-6	T.02254	CATIE	Ethiopia	Landrace cultivated	Arabica-like	bona fide C. arabica	n.a.
14CO058	Abasamuele	T.02255	CATIE	Ethiopia	Landrace cultivated	Arabica-like	bona fide C. arabica	n.a.
14CO059	Gudar	T.02256	CATIE	Ethiopia	Landrace cultivated	Arabica-like	bona fide C. arabica	n.a.
14CO060	Lekemti	T.02257	CATIE	Ethiopia	Landrace cultivated	Arabica-like	bona fide C. arabica	n.a.
14CO061	Coorg	T.02298	CATIE	Kenya	Landrace cultivated	Arabica-like	bona fide C. arabica	n.a.
14CO062	BA-13	T.02696	CATIE	India	Liberica introgressed	Arabica-like	Liberica introgressed (introgression not detectable)	n.a.
14CO063	E-531	T.04900	CATIE	Ethiopia	Survey Ethiopia	Arabica-like	bona fide C. arabica	FAO (1964-1965)
14CO064	E-532	T.04901	CATIE	Ethiopia	Survey Ethiopia	Arabica-like	bona fide C. arabica	FAO (1964-1965)
14CO065	E-533	T.04902	CATIE	Ethiopia	Survey Ethiopia	Arabica-like	bona fide C. arabica	FAO (1964-1965)
14CO066	E-539	T.04908	CATIE	Ethiopia	Survey Ethiopia	Arabica-like	bona fide C. arabica	FAO (1964-1965)
14CO067	E-540	T.04909	CATIE	Ethiopia	Survey Ethiopia	Arabica-like	bona fide C. arabica	FAO (1964-1965)
14CO068	E-541	T.04910	CATIE	Ethiopia	Survey Ethiopia	Arabica-like	bona fide C. arabica	FAO (1964-1965)
14CO069	E-542	T.04911	CATIE	Ethiopia	Survey Ethiopia	Arabica-like	bona fide C. arabica	FAO (1964-1965)
14CO070	E-543	T.04912	CATIE	Ethiopia	Survey Ethiopia	Arabica-like	bona fide C. arabica	FAO (1964-1965)
14CO071	E-544	T.04913	CATIE	Ethiopia	Survey Ethiopia	Arabica-like	bona fide C. arabica	FAO (1964-1965)
14CO072	E-546	T.04915	CATIE	Ethiopia	Survey Ethiopia	Arabica-like	bona fide C. arabica	FAO (1964-1965)
14CO073	E-547	T.04916	CATIE	Ethiopia	Survey Ethiopia	Arabica-like	bona fide C. arabica	FAO (1964-1965)
14CO074	E-549	T.04918	CATIE	Ethiopia	Survey Ethiopia	Arabica-like	bona fide C. arabica	FAO (1964-1965)
14CO075	E-550	T.04919	CATIE	Ethiopia	Survey Ethiopia	Arabica-like	bona fide C. arabica	FAO (1964-1965)
14CO076	E-553	T.04922	CATIE	Ethiopia	Survey Ethiopia	Arabica-like	bona fide C. arabica	FAO (1964-1965)
14CO077	E-554	T.04923	CATIE	Ethiopia	Survey Ethiopia	Arabica-like	bona fide C. arabica	FAO (1964-1965)
14CO078	E-557	T.04925	CATIE	Ethiopia	Survey Ethiopia	Arabica-like	bona fide C. arabica	FAO (1964-1965)
14CO079	E-558	T.04926	CATIE	Ethiopia	Survey Ethiopia	Arabica-like	bona fide C. arabica	FAO (1964-1965)
14CO080	E-559	T.04927	CATIE	Ethiopia	Survey Ethiopia	Arabica-like	bona fide C. arabica	FAO (1964-1965)
14CO081	E-560	T.04928	CATIE	Ethiopia	Survey Ethiopia	Arabica-like	bona fide C. arabica	FAO (1964-1965)
14CO082	E-561	T.04929	CATIE	Ethiopia	Survey Ethiopia	Arabica-like	bona fide C. arabica	FAO (1964-1965)
14CO083	E-566	T.04934	CATIE	Ethiopia	Survey Ethiopia	Arabica-like	bona fide C. arabica	FAO (1964-1965)
14CO084	E-570	T.04938	CATIE	Ethiopia	Survey Ethiopia	Arabica-like	bona fide C. arabica	FAO (1964-1965)
14CO085	E-572	T.04940	CATIE	Ethiopia	Survey Ethiopia	Arabica-like	bona fide C. arabica	FAO (1964-1965)
14CO086	E-573	T.04941	CATIE	Ethiopia	Survey Ethiopia	Arabica-like	bona fide C. arabica	FAO (1964-1965)
14CO087	E-574	T.04942	CATIE	Ethiopia	Survey Ethiopia	Arabica-like	bona fide C. arabica	FAO (1964-1965)
14CO088	E-575	T.04943	CATIE	Ethiopia	Survey Ethiopia	Arabica-like	bona fide C. arabica	FAO (1964-1965)
14CO089	E-578	T.04944	CATIE	Ethiopia	Survey Ethiopia	Arabica-like	bona fide C. arabica	FAO (1964-1965)
14CO090	E-579	T.04945	CATIE	Ethiopia	Survey Ethiopia	Arabica-like	bona fide C. arabica	FAO (1964-1965)
14CO091	E-001	T.04946	CATIE	Ethiopia	Survey Ethiopia	Arabica-like	bona fide C. arabica	FAO (1964-1965)
14CO092	E-012	T.04950	CATIE	Ethiopia	Survey Ethiopia	Arabica-like	bona fide C. arabica	FAO (1964-1965)
14CO093	E-016	T.04951	CATIE	Ethiopia	Survey Ethiopia	Arabica-like	bona fide C. arabica	FAO (1964-1965)
14CO094	E-020	T.04952	CATIE	Ethiopia	Survey Ethiopia	Arabica-like	bona fide C. arabica	FAO (1964-1965)
14CO095	E-021	T.04953	CATIE	Ethiopia	Survey Ethiopia	Arabica-like	bona fide C. arabica	FAO (1964-1965)
14CO096	E-171A	T.04955	CATIE	Ethiopia	Survey Ethiopia	Arabica-like	bona fide C. arabica	FAO (1964-1965)
14CO097	E-323	T.04956	CATIE	Ethiopia	Survey Ethiopia	Arabica-like	bona fide C. arabica	FAO (1964-1965)
14CO098	E-324	T.04957	CATIE	Ethiopia	Survey Ethiopia	Arabica-like	bona fide C. arabica	FAO (1964-1965)
14CO099	E-576	T.04958	CATIE	Ethiopia	Survey Ethiopia	Arabica-like	bona fide C. arabica	FAO (1964-1965)
14CO100	E-577	T.04959	CATIE	Ethiopia	Survey Ethiopia	Arabica-like	bona fide C. arabica	FAO (1964-1965)
14CO101	Amin Garden Almmtar 1	Yem 2013-1	Sana'a University	Yemen	Survey Yemen	Arabica-like	bona fide C. arabica	Sana'a University (2013)
14CO102	Talok Misrakh Valley	Yem 2013-2	Sana'a University	Yemen	Survey Yemen	Arabica-like	bona fide C. arabica	Sana'a University (2013)
14CO103	Jabal habashy Valley	Yem 2013-3	Sana'a University	Yemen	Survey Yemen	Arabica-like	bona fide C. arabica	Sana'a University (2013)
14CO104	Hoger ahakom A.Nasser	Yem 2013-4	Sana'a University	Yemen	Survey Yemen	Arabica-like	bona fide C. arabica	Sana'a University (2013)
14CO105	Alzorob ahkom A. Nasser	Yem 2013-5	Sana'a University	Yemen	Survey Yemen	Arabica-like	bona fide C. arabica	Sana'a University (2013)
14CO107	Dawairy talok m m.	Yem 2013-7	Sana'a University	Yemen	Survey Yemen	Arabica-like	bona fide C. arabica	Sana'a University (2013)
14CO108	Dawairy talok m m	Yem 2013-8	Sana'a University	Yemen	Survey Yemen	Arabica-like	bona fide C. arabica	Sana'a University (2013)
14CO109	Hammadi from Goba Misrakh	Yem 2013-9	Sana'a University	Yemen	Survey Yemen	Arabica-like	bona fide C. arabica	Sana'a University (2013)
14CO110	Braii of Al misrakh district, m.m	Yem 2013-10	Sana'a University	Yemen	Survey Yemen	Arabica-like	bona fide C. arabica	Sana'a University (2013)
14CO112	Sample 1 Barry Boraa	Yem 2013-12	Sana'a University	Yemen	Survey Yemen	Arabica-like	bona fide C. arabica	Sana'a University (2013)
14CO113	Sample 2 Barry Boraa	Yem 2013-13	Sana'a University	Yemen	Survey Yemen	Arabica-like	bona fide C. arabica	Sana'a University (2013)
14CO114	Sample 3 Boraa by Barry	Yem 2013-14	Sana'a University	Yemen	Survey Yemen	Arabica-like	bona fide C. arabica	Sana'a University (2013)
14CO115	Sample 4 Boraa by Barry	Yem 2013-15	Sana'a University	Yemen	Survey Yemen	Arabica-like	bona fide C. arabica	Sana'a University (2013)
14CO116	Sample 5 Boraa by Barry	Yem 2013-16	Sana'a University	Yemen	Survey Yemen	Arabica-like	bona fide C. arabica	Sana'a University (2013)
14CO117	Sample 6 Boraa by Barry	Yem 2013-17	Sana'a University	Yemen	Survey Yemen	Arabica-like	bona fide C. arabica	Sana'a University (2013)
14CO118	Sample 7 Boraa by Barry	Yem 2013-18	Sana'a University	Yemen	Survey Yemen	Arabica-like	bona fide C. arabica	Sana'a University (2013)
14CO119	sample 8 Boraa by Barry	Yem 2013-19	Sana'a University	Yemen	Survey Yemen	Arabica-like	bona fide C. arabica	Sana'a University (2013)
14CO120	Gabal Rass sample 1	Yem 2013-20	Sana'a University	Yemen	Survey Yemen	Arabica-like	bona fide C. arabica	Sana'a University (2013)
14CO121	Gabal Rass sample 2	Yem 2013-21	Sana'a University	Yemen	Survey Yemen	Arabica-like	bona fide C. arabica	Sana'a University (2013)
14CO122	Odini muzeikhrh	Yem 2013-22	Sana'a University	Yemen	Survey Yemen	Arabica-like	bona fide C. arabica	Sana'a University (2013)
14CO123	Odain WadiAdour	Yem 2013-23	Sana'a University	Yemen	Survey Yemen	Arabica-like	bona fide C. arabica	Sana'a University (2013)
14CO124	Okimah Albadw	Yem 2013-24	Sana'a University	Yemen	Survey Yemen	Arabica-like	bona fide C. arabica	Sana'a University (2013)
14CO125	Okimah Albadw almkhadr	Yem 2013-25	Sana'a University	Yemen	Survey Yemen	Arabica-like	bona fide C. arabica	Sana'a University (2013)
14CO126	Sabhan Wadi rofod Valley	Yem 2013-26	Sana'a University	Yemen	Survey Yemen	Arabica-like	bona fide C. arabica	Sana'a University (2013)
14CO127	Akamah Albadw almkhadr	Yem 2013-27	Sana'a University	Yemen	Survey Yemen	Arabica-like	bona fide C. arabica	Sana'a University (2013)
14CO128	Sabhan 2	Yem 2013-28	Sana'a University	Yemen	Survey Yemen	Arabica-like	bona fide C. arabica	Sana'a University (2013)
14CO129	Wadi elmogummer	Yem 2013-29	Sana'a University	Yemen	Survey Yemen	Arabica-like	bona fide C. arabica	Sana'a University (2013)
14CO130	Sophal Ariane Mountain	Yem 2013-30	Sana'a University	Yemen	Survey Yemen	Arabica-like	bona fide C. arabica	Sana'a University (2013)
14CO131	Puneet anaif/Baiad Gabal Namah Hofash	Yem 2013-31	Sana'a University	Yemen	Survey Yemen	Arabica-like	bona fide C. arabica	Sana'a University (2013)
14CO132	Kubary/Gabal Namah, white branch Hofash	Yem 2013-32	Sana'a University	Yemen	Survey Yemen	Arabica-like	bona fide C. arabica	Sana'a University (2013)
14CO133	Odini/Hamar, Namah Hofash	Yem 2013-33	Sana'a University	Yemen	Survey Yemen	Arabica-like	bona fide C. arabica	Sana'a University (2013)
14CO134	Tofahi/Namah Hofash in the fruit 3beans	Yem 2013-34	Sana'a University	Yemen	Survey Yemen	Arabica-like	bona fide C. arabica	Sana'a University (2013)
14CO135	Shbrki biaz Namah Hofash	Yem 2013-35	Sana'a University	Yemen	Survey Yemen	Arabica-like	bona fide C. arabica	Sana'a University (2013)
14CO136	Boraai biaz Namah Hofash	Yem 2013-36	Sana'a University	Yemen	Survey Yemen	Arabica-like	bona fide C. arabica	Sana'a University (2013)
14CO137	Borai /red Namah Hofash	Yem 2013-37	Sana'a University	Yemen	Survey Yemen	Arabica-like	bona fide C. arabica	Sana'a University (2013)
14CO138	Red plant Sanaa Garden AH	Yem 2013-38	Sana'a University	Yemen	Survey Yemen	Arabica-like	bona fide C. arabica	Sana'a University (2013)
14CO139	Bluebell Valley, Beni Sinan	Yem 2013-39	Sana'a University	Yemen	Survey Yemen	Arabica-like	bona fide C. arabica	Sana'a University (2013)
14CO140	AlDahbab wadi/Tofahii, bani Sinan	Yem 2013-40	Sana'a University	Yemen	Survey Yemen	Arabica-like	bona fide C. arabica	Sana'a University (2013)
14CO141	Wadi naierah Association of Sinan	Yem 2013-41	Sana'a University	Yemen	Survey Yemen	Arabica-like	bona fide C. arabica	Sana'a University (2013)
14CO142	Dawairy wadi naierah Bani Sinan	Yem 2013-42	Sana'a University	Yemen	Survey Yemen	Arabica-like	bona fide C. arabica	Sana'a University (2013)
14CO143	Dawairy Bani Hammad taz wadi Nairah B. Sinan Ass.	Yem 2013-43	Sana'a University	Yemen	Survey Yemen	Arabica-like	bona fide C. arabica	Sana'a University (2013)
14CO144	Tofahii wadi Dahbab, B.Sinan Ass.	Yem 2013-44	Sana'a University	Yemen	Survey Yemen	Arabica-like	bona fide C. arabica	Sana'a University (2013)
14CO145	Gadi Gofini, Mokhtar Manakha	Yem 2013-45	Sana'a University	Yemen	Survey Yemen	Arabica-like	bona fide C. arabica	Sana'a University (2013)
14CO146	Mokhtar Manakha	Yem 2013-46	Sana'a University	Yemen	Survey Yemen	Arabica-like	bona fide C. arabica	Sana'a University (2013)
14CO147	Dawairy Mokhtar Manakha	Yem 2013-47	Sana'a University	Yemen	Survey Yemen	Arabica-like	bona fide C. arabica	Sana'a University (2013)
14CO148	Mausana Mokhtar Manakha	Yem 2013-48	Sana'a University	Yemen	Survey Yemen	Arabica-like	bona fide C. arabica	Sana'a University (2013)
14CO149	Mokhtar Manakha	Yem 2013-49	Sana'a University	Yemen	Survey Yemen	Arabica-like	bona fide C. arabica	Sana'a University (2013)
14CO150	Tofahi BaitRassam Mokhtar Manakha	Yem 2013-50	Sana'a University	Yemen	Survey Yemen	Arabica-like	bona fide C. arabica	Sana'a University (2013)
14CO151	Mokhtar Manakha almhagrh	Yem 2013-51	Sana'a University	Yemen	Survey Yemen	Arabica-like	bona fide C. arabica	Sana'a University (2013)
14CO152	Field number 1	Yem 2013-52	Sana'a University	Yemen	Survey Yemen	Arabica-like	bona fide C. arabica	Sana'a University (2013)
14CO153	Field Centre # 2	Yem 2013-53	Sana'a University	Yemen	Survey Yemen	Arabica-like	bona fide C. arabica	Sana'a University (2013)
14CO154	Field number 3	Yem 2013-54	Sana'a University	Yemen	Survey Yemen	Arabica-like	bona fide C. arabica	Sana'a University (2013)
14CO155	Field number 4	Yem 2013-55	Sana'a University	Yemen	Survey Yemen	Arabica-like	bona fide C. arabica	Sana'a University (2013)
14CO156	Field number 5	Yem 2013-56	Sana'a University	Yemen	Survey Yemen	Arabica-like	bona fide C. arabica	Sana'a University (2013)
14CO157	Field number 6	Yem 2013-57	Sana'a University	Yemen	Survey Yemen	Arabica-like	bona fide C. arabica	Sana'a University (2013)
14CO158	Field number 7	Yem 2013-58	Sana'a University	Yemen	Survey Yemen	Arabica-like	bona fide C. arabica	Sana'a University (2013)
14CO159	Field number 8	Yem 2013-59	Sana'a University	Yemen	Survey Yemen	Arabica-like	bona fide C. arabica	Sana'a University (2013)
14CO160	Field number 9	Yem 2013-60	Sana'a University	Yemen	Survey Yemen	Arabica-like	bona fide C. arabica	Sana'a University (2013)
14CO161	Field number 10	Yem 2013-61	Sana'a University	Yemen	Survey Yemen	Arabica-like	bona fide C. arabica	Sana'a University (2013)
14CO162	Boraai Dawairy Raimah	Yem 2013-62	Sana'a University	Yemen	Survey Yemen	Arabica-like	bona fide C. arabica	Sana'a University (2013)
14CO163	Kubary Al Gabine	Yem 2013-63	Sana'a University	Yemen	Survey Yemen	Arabica-like	bona fide C. arabica	Sana'a University (2013)
14CO164	Mganah Kabir	Yem 2013-64	Sana'a University	Yemen	Survey Yemen	Arabica-like	bona fide C. arabica	Sana'a University (2013)
14CO165	Tofahi Sagheer	Yem 2013-65	Sana'a University	Yemen	Survey Yemen	Arabica-like	bona fide C. arabica	Sana'a University (2013)
14CO166	Gaad Aswad wadi Alsadah Banimater	Yem 2013-66	Sana'a University	Yemen	Survey Yemen	Arabica-like	bona fide C. arabica	Sana'a University (2013)
14CO167	Gaad Aswad Banimater	Yem 2013-67	Sana'a University	Yemen	Survey Yemen	Arabica-like	bona fide C. arabica	Sana'a University (2013)
14CO168	Wadi Albeer Asphal Banimater	Yem 2013-68	Sana'a University	Yemen	Survey Yemen	Arabica-like	bona fide C. arabica	Sana'a University (2013)
14CO169	Wadi Albeer Aala Banimater	Yem 2013-69	Sana'a University	Yemen	Survey Yemen	Arabica-like	bona fide C. arabica	Sana'a University (2013)
14CO170	Ahgor Maissi	Yem 2013-70	Sana'a University	Yemen	Survey Yemen	Arabica-like	bona fide C. arabica	Sana'a University (2013)
14CO173	Bainin Alsharaf Dawairy	Yem 2013-73	Sana'a University	Yemen	Survey Yemen	Arabica-like	bona fide C. arabica	Sana'a University (2013)
14CO174	Bainin Alsharaf Kubary	Yem 2013-74	Sana'a University	Yemen	Survey Yemen	Arabica-like	bona fide C. arabica	Sana'a University (2013)
14CO175	Bani Fadhl Anis Odaini Gaadi	Yem 2013-75	Sana'a University	Yemen	Survey Yemen	Arabica-like	bona fide C. arabica	Sana'a University (2013)
14CO176	Bani fadhl Anis Dawairy	Yem 2013-76	Sana'a University	Yemen	Survey Yemen	Arabica-like	bona fide C. arabica	Sana'a University (2013)
14CO177	Bani Fadhl AniTofahis	Yem 2013-77	Sana'a University	Yemen	Survey Yemen	Arabica-like	bona fide C. arabica	Sana'a University (2013)
14CO179	Bani Ashagi Ozlat Hamieer Odaini	Yem 2013-79	Sana'a University	Yemen	Survey Yemen	Arabica-like	bona fide C. arabica	Sana'a University (2013)
14CO180	Bani Ashagi Ozlat Hamieer Tofahi	Yem 2013-80	Sana'a University	Yemen	Survey Yemen	Arabica-like	bona fide C. arabica	Sana'a University (2013)
14CO181	Bon Sabri talok m m.	Yem 2013-81	Sana'a University	Yemen	Survey Yemen	Arabica-like	bona fide C. arabica	Sana'a University (2013)
14CO182	Braii of Al misrakh district, m.m	Yem 2013-82	Sana'a University	Yemen	Survey Yemen	Arabica-like	bona fide C. arabica	Sana'a University (2013)
14CO183	Gabal Rass sample 1	Yem 2013-83	Sana'a University	Yemen	Survey Yemen	Arabica-like	bona fide C. arabica	Sana'a University (2013)
14CO184	Wadi elmogummer	Yem 2013-84	Sana'a University	Yemen	Survey Yemen	Arabica-like	bona fide C. arabica	Sana'a University (2013)
14CO185	Sophal Ariane Mountain	Yem 2013-85	Sana'a University	Yemen	Survey Yemen	Arabica-like	bona fide C. arabica	Sana'a University (2013)
14CO186	Puneet anaif/Baiad Gabal Namah Hofash	Yem 2013-86	Sana'a University	Yemen	Survey Yemen	Arabica-like	bona fide C. arabica	Sana'a University (2013)
14CO187	Bluebell Valley, Beni Sinan	Yem 2013-87	Sana'a University	Yemen	Survey Yemen	Arabica-like	bona fide C. arabica	Sana'a University (2013)
14CO188	AlDahbab wadi/Tofahii, bani Sinan	Yem 2013-88	Sana'a University	Yemen	Survey Yemen	Arabica-like	bona fide C. arabica	Sana'a University (2013)
14CO189	Gadi Gofini, Mokhtar Manakha	Yem 2013-89	Sana'a University	Yemen	Survey Yemen	Arabica-like	bona fide C. arabica	Sana'a University (2013)
14CO190	Dawairy Mokhtar Manakha	Yem 2013-90	Sana'a University	Yemen	Survey Yemen	Arabica-like	bona fide C. arabica	Sana'a University (2013)
14CO191	Tofahi Sagheer	Yem 2013-91	Sana'a University	Yemen	Survey Yemen	Arabica-like	bona fide C. arabica	Sana'a University (2013)
14CO192	Wadi Albeer Asphal Banimater	Yem 2013-92	Sana'a University	Yemen	Survey Yemen	Arabica-like	bona fide C. arabica	Sana'a University (2013)
14CO194	Bainin Alsharaf Kubary	Yem 2013-94	Sana'a University	Yemen	Survey Yemen	Arabica-like	bona fide C. arabica	Sana'a University (2013)
14CO196	Colombia1	n.a.	CATIE	Colombia	Canephora introgressed	Arabica-like	Canephora introgressed (detectable introgression)	n.a.
14CO197	Colombia2	n.a.	CATIE	Colombia	Canephora introgressed	Arabica-like	Canephora introgressed (detectable introgression)	n.a.
14CO198	Colombia3	n.a.	CATIE	Colombia	Canephora introgressed	Arabica-like	Canephora introgressed (detectable introgression)	n.a.
14CO199	Colombia4	n.a.	CATIE	Colombia	Canephora introgressed	Arabica-like	Canephora introgressed (detectable introgression)	n.a.
14CO200	Colombia5	n.a.	CATIE	Colombia	Canephora introgressed	Arabica-like	Canephora introgressed (detectable introgression)	n.a.
14CO202	Laurina	T.02676	CATIE	Camerun	Bourbon/Typica	Arabica-like	Canephora introgressed (detectable introgression)	n.a.
14CO203	Mysore	T.02682	CATIE	Kenya	Landrace cultivated	Arabica-like	bona fide C. arabica	n.a.
14CO204	BA-21	T.02691	CATIE	India	Liberica introgressed	Arabica-like	Liberica introgressed (detectable introgression)	n.a.
14CO205	BA-27	T.02692	CATIE	India	Liberica introgressed	Arabica-like	Liberica introgressed (introgression not detectable)	n.a.
14CO206	BA-08	T.02693	CATIE	India	Liberica introgressed	Arabica-like	Liberica introgressed (detectable introgression)	n.a.
14CO207	BA-10	T.02694	CATIE	India	Liberica introgressed	Arabica-like	Liberica introgressed (introgression not detectable)	n.a.
14CO208	BA-02	T.02695	CATIE	India	Liberica introgressed	Arabica-like	Liberica introgressed (detectable introgression)	n.a.
14CO209	BA-35	T.02697	CATIE	India	Liberica introgressed	Arabica-like	Liberica introgressed (detectable introgression)	n.a.
14CO210	BA-36	T.02698	CATIE	India	Liberica introgressed	Arabica-like	Liberica introgressed (introgression not detectable)	n.a.
14CO211	BA-03	T.02699	CATIE	India	Liberica introgressed	Arabica-like	Liberica introgressed (detectable introgression)	n.a.
14CO212	BA-16	T.02700	CATIE	India	Liberica introgressed	Arabica-like	Liberica introgressed (detectable introgression)	n.a.
14CO213	N-197	T.02701	CATIE	Tanzania	Landrace cultivated	Arabica-like	bona fide C. arabica	n.a.
14CO214	Mibirizi	T.02702	CATIE	Congo	Landrace cultivated	Arabica-like	bona fide C. arabica	n.a.
14CO215	P-313	T.02703	CATIE	Tanzania	Landrace cultivated	Arabica-like	bona fide C. arabica	n.a.
14CO216	X-321	T.02704	CATIE	Tanzania	Landrace cultivated	Arabica-like	bona fide C. arabica	n.a.
14CO217	SL-01	T.02705	CATIE	Tanzania	Landrace cultivated	Arabica-like	bona fide C. arabica	n.a.
14CO218	F-840	T.02707	CATIE	Tanzania	Landrace cultivated	Arabica-like	bona fide C. arabica	n.a.
14CO219	KP-263	T.02708	CATIE	Tanzania	Landrace cultivated	Arabica-like	bona fide C. arabica	n.a.
14CO220	Jimma Tana S-3	T.02709	CATIE	Ethiopia	Landrace cultivated	Arabica-like	bona fide C. arabica	n.a.
14CO221	Cioiccie S-6	T.02710	CATIE	Ethiopia	Landrace cultivated	Arabica-like	bona fide C. arabica	n.a.
14CO222	Ennarea S-2	T.02711	CATIE	Ethiopia	Landrace cultivated	Arabica-like	bona fide C. arabica	n.a.
14CO223	AC-53	T.02712	CATIE	Kenya	Landrace cultivated	Arabica-like	bona fide C. arabica	n.a.
14CO224	KP-532	T.02713	CATIE	Tanzania	Landrace cultivated	Arabica-like	Liberica introgressed (detectable introgression)	n.a.
14CO225	N-039	T.02714	CATIE	Tanzania	Landrace cultivated	Arabica-like	bona fide C. arabica	n.a.
14CO226	H-1	T.02715	CATIE	Tanzania	Landrace cultivated	Arabica-like	bona fide C. arabica	n.a.
14CO227	AC-98	T.02716	CATIE	Tanzania	Landrace cultivated	Arabica-like	bona fide C. arabica	n.a.
14CO228	Harar S-10	T.02718	CATIE	Ethiopia	Landrace cultivated	Arabica-like	bona fide C. arabica	n.a.
14CO229	N-100	T.02719	CATIE	Tanzania	Landrace cultivated	Arabica-like	bona fide C. arabica	n.a.
14CO230	F-502	T.02720	CATIE	Tanzania	Landrace cultivated	Arabica-like	Liberica introgressed (detectable introgression)	n.a.
14CO231	H-66	T.02721	CATIE	Tanzania	Landrace cultivated	Arabica-like	bona fide C. arabica	n.a.
14CO232	Geisha	T.02722	CATIE	Ethiopia	Landrace cultivated	Arabica-like	bona fide C. arabica	n.a.
14CO233	I-60	T.02723	CATIE	Tanzania	Landrace cultivated	Arabica-like	bona fide C. arabica	n.a.
14CO234	Anfilo	T.02726	CATIE	Kenya	Landrace cultivated	Arabica-like	bona fide C. arabica	n.a.
14CO235	Dalle	T.02727	CATIE	Kenya	Landrace cultivated	Arabica-like	bona fide C. arabica	n.a.
14CO236	Jimma Mbuni	T.02729	CATIE	Ethiopia	Landrace cultivated	Arabica-like	bona fide C. arabica	n.a.
14CO237	SL-09	T.02730	CATIE	Kenya	Landrace cultivated	Arabica-like	bona fide C. arabica	n.a.
14CO238	Jimma Galla Sidamo	T.02731	CATIE	Ethiopia	Landrace cultivated	Arabica-like	bona fide C. arabica	n.a.
14CO239	SL-34	T.02733	CATIE	Kenya	Landrace cultivated	Arabica-like	bona fide C. arabica	n.a.
14CO240	K-758	T.02737	CATIE	Kenya	Landrace cultivated	Arabica-like	bona fide C. arabica	n.a.
14CO241	SL-28	T.02739	CATIE	Kenya	Landrace cultivated	Arabica-like	bona fide C. arabica	n.a.
14CO242	Erecta	T.02741	CATIE	Kenya	Landrace cultivated	Arabica-like	bona fide C. arabica	n.a.
14CO243	Dilla Alghe	T.02742	CATIE	Ethiopia	Landrace cultivated	Arabica-like	bona fide C. arabica	n.a.
14CO244	L-1	T.02743	CATIE	Kenya	Landrace cultivated	Arabica-like	bona fide C. arabica	n.a.
14CO245	Rume Sudan	T.02744	CATIE	Sudan	Landrace cultivated	Arabica-like	bona fide C. arabica	n.a.
14CO246	SL-17	T.02745	CATIE	Kenya	Landrace cultivated	Arabica-like	bona fide C. arabica	n.a.
14CO247	SL-14	T.02747	CATIE	Kenya	Landrace cultivated	Arabica-like	bona fide C. arabica	n.a.
14CO248	Tafari Kela S-8	T.02748	CATIE	Ethiopia	Landrace cultivated	Arabica-like	bona fide C. arabica	n.a.
14CO249	Mattu S-7	T.02749	CATIE	Ethiopia	Landrace cultivated	Arabica-like	bona fide C. arabica	n.a.
14CO250	Mocha Erythrean S-1	T.02750	CATIE	Ethiopia	Landrace cultivated	Arabica-like	bona fide C. arabica	n.a.
14CO251	Agaro S-4	T.02751	CATIE	Ethiopia	Landrace cultivated	Arabica-like	bona fide C. arabica	n.a.
14CO252	Harar S-10	T.02718	CATIE	Ethiopia	Landrace cultivated	Arabica-like	bona fide C. arabica	n.a.
14CO253	N-050	T.02753	CATIE	Tanzania	Landrace cultivated	Arabica-like	bona fide C. arabica	n.a.
14CO254	Anfilo	T.02754	CATIE	Ethiopia	Landrace cultivated	Arabica-like	bona fide C. arabica	n.a.
14CO255	R-03	T.02755	CATIE	Tanzania	Landrace cultivated	Arabica-like	bona fide C. arabica	n.a.
14CO256	N-205	T.02756	CATIE	Tanzania	Landrace cultivated	Arabica-like	bona fide C. arabica	n.a.
14CO257	KP-228	T.02757	CATIE	Tanzania	Landrace cultivated	Arabica-like	bona fide C. arabica	n.a.
14CO258	Barbuk Sudan	T.02758	CATIE	Sudan	Landrace cultivated	Arabica-like	bona fide C. arabica	n.a.
14CO259	BA-27	T.02760	CATIE	India	Liberica introgressed	Arabica-like	Liberica introgressed (introgression not detectable)	n.a.
14CO260	Kaffa S-12	T.02914	CATIE	Ethiopia	Landrace cultivated	Arabica-like	bona fide C. arabica	n.a.
14CO261	Zeghie S-13	T.02915	CATIE	Ethiopia	Landrace cultivated	Arabica-like	bona fide C. arabica	n.a.
14CO262	Geisha	T.02917	CATIE	Congo	Landrace cultivated	Arabica-like	bona fide C. arabica	n.a.
14CO263	Harar	T.02918	CATIE	Congo	Landrace cultivated	Arabica-like	bona fide C. arabica	n.a.
14CO264	Jackson 2	T.02919	CATIE	Congo	Landrace cultivated	Arabica-like	bona fide C. arabica	n.a.
14CO265	Bronze 008	T.02920	CATIE	Congo	Landrace cultivated	Arabica-like	bona fide C. arabica	n.a.
14CO266	Bronze 009	T.02921	CATIE	Congo	Landrace cultivated	Arabica-like	bona fide C. arabica	n.a.
14CO267	Bronze 012	T.02922	CATIE	Congo	Landrace cultivated	Arabica-like	bona fide C. arabica	n.a.
14CO268	Bronze mixed	T.02923	CATIE	Congo	Landrace cultivated	Arabica-like	bona fide C. arabica	n.a.
14CO269	F-840	T.03212	CATIE	Tanzania	Landrace cultivated	Arabica-like	bona fide C. arabica	n.a.
14CO270	K-759	T.03215	CATIE	Kenya	Landrace cultivated	Arabica-like	bona fide C. arabica	n.a.
14CO271	S-795	T.03318	CATIE	India	Liberica introgressed	Arabica-like	Liberica introgressed (detectable introgression)	n.a.
14CO278	ET-07	T.16696	CATIE	Ethiopia	Survey Ethiopia	Arabica-like	bona fide C. arabica	ORSTOM (1966)
14CO284	ET-13	T.16702	CATIE	Ethiopia	Survey Ethiopia	Arabica-like	bona fide C. arabica	ORSTOM (1966)
14CO286	ET-15	T.16704	CATIE	Ethiopia	Survey Ethiopia	Arabica-like	bona fide C. arabica	ORSTOM (1966)
14CO287	ET-17	T.16706	CATIE	Ethiopia	Survey Ethiopia	Arabica-like	bona fide C. arabica	ORSTOM (1966)
14CO291	ET-21	T.16710	CATIE	Ethiopia	Survey Ethiopia	Arabica-like	bona fide C. arabica	ORSTOM (1966)
14CO292	ET-24	T.16711	CATIE	Ethiopia	Survey Ethiopia	Arabica-like	bona fide C. arabica	ORSTOM (1966)
14CO294	ET-26	T.16713	CATIE	Ethiopia	Survey Ethiopia	Arabica-like	bona fide C. arabica	ORSTOM (1966)
14CO295	ET-28	T.16715	CATIE	Ethiopia	Survey Ethiopia	Arabica-like	bona fide C. arabica	ORSTOM (1966)
14CO302	ET-41	T.16725	CATIE	Ethiopia	Survey Ethiopia	Arabica-like	bona fide C. arabica	ORSTOM (1966)
14CO303	ET-42	T.16726	CATIE	Ethiopia	Survey Ethiopia	Arabica-like	bona fide C. arabica	ORSTOM (1966)
14CO306	ET-47	T.16729	CATIE	Ethiopia	Survey Ethiopia	Arabica-like	bona fide C. arabica	ORSTOM (1966)
14CO307	ET-48	T.16730	CATIE	Ethiopia	Survey Ethiopia	Arabica-like	bona fide C. arabica	ORSTOM (1966)
14CO310	ET-52	T.16733	CATIE	Ethiopia	Survey Ethiopia	Arabica-like	bona fide C. arabica	ORSTOM (1966)
14CO311	ET-53	T.16734	CATIE	Ethiopia	Survey Ethiopia	Arabica-like	bona fide C. arabica	ORSTOM (1966)
14CO312	ET-54	T.16735	CATIE	Ethiopia	Survey Ethiopia	Arabica-like	bona fide C. arabica	ORSTOM (1966)
14CO313	ET-55	T.16736	CATIE	Ethiopia	Survey Ethiopia	Arabica-like	bona fide C. arabica	ORSTOM (1966)
14CO315	ET-59	T.16739	CATIE	Ethiopia	Survey Ethiopia	Arabica-like	bona fide C. arabica	ORSTOM (1966)
14CO316	ET-60	T.16740	CATIE	Ethiopia	Survey Ethiopia	Arabica-like	bona fide C. arabica	ORSTOM (1966)
14CO341	ET-35D	T.17241	CATIE	Ethiopia	Survey Ethiopia	Arabica-like	bona fide C. arabica	ORSTOM (1966)
14CO342	ET-35D	T.17242	CATIE	Ethiopia	Survey Ethiopia	Arabica-like	bona fide C. arabica	ORSTOM (1966)
14CO343	Irgalem S-17	T.03097	CATIE	Ethiopia	Landrace cultivated	Arabica-like	bona fide C. arabica	n.a.
14CO344	Wollamo S-16	T.03098	CATIE	Ethiopia	Landrace cultivated	Arabica-like	bona fide C. arabica	n.a.
14CO345	Arussi S-11	T.03099	CATIE	Ethiopia	Landrace cultivated	Arabica-like	bona fide C. arabica	n.a.
14CO346	H-1	T.03213	CATIE	Tanzania	Landrace cultivated	Arabica-like	bona fide C. arabica	n.a.
14CO347	Geisha	T.03214	CATIE	Tanzania	Landrace cultivated	Arabica-like	bona fide C. arabica	n.a.
14CO348	S-288	T.03216	CATIE	India	Liberica introgressed	Arabica-like	Liberica introgressed (detectable introgression)	n.a.
14CO349	S-333	T.03317	CATIE	India	Liberica introgressed	Arabica-like	Liberica introgressed (introgression not detectable)	n.a.
14CO350	K7	T.03367	CATIE	Kenya	Landrace cultivated	Arabica-like	bona fide C. arabica	n.a.
14CO351	K7	T.03460	CATIE	Kenya	Landrace cultivated	Arabica-like	bona fide C. arabica	n.a.
14CO352	Lejeune 02	T.03488	CATIE	Ethiopia	Survey Ethiopia	Arabica-like	bona fide C. arabica	Lejeune (1954-1956)
14CO353	Lejeune 03	T.03489	CATIE	Ethiopia	Survey Ethiopia	Arabica-like	bona fide C. arabica	Lejeune (1954-1956)
14CO354	Lejeune 08	T.03491	CATIE	Ethiopia	Survey Ethiopia	Arabica-like	bona fide C. arabica	Lejeune (1954-1956)
14CO355	Lejeune 12	T.03492	CATIE	Ethiopia	Survey Ethiopia	Arabica-like	bona fide C. arabica	Lejeune (1954-1956)
14CO356	Lejeune 14	T.03493	CATIE	Ethiopia	Survey Ethiopia	Arabica-like	bona fide C. arabica	Lejeune (1954-1956)
14CO357	Lejeune 15	T.03494	CATIE	Ethiopia	Survey Ethiopia	Arabica-like	bona fide C. arabica	Lejeune (1954-1956)
14CO358	Lejeune 18	T.03495	CATIE	Ethiopia	Survey Ethiopia	Arabica-like	bona fide C. arabica	Lejeune (1954-1956)
14CO359	Lejeune 19	T.03496	CATIE	Ethiopia	Survey Ethiopia	Arabica-like	bona fide C. arabica	Lejeune (1954-1956)
14CO360	Lejeune 26	T.03498	CATIE	Ethiopia	Survey Ethiopia	Arabica-like	bona fide C. arabica	Lejeune (1954-1956)
14CO361	Lejeune 03	T.03500	CATIE	Ethiopia	Survey Ethiopia	Arabica-like	bona fide C. arabica	Lejeune (1954-1956)
14CO362	Lejeune 04	T.03501	CATIE	Ethiopia	Survey Ethiopia	Arabica-like	bona fide C. arabica	Lejeune (1954-1956)
14CO363	Lejeune 08	T.03503	CATIE	Ethiopia	Survey Ethiopia	Arabica-like	bona fide C. arabica	Lejeune (1954-1956)
14CO364	Lejeune 12	T.03507	CATIE	Ethiopia	Survey Ethiopia	Arabica-like	bona fide C. arabica	Lejeune (1954-1956)
14CO365	Lejeune 13	T.03508	CATIE	Ethiopia	Survey Ethiopia	Arabica-like	bona fide C. arabica	Lejeune (1954-1956)
14CO366	Lejeune 16	T.03510	CATIE	Ethiopia	Survey Ethiopia	Arabica-like	bona fide C. arabica	Lejeune (1954-1956)
14CO367	Lejeune 22	T.03515	CATIE	Ethiopia	Survey Ethiopia	Arabica-like	bona fide C. arabica	Lejeune (1954-1956)
14CO368	Etiopia 02	T.03519	CATIE	Ethiopia	Survey Ethiopia	Arabica-like	bona fide C. arabica	FAO (1964-1965)
14CO369	Etiopia 03	T.03520	CATIE	Ethiopia	Survey Ethiopia	Arabica-like	bona fide C. arabica	FAO (1964-1965)
14CO371	Etiopia 06	T.03523	CATIE	Ethiopia	Survey Ethiopia	Arabica-like	bona fide C. arabica	FAO (1964-1965)
14CO372	Etiopia 09	T.03524	CATIE	Ethiopia	Survey Ethiopia	Arabica-like	bona fide C. arabica	FAO (1964-1965)
14CO373	Etiopia 10	T.03525	CATIE	Ethiopia	Survey Ethiopia	Arabica-like	bona fide C. arabica	FAO (1964-1965)
14CO374	Etiopia 11	T.03526	CATIE	Ethiopia	Survey Ethiopia	Arabica-like	bona fide C. arabica	FAO (1964-1965)
14CO375	Etiopia 12	T.03527	CATIE	Ethiopia	Survey Ethiopia	Arabica-like	bona fide C. arabica	FAO (1964-1965)
14CO376	Etiopia 13	T.03528	CATIE	Ethiopia	Survey Ethiopia	Arabica-like	bona fide C. arabica	FAO (1964-1965)
14CO377	Etiopia 17	T.03532	CATIE	Ethiopia	Survey Ethiopia	Arabica-like	bona fide C. arabica	FAO (1964-1965)
14CO379	Etiopia 19	T.03534	CATIE	Ethiopia	Survey Ethiopia	Arabica-like	bona fide C. arabica	FAO (1964-1965)
14CO380	Etiopia 20	T.03535	CATIE	Ethiopia	Survey Ethiopia	Arabica-like	bona fide C. arabica	FAO (1964-1965)
14CO381	Etiopia 21	T.03536	CATIE	Ethiopia	Survey Ethiopia	Arabica-like	bona fide C. arabica	FAO (1964-1965)
14CO382	Etiopia 24	T.03538	CATIE	Ethiopia	Survey Ethiopia	Arabica-like	bona fide C. arabica	FAO (1964-1965)
14CO383	Etiopia 25	T.03539	CATIE	Ethiopia	Survey Ethiopia	Arabica-like	bona fide C. arabica	FAO (1964-1965)
14CO384	Etiopia 26	T.03540	CATIE	Ethiopia	Survey Ethiopia	Arabica-like	bona fide C. arabica	FAO (1964-1965)
14CO385	Etiopia 28	T.03542	CATIE	Ethiopia	Survey Ethiopia	Arabica-like	bona fide C. arabica	FAO (1964-1965)
14CO386	Etiopia 29	T.03543	CATIE	Ethiopia	Survey Ethiopia	Arabica-like	bona fide C. arabica	FAO (1964-1965)
14CO387	Etiopia 30	T.03544	CATIE	Ethiopia	Survey Ethiopia	Arabica-like	bona fide C. arabica	FAO (1964-1965)
14CO388	Etiopia 31	T.03545	CATIE	Ethiopia	Survey Ethiopia	Arabica-like	bona fide C. arabica	FAO (1964-1965)
14CO389	Etiopia 34	T.03548	CATIE	Ethiopia	Survey Ethiopia	Arabica-like	bona fide C. arabica	FAO (1964-1965)
14CO390	Etiopia 01	T.03555	CATIE	Ethiopia	Survey Ethiopia	Arabica-like	bona fide C. arabica	FAO (1964-1965)
14CO391	Etiopia 07	T.03556	CATIE	Ethiopia	Survey Ethiopia	Arabica-like	bona fide C. arabica	FAO (1964-1965)
14CO392	Etiopia 08	T.03557	CATIE	Ethiopia	Survey Ethiopia	Arabica-like	bona fide C. arabica	FAO (1964-1965)
14CO393	Etiopia 23	T.03558	CATIE	Ethiopia	Survey Ethiopia	Arabica-like	bona fide C. arabica	FAO (1964-1965)
14CO394	Kent	T.03567	CATIE	India	Landrace cultivated	Arabica-like	bona fide C. arabica	n.a.
14CO395	Coorg	T.03582	CATIE	India	Landrace cultivated	Arabica-like	bona fide C. arabica	n.a.
14CO396	Blue Mountain	T.03617	CATIE	Congo	Bourbon/Typica	Arabica-like	bona fide C. arabica	n.a.
14CO397	Mibirizi	T.03622	CATIE	Congo	Landrace cultivated	Arabica-like	bona fide C. arabica	n.a.
14CO398	Mocha	T.03623	CATIE	Congo	Landrace cultivated	Arabica-like	bona fide C. arabica	n.a.
14CO399	Red Tipped	T.03628	CATIE	Ethiopia	Landrace cultivated	Arabica-like	bona fide C. arabica	n.a.
14CO400	BE-1	T.03677	CATIE	Ethiopia	Landrace cultivated	Arabica-like	bona fide C. arabica	n.a.
14CO401	BE-5	T.03761	CATIE	Ethiopia	Landrace cultivated	Arabica-like	bona fide C. arabica	n.a.
14CO402	Bealanana	T.03786	CATIE	Madagascar	Landrace cultivated	Arabica-like	bona fide C. arabica	n.a.
14CO403	Loulo	T.04007	CATIE	Ethiopia	Landrace cultivated	Arabica-like	bona fide C. arabica	n.a.
14CO404	Laurina	T.04059	CATIE	Bourbon Island	Bourbon/Typica	Arabica-like	bona fide C. arabica	n.a.
14CO405	Murta	T.04060	CATIE	Bourbon_Island	Landrace cultivated	Arabica-like	bona fide C. arabica	n.a.
14CO406	E-410	T.04810	CATIE	Ethiopia	Survey Ethiopia	Arabica-like	bona fide C. arabica	FAO (1964-1965)
14CO407	E-432	T.04832	CATIE	Ethiopia	Survey Ethiopia	Arabica-like	bona fide C. arabica	FAO (1964-1965)
14CO408	ET-02	T.16690	CATIE	Ethiopia	Survey Ethiopia	Arabica-like	bona fide C. arabica	ORSTOM (1966)
14CO409	ET-16	T.16705	CATIE	Ethiopia	Survey Ethiopia	Arabica-like	bona fide C. arabica	ORSTOM (1966)
14CO410	ET-27	T.16714	CATIE	Ethiopia	Survey Ethiopia	Arabica-like	bona fide C. arabica	ORSTOM (1966)
14CO411	ET-58	T.16738	CATIE	Ethiopia	Survey Ethiopia	Arabica-like	bona fide C. arabica	ORSTOM (1966)
14CO412	ET-35B	T.17208	CATIE	Ethiopia	Survey Ethiopia	Arabica-like	bona fide C. arabica	ORSTOM (1966)
14CO413	Jimma-4	T.02252	CATIE	Ethiopia	Landrace cultivated	Arabica-like	bona fide C. arabica	n.a.
14CO414	BE-2	T.03678	CATIE	Ethiopia	Landrace cultivated	Arabica-like	bona fide C. arabica	n.a.
14CO415	BE-3	T.03679	CATIE	Ethiopia	Landrace cultivated	Arabica-like	bona fide C. arabica	n.a.
14CO416	E-022	T.04476	CATIE	Ethiopia	Survey Ethiopia	Arabica-like	bona fide C. arabica	FAO (1964-1965)
14CO417	Ennarea	T.05135	CATIE	Eritrea	Landrace cultivated	Arabica-like	bona fide C. arabica	n.a.
14CO418	ET-31	T.16718	CATIE	Ethiopia	Survey Ethiopia	Arabica-like	bona fide C. arabica	ORSTOM (1966)
14CO419	ET-01	T.17173	CATIE	Ethiopia	Survey Ethiopia	Arabica-like	bona fide C. arabica	ORSTOM (1966)
14CO436	PDRY-09	T.21237	CATIE	Yemen	Survey Yemen	Arabica-like	bona fide C. arabica	FAO Yemen (1989)
14CO437	PDRY-14	T.21239	CATIE	Yemen	Survey Yemen	Arabica-like	bona fide C. arabica	FAO Yemen (1989)
14CO438	PDRY-15	T.21240	CATIE	Yemen	Survey Yemen	Arabica-like	bona fide C. arabica	FAO Yemen (1989)
14CO439	PDRY-22	T.21242	CATIE	Yemen	Survey Yemen	Arabica-like	bona fide C. arabica	FAO Yemen (1989)
14CO440	ET-01	T.21259	CATIE	Ethiopia	Survey Ethiopia	Arabica-like	bona fide C. arabica	ORSTOM (1966)
14CO441	ET-10	T.21265	CATIE	Ethiopia	Survey Ethiopia	Arabica-like	bona fide C. arabica	ORSTOM (1966)
14CO442	ET-10	T.21266	CATIE	Ethiopia	Survey Ethiopia	Arabica-like	bona fide C. arabica	ORSTOM (1966)
14CO443	ET-12	T.21270	CATIE	Ethiopia	Survey Ethiopia	Arabica-like	bona fide C. arabica	ORSTOM (1966)
14CO445	ET-36B	T.21299	CATIE	Ethiopia	Survey Ethiopia	Arabica-like	bona fide C. arabica	ORSTOM (1966)
14CO446	ET-44	T.21304	CATIE	Ethiopia	Survey Ethiopia	Arabica-like	bona fide C. arabica	ORSTOM (1966)
14CO447	ET-49	T.21305	CATIE	Ethiopia	Survey Ethiopia	Arabica-like	bona fide C. arabica	ORSTOM (1966)
14CO448	ET-53	T.21309	CATIE	Ethiopia	Survey Ethiopia	Arabica-like	bona fide C. arabica	ORSTOM (1966)
14CO449	ET-56	T.21310	CATIE	Ethiopia	Survey Ethiopia	Arabica-like	bona fide C. arabica	ORSTOM (1966)
14CO450	ET-57	T.21311	CATIE	Ethiopia	Survey Ethiopia	Arabica-like	bona fide C. arabica	ORSTOM (1966)
14CO451	ET-58	T.21314	CATIE	Ethiopia	Survey Ethiopia	Arabica-like	bona fide C. arabica	ORSTOM (1966)
14CO482	Batie	T.02250	CATIE	Ethiopia	Landrace cultivated	Arabica-like	bona fide C. arabica	n.a.
14CO484	Zeghie	T.03871	CATIE	Ethiopia	Landrace cultivated	Arabica-like	bona fide C. arabica	n.a.
14CO485	E-349	T.04607	CATIE	Ethiopia	Survey Ethiopia	Arabica-like	bona fide C. arabica	FAO (1964-1965)
14CO486	Mocha	T.05136	CATIE	Eritrea	Landrace cultivated	Arabica-like	bona fide C. arabica	n.a.
14CO487	ET-05	T.17176	CATIE	Ethiopia	Survey Ethiopia	Arabica-like	bona fide C. arabica	ORSTOM (1966)
14CO488	ET-02	T.21260	CATIE	Ethiopia	Survey Ethiopia	Arabica-like	bona fide C. arabica	ORSTOM (1966)
14CO489	ET-05	T.21261	CATIE	Ethiopia	Survey Ethiopia	Arabica-like	bona fide C. arabica	ORSTOM (1966)
14CO490	ET-05	T.21262	CATIE	Ethiopia	Survey Ethiopia	Arabica-like	bona fide C. arabica	ORSTOM (1966)
14CO491	ET-07	T.21263	CATIE	Ethiopia	Survey Ethiopia	Arabica-like	bona fide C. arabica	ORSTOM (1966)
14CO492	ET-08	T.21264	CATIE	Ethiopia	Survey Ethiopia	Arabica-like	bona fide C. arabica	ORSTOM (1966)
14CO493	ET-11	T.21267	CATIE	Ethiopia	Survey Ethiopia	Arabica-like	bona fide C. arabica	ORSTOM (1966)
14CO494	ET-11C	T.21268	CATIE	Ethiopia	Survey Ethiopia	Arabica-like	bona fide C. arabica	ORSTOM (1966)
14CO495	ET-11C	T.21269	CATIE	Ethiopia	Survey Ethiopia	Arabica-like	bona fide C. arabica	ORSTOM (1966)
14CO496	ET-12	T.21271	CATIE	Ethiopia	Survey Ethiopia	Arabica-like	bona fide C. arabica	ORSTOM (1966)
14CO497	ET-13	T.21272	CATIE	Ethiopia	Survey Ethiopia	Arabica-like	bona fide C. arabica	ORSTOM (1966)
14CO498	ET-15	T.21274	CATIE	Ethiopia	Survey Ethiopia	Arabica-like	bona fide C. arabica	ORSTOM (1966)
14CO500	ET-17	T.21276	CATIE	Ethiopia	Survey Ethiopia	Arabica-like	bona fide C. arabica	ORSTOM (1966)
14CO501	ET-18	T.21277	CATIE	Ethiopia	Survey Ethiopia	Arabica-like	bona fide C. arabica	ORSTOM (1966)
14CO502	ET-19	T.21278	CATIE	Ethiopia	Survey Ethiopia	Arabica-like	bona fide C. arabica	ORSTOM (1966)
14CO503	ET-20	T.21279	CATIE	Ethiopia	Survey Ethiopia	Arabica-like	bona fide C. arabica	ORSTOM (1966)
14CO504	ET-20	T.21280	CATIE	Ethiopia	Survey Ethiopia	Arabica-like	bona fide C. arabica	ORSTOM (1966)
14CO505	ET-21	T.21281	CATIE	Ethiopia	Survey Ethiopia	Arabica-like	bona fide C. arabica	ORSTOM (1966)
14CO506	ET-23	T.21282	CATIE	Ethiopia	Survey Ethiopia	Arabica-like	bona fide C. arabica	ORSTOM (1966)
14CO507	ET-23	T.21283	CATIE	Ethiopia	Survey Ethiopia	Arabica-like	bona fide C. arabica	ORSTOM (1966)
14CO508	ET-25	T.21285	CATIE	Ethiopia	Survey Ethiopia	Arabica-like	bona fide C. arabica	ORSTOM (1966)
14CO509	ET-25	T.21286	CATIE	Ethiopia	Survey Ethiopia	Arabica-like	bona fide C. arabica	ORSTOM (1966)
14CO510	ET-27	T.21287	CATIE	Ethiopia	Survey Ethiopia	Arabica-like	bona fide C. arabica	ORSTOM (1966)
14CO511	ET-28	T.21288	CATIE	Ethiopia	Survey Ethiopia	Arabica-like	bona fide C. arabica	ORSTOM (1966)
14CO512	ET-29	T.21289	CATIE	Ethiopia	Survey Ethiopia	Arabica-like	bona fide C. arabica	ORSTOM (1966)
14CO513	ET-29	T.21290	CATIE	Ethiopia	Survey Ethiopia	Arabica-like	bona fide C. arabica	ORSTOM (1966)
14CO514	ET-32B	T.21292	CATIE	Ethiopia	Survey Ethiopia	Arabica-like	bona fide C. arabica	ORSTOM (1966)
14CO515	ET-33	T.21293	CATIE	Ethiopia	Survey Ethiopia	Arabica-like	bona fide C. arabica	ORSTOM (1966)
14CO516	ET-33B	T.21294	CATIE	Ethiopia	Survey Ethiopia	Arabica-like	bona fide C. arabica	ORSTOM (1966)
14CO517	ET-33B	T.21295	CATIE	Ethiopia	Survey Ethiopia	Arabica-like	bona fide C. arabica	ORSTOM (1966)
14CO518	ET-34	T.21296	CATIE	Ethiopia	Survey Ethiopia	Arabica-like	bona fide C. arabica	ORSTOM (1966)
14CO519	ET-34B	T.21297	CATIE	Ethiopia	Survey Ethiopia	Arabica-like	bona fide C. arabica	ORSTOM (1966)
14CO520	ET-35C	T.21298	CATIE	Ethiopia	Survey Ethiopia	Arabica-like	bona fide C. arabica	ORSTOM (1966)
14CO521	ET-37	T.21300	CATIE	Ethiopia	Survey Ethiopia	Arabica-like	bona fide C. arabica	ORSTOM (1966)
14CO522	ET-38	T.21301	CATIE	Ethiopia	Survey Ethiopia	Arabica-like	bona fide C. arabica	ORSTOM (1966)
14CO523	ET-40	T.21302	CATIE	Ethiopia	Survey Ethiopia	Arabica-like	bona fide C. arabica	ORSTOM (1966)
14CO524	ET-41	T.21303	CATIE	Ethiopia	Survey Ethiopia	Arabica-like	bona fide C. arabica	ORSTOM (1966)
14CO525	ET-51	T.21306	CATIE	Ethiopia	Survey Ethiopia	Arabica-like	bona fide C. arabica	ORSTOM (1966)
14CO526	ET-51	T.21307	CATIE	Ethiopia	Survey Ethiopia	Arabica-like	bona fide C. arabica	ORSTOM (1966)
14CO527	ET-52	T.21308	CATIE	Ethiopia	Survey Ethiopia	Arabica-like	bona fide C. arabica	ORSTOM (1966)
14CO528	ET-57	T.21312	CATIE	Ethiopia	Survey Ethiopia	Arabica-like	bona fide C. arabica	ORSTOM (1966)
14CO529	ET-58	T.21313	CATIE	Ethiopia	Survey Ethiopia	Arabica-like	bona fide C. arabica	ORSTOM (1966)
14CO530	ET-59	T.21315	CATIE	Ethiopia	Survey Ethiopia	Arabica-like	bona fide C. arabica	ORSTOM (1966)
14CO531	ET-61	T.21316	CATIE	Ethiopia	Survey Ethiopia	Arabica-like	bona fide C. arabica	ORSTOM (1966)
14CO541	E-007	T.04472	CATIE	Ethiopia	Survey Ethiopia	Arabica-like	bona fide C. arabica	FAO (1964-1965)
14CO542	E-018	T.04474	CATIE	Ethiopia	Survey Ethiopia	Arabica-like	bona fide C. arabica	FAO (1964-1965)
14CO543	E-019	T.04475	CATIE	Ethiopia	Survey Ethiopia	Arabica-like	bona fide C. arabica	FAO (1964-1965)
14CO544	E-030	T.04477	CATIE	Ethiopia	Survey Ethiopia	Arabica-like	bona fide C. arabica	FAO (1964-1965)
14CO545	E-261	T.04478	CATIE	Ethiopia	Survey Ethiopia	Arabica-like	bona fide C. arabica	FAO (1964-1965)
14CO546	E-301	T.04479	CATIE	Ethiopia	Survey Ethiopia	Arabica-like	bona fide C. arabica	FAO (1964-1965)
14CO548	E-303	T.04481	CATIE	Ethiopia	Survey Ethiopia	Arabica-like	bona fide C. arabica	FAO (1964-1965)
14CO549	E-304	T.04482	CATIE	Ethiopia	Survey Ethiopia	Arabica-like	bona fide C. arabica	FAO (1964-1965)
14CO550	E-305	T.04483	CATIE	Ethiopia	Survey Ethiopia	Arabica-like	bona fide C. arabica	FAO (1964-1965)
14CO551	E-306	T.04484	CATIE	Ethiopia	Survey Ethiopia	Arabica-like	bona fide C. arabica	FAO (1964-1965)
14CO552	E-307	T.04485	CATIE	Ethiopia	Survey Ethiopia	Arabica-like	bona fide C. arabica	FAO (1964-1965)
14CO553	E-308	T.04486	CATIE	Ethiopia	Survey Ethiopia	Arabica-like	bona fide C. arabica	FAO (1964-1965)
14CO554	E-309	T.04487	CATIE	Ethiopia	Survey Ethiopia	Arabica-like	bona fide C. arabica	FAO (1964-1965)
14CO555	E-035	T.04488	CATIE	Ethiopia	Survey Ethiopia	Arabica-like	bona fide C. arabica	FAO (1964-1965)
14CO556	E-041	T.04489	CATIE	Ethiopia	Survey Ethiopia	Arabica-like	bona fide C. arabica	FAO (1964-1965)
14CO557	E-042	T.04490	CATIE	Ethiopia	Survey Ethiopia	Arabica-like	bona fide C. arabica	FAO (1964-1965)
14CO558	E-043	T.04491	CATIE	Ethiopia	Survey Ethiopia	Arabica-like	bona fide C. arabica	FAO (1964-1965)
14CO559	E-044	T.04492	CATIE	Ethiopia	Survey Ethiopia	Arabica-like	bona fide C. arabica	FAO (1964-1965)
14CO560	E-045	T.04493	CATIE	Ethiopia	Survey Ethiopia	Arabica-like	bona fide C. arabica	FAO (1964-1965)
14CO561	E-046	T.04494	CATIE	Ethiopia	Survey Ethiopia	Arabica-like	bona fide C. arabica	FAO (1964-1965)
14CO562	E-047	T.04495	CATIE	Ethiopia	Survey Ethiopia	Arabica-like	bona fide C. arabica	FAO (1964-1965)
14CO563	E-048	T.04496	CATIE	Ethiopia	Survey Ethiopia	Arabica-like	bona fide C. arabica	FAO (1964-1965)
14CO564	E-067	T.04497	CATIE	Ethiopia	Survey Ethiopia	Arabica-like	bona fide C. arabica	FAO (1964-1965)
14CO565	E-071	T.04498	CATIE	Ethiopia	Survey Ethiopia	Arabica-like	bona fide C. arabica	FAO (1964-1965)
14CO566	E-244	T.04499	CATIE	Ethiopia	Survey Ethiopia	Arabica-like	bona fide C. arabica	FAO (1964-1965)
14CO567	E-036	T.04500	CATIE	Ethiopia	Survey Ethiopia	Arabica-like	bona fide C. arabica	FAO (1964-1965)
14CO568	E-037	T.04501	CATIE	Ethiopia	Survey Ethiopia	Arabica-like	bona fide C. arabica	FAO (1964-1965)
14CO570	E-052	T.04503	CATIE	Ethiopia	Survey Ethiopia	Arabica-like	bona fide C. arabica	FAO (1964-1965)
14CO571	E-053	T.04504	CATIE	Ethiopia	Survey Ethiopia	Arabica-like	bona fide C. arabica	FAO (1964-1965)
14CO573	E-055	T.04506	CATIE	Ethiopia	Survey Ethiopia	Arabica-like	bona fide C. arabica	FAO (1964-1965)
14CO574	E-056	T.04507	CATIE	Ethiopia	Survey Ethiopia	Arabica-like	bona fide C. arabica	FAO (1964-1965)
14CO575	E-057	T.04508	CATIE	Ethiopia	Survey Ethiopia	Arabica-like	bona fide C. arabica	FAO (1964-1965)
14CO576	E-058	T.04509	CATIE	Ethiopia	Survey Ethiopia	Arabica-like	bona fide C. arabica	FAO (1964-1965)
14CO577	E-060	T.04511	CATIE	Ethiopia	Survey Ethiopia	Arabica-like	bona fide C. arabica	FAO (1964-1965)
14CO578	E-061	T.04512	CATIE	Ethiopia	Survey Ethiopia	Arabica-like	bona fide C. arabica	FAO (1964-1965)
14CO579	E-066	T.04513	CATIE	Ethiopia	Survey Ethiopia	Arabica-like	bona fide C. arabica	FAO (1964-1965)
14CO580	E-072	T.04514	CATIE	Ethiopia	Survey Ethiopia	Arabica-like	bona fide C. arabica	FAO (1964-1965)
14CO581	E-039	T.04515	CATIE	Ethiopia	Survey Ethiopia	Arabica-like	bona fide C. arabica	FAO (1964-1965)
14CO582	E-254	T.04516	CATIE	Ethiopia	Survey Ethiopia	Arabica-like	bona fide C. arabica	FAO (1964-1965)
14CO583	E-068	T.04517	CATIE	Ethiopia	Survey Ethiopia	Arabica-like	bona fide C. arabica	FAO (1964-1965)
14CO584	E-315	T.04518	CATIE	Ethiopia	Survey Ethiopia	Arabica-like	bona fide C. arabica	FAO (1964-1965)
14CO585	E-316	T.04519	CATIE	Ethiopia	Survey Ethiopia	Arabica-like	bona fide C. arabica	FAO (1964-1965)
14CO586	E-317	T.04520	CATIE	Ethiopia	Survey Ethiopia	Arabica-like	bona fide C. arabica	FAO (1964-1965)
14CO587	E-318	T.04521	CATIE	Ethiopia	Survey Ethiopia	Arabica-like	bona fide C. arabica	FAO (1964-1965)
14CO588	E-319	T.04522	CATIE	Ethiopia	Survey Ethiopia	Arabica-like	bona fide C. arabica	FAO (1964-1965)
14CO589	E-320	T.04523	CATIE	Ethiopia	Survey Ethiopia	Arabica-like	bona fide C. arabica	FAO (1964-1965)
14CO590	E-322	T.04525	CATIE	Ethiopia	Survey Ethiopia	Arabica-like	bona fide C. arabica	FAO (1964-1965)
14CO591	E-069	T.04526	CATIE	Ethiopia	Survey Ethiopia	Arabica-like	bona fide C. arabica	FAO (1964-1965)
14CO592	E-070	T.04527	CATIE	Ethiopia	Survey Ethiopia	Arabica-like	bona fide C. arabica	FAO (1964-1965)
14CO593	E-080	T.04528	CATIE	Ethiopia	Survey Ethiopia	Arabica-like	bona fide C. arabica	FAO (1964-1965)
14CO594	E-084	T.04529	CATIE	Ethiopia	Survey Ethiopia	Arabica-like	bona fide C. arabica	FAO (1964-1965)
14CO595	E-278	T.04530	CATIE	Ethiopia	Survey Ethiopia	Arabica-like	bona fide C. arabica	FAO (1964-1965)
14CO596	E-493	T.04531	CATIE	Ethiopia	Survey Ethiopia	Arabica-like	bona fide C. arabica	FAO (1964-1965)
14CO597	E-494	T.04532	CATIE	Ethiopia	Survey Ethiopia	Arabica-like	bona fide C. arabica	FAO (1964-1965)
14CO598	E-495	T.04533	CATIE	Ethiopia	Survey Ethiopia	Arabica-like	bona fide C. arabica	FAO (1964-1965)
14CO599	E-496	T.04534	CATIE	Ethiopia	Survey Ethiopia	Arabica-like	bona fide C. arabica	FAO (1964-1965)
14CO600	E-497	T.04535	CATIE	Ethiopia	Survey Ethiopia	Arabica-like	bona fide C. arabica	FAO (1964-1965)
14CO601	E-081	T.04536	CATIE	Ethiopia	Survey Ethiopia	Arabica-like	bona fide C. arabica	FAO (1964-1965)
14CO602	E-292	T.04538	CATIE	Ethiopia	Survey Ethiopia	Arabica-like	bona fide C. arabica	FAO (1964-1965)
14CO603	E-293	T.04539	CATIE	Ethiopia	Survey Ethiopia	Arabica-like	bona fide C. arabica	FAO (1964-1965)
14CO604	E-294	T.04540	CATIE	Ethiopia	Survey Ethiopia	Arabica-like	bona fide C. arabica	FAO (1964-1965)
14CO605	E-295	T.04541	CATIE	Ethiopia	Survey Ethiopia	Arabica-like	bona fide C. arabica	FAO (1964-1965)
14CO606	E-296	T.04542	CATIE	Ethiopia	Survey Ethiopia	Arabica-like	bona fide C. arabica	FAO (1964-1965)
14CO607	E-298	T.04544	CATIE	Ethiopia	Survey Ethiopia	Arabica-like	bona fide C. arabica	FAO (1964-1965)
14CO608	E-299	T.04545	CATIE	Ethiopia	Survey Ethiopia	Arabica-like	bona fide C. arabica	FAO (1964-1965)
14CO609	E-300	T.04546	CATIE	Ethiopia	Survey Ethiopia	Arabica-like	bona fide C. arabica	FAO (1964-1965)
14CO610	E-474	T.04547	CATIE	Ethiopia	Survey Ethiopia	Arabica-like	bona fide C. arabica	FAO (1964-1965)
14CO611	E-476	T.04549	CATIE	Ethiopia	Survey Ethiopia	Arabica-like	bona fide C. arabica	FAO (1964-1965)
14CO612	E-477	T.04550	CATIE	Ethiopia	Survey Ethiopia	Arabica-like	bona fide C. arabica	FAO (1964-1965)
14CO613	E-478	T.04551	CATIE	Ethiopia	Survey Ethiopia	Arabica-like	bona fide C. arabica	FAO (1964-1965)
14CO614	E-480	T.04553	CATIE	Ethiopia	Survey Ethiopia	Arabica-like	bona fide C. arabica	FAO (1964-1965)
14CO615	E-481	T.04554	CATIE	Ethiopia	Survey Ethiopia	Arabica-like	bona fide C. arabica	FAO (1964-1965)
14CO616	E-484	T.04557	CATIE	Ethiopia	Survey Ethiopia	Arabica-like	bona fide C. arabica	FAO (1964-1965)
14CO617	E-486	T.04558	CATIE	Ethiopia	Survey Ethiopia	Arabica-like	bona fide C. arabica	FAO (1964-1965)
14CO618	E-489	T.04562	CATIE	Ethiopia	Survey Ethiopia	Arabica-like	bona fide C. arabica	FAO (1964-1965)
14CO619	E-490	T.04563	CATIE	Ethiopia	Survey Ethiopia	Arabica-like	bona fide C. arabica	FAO (1964-1965)
14CO620	E-491	T.04564	CATIE	Ethiopia	Survey Ethiopia	Arabica-like	bona fide C. arabica	FAO (1964-1965)
14CO621	E-492	T.04565	CATIE	Ethiopia	Survey Ethiopia	Arabica-like	bona fide C. arabica	FAO (1964-1965)
14CO622	E-087	T.04567	CATIE	Ethiopia	Survey Ethiopia	Arabica-like	bona fide C. arabica	FAO (1964-1965)
14CO623	E-134	T.04568	CATIE	Ethiopia	Survey Ethiopia	Arabica-like	bona fide C. arabica	FAO (1964-1965)
14CO624	E-148	T.04571	CATIE	Ethiopia	Survey Ethiopia	Arabica-like	bona fide C. arabica	FAO (1964-1965)
14CO625	E-149	T.04572	CATIE	Ethiopia	Survey Ethiopia	Arabica-like	bona fide C. arabica	FAO (1964-1965)
14CO627	E-152	T.04575	CATIE	Ethiopia	Survey Ethiopia	Arabica-like	bona fide C. arabica	FAO (1964-1965)
14CO629	E-157	T.04580	CATIE	Ethiopia	Survey Ethiopia	Arabica-like	bona fide C. arabica	FAO (1964-1965)
14CO630	E-158	T.04581	CATIE	Ethiopia	Survey Ethiopia	Arabica-like	bona fide C. arabica	FAO (1964-1965)
14CO631	E-159	T.04582	CATIE	Ethiopia	Survey Ethiopia	Arabica-like	bona fide C. arabica	FAO (1964-1965)
14CO632	E-326	T.04584	CATIE	Ethiopia	Survey Ethiopia	Arabica-like	bona fide C. arabica	FAO (1964-1965)
14CO633	E-328	T.04586	CATIE	Ethiopia	Survey Ethiopia	Arabica-like	bona fide C. arabica	FAO (1964-1965)
14CO634	E-329	T.04587	CATIE	Ethiopia	Survey Ethiopia	Arabica-like	bona fide C. arabica	FAO (1964-1965)
14CO635	E-330	T.04588	CATIE	Ethiopia	Survey Ethiopia	Arabica-like	bona fide C. arabica	FAO (1964-1965)
14CO636	E-332	T.04590	CATIE	Ethiopia	Survey Ethiopia	Arabica-like	bona fide C. arabica	FAO (1964-1965)
14CO637	E-333	T.04591	CATIE	Ethiopia	Survey Ethiopia	Arabica-like	bona fide C. arabica	FAO (1964-1965)
14CO638	E-334	T.04592	CATIE	Ethiopia	Survey Ethiopia	Arabica-like	bona fide C. arabica	FAO (1964-1965)
14CO639	E-335	T.04593	CATIE	Ethiopia	Survey Ethiopia	Arabica-like	bona fide C. arabica	FAO (1964-1965)
14CO640	E-336	T.04594	CATIE	Ethiopia	Survey Ethiopia	Arabica-like	bona fide C. arabica	FAO (1964-1965)
14CO641	E-337	T.04595	CATIE	Ethiopia	Survey Ethiopia	Arabica-like	bona fide C. arabica	FAO (1964-1965)
14CO642	E-339	T.04597	CATIE	Ethiopia	Survey Ethiopia	Arabica-like	bona fide C. arabica	FAO (1964-1965)
14CO643	E-340	T.04598	CATIE	Ethiopia	Survey Ethiopia	Arabica-like	bona fide C. arabica	FAO (1964-1965)
14CO644	E-343	T.04601	CATIE	Ethiopia	Survey Ethiopia	Arabica-like	bona fide C. arabica	FAO (1964-1965)
14CO645	E-344	T.04602	CATIE	Ethiopia	Survey Ethiopia	Arabica-like	bona fide C. arabica	FAO (1964-1965)
14CO646	E-347	T.04605	CATIE	Ethiopia	Survey Ethiopia	Arabica-like	bona fide C. arabica	FAO (1964-1965)
14CO647	E-350	T.04608	CATIE	Ethiopia	Survey Ethiopia	Arabica-like	bona fide C. arabica	FAO (1964-1965)
14CO648	E-351	T.04609	CATIE	Ethiopia	Survey Ethiopia	Arabica-like	bona fide C. arabica	FAO (1964-1965)
14CO649	E-352	T.04610	CATIE	Ethiopia	Survey Ethiopia	Arabica-like	bona fide C. arabica	FAO (1964-1965)
14CO650	E-088	T.04611	CATIE	Ethiopia	Survey Ethiopia	Arabica-like	bona fide C. arabica	FAO (1964-1965)
14CO651	E-500	T.04616	CATIE	Ethiopia	Survey Ethiopia	Arabica-like	bona fide C. arabica	FAO (1964-1965)
14CO652	E-501	T.04617	CATIE	Ethiopia	Survey Ethiopia	Arabica-like	bona fide C. arabica	FAO (1964-1965)
14CO653	E-118	T.04619	CATIE	Ethiopia	Survey Ethiopia	Arabica-like	bona fide C. arabica	FAO (1964-1965)
14CO654	E-123A	T.04620	CATIE	Ethiopia	Survey Ethiopia	Arabica-like	bona fide C. arabica	FAO (1964-1965)
14CO655	E-123B	T.04621	CATIE	Ethiopia	Survey Ethiopia	Arabica-like	bona fide C. arabica	FAO (1964-1965)
14CO656	E-124	T.04622	CATIE	Ethiopia	Survey Ethiopia	Arabica-like	bona fide C. arabica	FAO (1964-1965)
14CO657	E-128	T.04625	CATIE	Ethiopia	Survey Ethiopia	Arabica-like	bona fide C. arabica	FAO (1964-1965)
14CO658	E-354	T.04627	CATIE	Ethiopia	Survey Ethiopia	Arabica-like	bona fide C. arabica	FAO (1964-1965)
14CO659	E-360	T.04633	CATIE	Ethiopia	Survey Ethiopia	Arabica-like	bona fide C. arabica	FAO (1964-1965)
14CO660	E-364	T.04637	CATIE	Ethiopia	Survey Ethiopia	Arabica-like	bona fide C. arabica	FAO (1964-1965)
14CO661	E-366	T.04639	CATIE	Ethiopia	Survey Ethiopia	Arabica-like	bona fide C. arabica	FAO (1964-1965)
14CO662	E-371	T.04644	CATIE	Ethiopia	Survey Ethiopia	Arabica-like	bona fide C. arabica	FAO (1964-1965)
14CO663	E-373	T.04646	CATIE	Ethiopia	Survey Ethiopia	Arabica-like	bona fide C. arabica	FAO (1964-1965)
14CO664	E-374	T.04647	CATIE	Ethiopia	Survey Ethiopia	Arabica-like	bona fide C. arabica	FAO (1964-1965)
14CO665	E-129	T.04648	CATIE	Ethiopia	Survey Ethiopia	Arabica-like	bona fide C. arabica	FAO (1964-1965)
14CO666	E-130	T.04649	CATIE	Ethiopia	Survey Ethiopia	Arabica-like	bona fide C. arabica	FAO (1964-1965)
14CO667	E-132	T.04651	CATIE	Ethiopia	Survey Ethiopia	Arabica-like	bona fide C. arabica	FAO (1964-1965)
14CO669	E-401	T.04653	CATIE	Ethiopia	Survey Ethiopia	Arabica-like	bona fide C. arabica	FAO (1964-1965)
14CO670	E-402	T.04654	CATIE	Ethiopia	Survey Ethiopia	Arabica-like	bona fide C. arabica	FAO (1964-1965)
14CO671	E-403	T.04655	CATIE	Ethiopia	Survey Ethiopia	Arabica-like	bona fide C. arabica	FAO (1964-1965)
14CO672	E-404	T.04656	CATIE	Ethiopia	Survey Ethiopia	Arabica-like	bona fide C. arabica	FAO (1964-1965)
14CO673	E-405	T.04657	CATIE	Ethiopia	Survey Ethiopia	Arabica-like	bona fide C. arabica	FAO (1964-1965)
14CO674	E-406	T.04658	CATIE	Ethiopia	Survey Ethiopia	Arabica-like	bona fide C. arabica	FAO (1964-1965)
14CO675	E-407	T.04659	CATIE	Ethiopia	Survey Ethiopia	Arabica-like	bona fide C. arabica	FAO (1964-1965)
14CO676	E-139	T.04660	CATIE	Ethiopia	Survey Ethiopia	Arabica-like	bona fide C. arabica	FAO (1964-1965)
14CO677	E-140	T.04661	CATIE	Ethiopia	Survey Ethiopia	Arabica-like	bona fide C. arabica	FAO (1964-1965)
14CO678	E-141	T.04662	CATIE	Ethiopia	Survey Ethiopia	Arabica-like	bona fide C. arabica	FAO (1964-1965)
14CO679	E-143	T.04664	CATIE	Ethiopia	Survey Ethiopia	Arabica-like	bona fide C. arabica	FAO (1964-1965)
14CO680	E-144	T.04665	CATIE	Ethiopia	Survey Ethiopia	Arabica-like	bona fide C. arabica	FAO (1964-1965)
14CO681	E-145	T.04666	CATIE	Ethiopia	Survey Ethiopia	Arabica-like	bona fide C. arabica	FAO (1964-1965)
14CO682	E-160	T.04667	CATIE	Ethiopia	Survey Ethiopia	Arabica-like	bona fide C. arabica	FAO (1964-1965)
14CO683	E-162	T.04669	CATIE	Ethiopia	Survey Ethiopia	Arabica-like	bona fide C. arabica	FAO (1964-1965)
14CO684	E-468	T.04671	CATIE	Ethiopia	Survey Ethiopia	Arabica-like	bona fide C. arabica	FAO (1964-1965)
14CO685	E-469	T.04672	CATIE	Ethiopia	Survey Ethiopia	Arabica-like	bona fide C. arabica	FAO (1964-1965)
14CO686	E-470	T.04673	CATIE	Ethiopia	Survey Ethiopia	Arabica-like	bona fide C. arabica	FAO (1964-1965)
14CO687	E-471	T.04674	CATIE	Ethiopia	Survey Ethiopia	Arabica-like	bona fide C. arabica	FAO (1964-1965)
14CO688	E-472	T.04675	CATIE	Ethiopia	Survey Ethiopia	Arabica-like	bona fide C. arabica	FAO (1964-1965)
14CO689	E-164	T.04678	CATIE	Ethiopia	Survey Ethiopia	Arabica-like	bona fide C. arabica	FAO (1964-1965)
14CO690	E-165	T.04679	CATIE	Ethiopia	Survey Ethiopia	Arabica-like	bona fide C. arabica	FAO (1964-1965)
14CO691	E-167	T.04681	CATIE	Ethiopia	Survey Ethiopia	Arabica-like	bona fide C. arabica	FAO (1964-1965)
14CO692	E-482	T.04555	CATIE	Ethiopia	Survey Ethiopia	Arabica-like	bona fide C. arabica	FAO (1964-1965)
14CO693	E-483	T.04556	CATIE	Ethiopia	Survey Ethiopia	Arabica-like	bona fide C. arabica	FAO (1964-1965)
14CO694	E-488	T.04560	CATIE	Ethiopia	Survey Ethiopia	Arabica-like	bona fide C. arabica	FAO (1964-1965)
14CO695	E-085	T.04566	CATIE	Ethiopia	Survey Ethiopia	Arabica-like	bona fide C. arabica	FAO (1964-1965)
14CO696	E-146	T.04569	CATIE	Ethiopia	Survey Ethiopia	Arabica-like	bona fide C. arabica	FAO (1964-1965)
14CO697	E-147	T.04570	CATIE	Ethiopia	Survey Ethiopia	Arabica-like	bona fide C. arabica	FAO (1964-1965)
14CO698	E-150	T.04573	CATIE	Ethiopia	Survey Ethiopia	Arabica-like	bona fide C. arabica	FAO (1964-1965)
14CO699	E-155	T.04578	CATIE	Ethiopia	Survey Ethiopia	Arabica-like	bona fide C. arabica	FAO (1964-1965)
14CO700	E-156	T.04579	CATIE	Ethiopia	Survey Ethiopia	Arabica-like	bona fide C. arabica	FAO (1964-1965)
14CO701	E-325	T.04583	CATIE	Ethiopia	Survey Ethiopia	Arabica-like	bona fide C. arabica	FAO (1964-1965)
14CO702	E-327	T.04585	CATIE	Ethiopia	Survey Ethiopia	Arabica-like	bona fide C. arabica	FAO (1964-1965)
14CO703	E-331	T.04589	CATIE	Ethiopia	Survey Ethiopia	Arabica-like	bona fide C. arabica	FAO (1964-1965)
14CO704	E-338	T.04596	CATIE	Ethiopia	Survey Ethiopia	Arabica-like	bona fide C. arabica	FAO (1964-1965)
14CO705	E-341	T.04599	CATIE	Ethiopia	Survey Ethiopia	Arabica-like	bona fide C. arabica	FAO (1964-1965)
14CO706	E-345	T.04603	CATIE	Ethiopia	Survey Ethiopia	Arabica-like	bona fide C. arabica	FAO (1964-1965)
14CO707	E-348	T.04606	CATIE	Ethiopia	Survey Ethiopia	Arabica-like	bona fide C. arabica	FAO (1964-1965)
14CO708	E-089	T.04612	CATIE	Ethiopia	Survey Ethiopia	Arabica-like	bona fide C. arabica	FAO (1964-1965)
14CO709	E-114	T.04613	CATIE	Ethiopia	Survey Ethiopia	Arabica-like	bona fide C. arabica	FAO (1964-1965)
14CO710	E-498	T.04614	CATIE	Ethiopia	Survey Ethiopia	Arabica-like	bona fide C. arabica	FAO (1964-1965)
14CO711	E-115	T.04615	CATIE	Ethiopia	Survey Ethiopia	Arabica-like	bona fide C. arabica	FAO (1964-1965)
14CO712	E-116	T.04618	CATIE	Ethiopia	Survey Ethiopia	Arabica-like	bona fide C. arabica	FAO (1964-1965)
14CO713	E-125	T.04623	CATIE	Ethiopia	Survey Ethiopia	Arabica-like	bona fide C. arabica	FAO (1964-1965)
14CO714	E-126	T.04624	CATIE	Ethiopia	Survey Ethiopia	Arabica-like	bona fide C. arabica	FAO (1964-1965)
14CO715	E-353	T.04626	CATIE	Ethiopia	Survey Ethiopia	Arabica-like	bona fide C. arabica	FAO (1964-1965)
14CO716	E-355	T.04628	CATIE	Ethiopia	Survey Ethiopia	Arabica-like	bona fide C. arabica	FAO (1964-1965)
14CO717	E-356	T.04629	CATIE	Ethiopia	Survey Ethiopia	Arabica-like	bona fide C. arabica	FAO (1964-1965)
14CO718	E-358	T.04631	CATIE	Ethiopia	Survey Ethiopia	Arabica-like	bona fide C. arabica	FAO (1964-1965)
14CO719	E-361	T.04634	CATIE	Ethiopia	Survey Ethiopia	Arabica-like	bona fide C. arabica	FAO (1964-1965)
14CO720	E-363	T.04636	CATIE	Ethiopia	Survey Ethiopia	Arabica-like	bona fide C. arabica	FAO (1964-1965)
14CO721	E-365	T.04638	CATIE	Ethiopia	Survey Ethiopia	Arabica-like	bona fide C. arabica	FAO (1964-1965)
14CO722	E-367	T.04640	CATIE	Ethiopia	Survey Ethiopia	Arabica-like	bona fide C. arabica	FAO (1964-1965)
14CO723	E-368	T.04641	CATIE	Ethiopia	Survey Ethiopia	Arabica-like	bona fide C. arabica	FAO (1964-1965)
14CO724	E-369	T.04642	CATIE	Ethiopia	Survey Ethiopia	Arabica-like	bona fide C. arabica	FAO (1964-1965)
14CO725	E-372	T.04645	CATIE	Ethiopia	Survey Ethiopia	Arabica-like	bona fide C. arabica	FAO (1964-1965)
14CO726	E-131	T.04650	CATIE	Ethiopia	Survey Ethiopia	Arabica-like	bona fide C. arabica	FAO (1964-1965)
14CO727	E-142	T.04663	CATIE	Ethiopia	Survey Ethiopia	Arabica-like	bona fide C. arabica	FAO (1964-1965)
14CO728	E-161	T.04668	CATIE	Ethiopia	Survey Ethiopia	Arabica-like	bona fide C. arabica	FAO (1964-1965)
14CO729	E-467	T.04670	CATIE	Ethiopia	Survey Ethiopia	Arabica-like	bona fide C. arabica	FAO (1964-1965)
14CO730	E-473	T.04676	CATIE	Ethiopia	Survey Ethiopia	Arabica-like	bona fide C. arabica	FAO (1964-1965)
14CO732	E-448	T.04848	CATIE	Ethiopia	Survey Ethiopia	Arabica-like	bona fide C. arabica	FAO (1964-1965)
14CO733	E-454	T.04854	CATIE	Ethiopia	Survey Ethiopia	Arabica-like	bona fide C. arabica	FAO (1964-1965)
14CO734	E-458	T.04858	CATIE	Ethiopia	Survey Ethiopia	Arabica-like	bona fide C. arabica	FAO (1964-1965)
14CO735	E-461	T.04861	CATIE	Ethiopia	Survey Ethiopia	Arabica-like	bona fide C. arabica	FAO (1964-1965)
14CO736	E-463	T.04863	CATIE	Ethiopia	Survey Ethiopia	Arabica-like	bona fide C. arabica	FAO (1964-1965)
14CO737	E-464	T.04864	CATIE	Ethiopia	Survey Ethiopia	Arabica-like	bona fide C. arabica	FAO (1964-1965)
14CO738	E-465	T.04865	CATIE	Ethiopia	Survey Ethiopia	Arabica-like	bona fide C. arabica	FAO (1964-1965)
14CO739	E-499	T.04868	CATIE	Ethiopia	Survey Ethiopia	Arabica-like	bona fide C. arabica	FAO (1964-1965)
14CO740	E-504	T.04871	CATIE	Ethiopia	Survey Ethiopia	Arabica-like	bona fide C. arabica	FAO (1964-1965)
14CO741	E-505	T.04872	CATIE	Ethiopia	Survey Ethiopia	Arabica-like	bona fide C. arabica	FAO (1964-1965)
14CO742	E-507	T.04874	CATIE	Ethiopia	Survey Ethiopia	Arabica-like	bona fide C. arabica	FAO (1964-1965)
14CO743	E-519	T.04886	CATIE	Ethiopia	Survey Ethiopia	Arabica-like	bona fide C. arabica	FAO (1964-1965)
14CO744	E-521	T.04888	CATIE	Ethiopia	Survey Ethiopia	Arabica-like	bona fide C. arabica	FAO (1964-1965)
14CO745	E-621	T.04890	CATIE	Ethiopia	Survey Ethiopia	Arabica-like	bona fide C. arabica	FAO (1964-1965)
14CO746	E-525	T.04893	CATIE	Ethiopia	Survey Ethiopia	Arabica-like	bona fide C. arabica	FAO (1964-1965)
14CO747	E-526	T.04894	CATIE	Ethiopia	Survey Ethiopia	Arabica-like	bona fide C. arabica	FAO (1964-1965)
14CO748	E-527	T.04895	CATIE	Ethiopia	Survey Ethiopia	Arabica-like	bona fide C. arabica	FAO (1964-1965)
14CO749	E-529	T.04897	CATIE	Ethiopia	Survey Ethiopia	Arabica-like	bona fide C. arabica	FAO (1964-1965)
14CO750	E-530	T.04899	CATIE	Ethiopia	Survey Ethiopia	Arabica-like	bona fide C. arabica	FAO (1964-1965)
14CO751	E-534	T.04903	CATIE	Ethiopia	Survey Ethiopia	Arabica-like	bona fide C. arabica	FAO (1964-1965)
14CO752	E-535	T.04904	CATIE	Ethiopia	Survey Ethiopia	Arabica-like	bona fide C. arabica	FAO (1964-1965)
14CO753	E-536	T.04905	CATIE	Ethiopia	Survey Ethiopia	Arabica-like	bona fide C. arabica	FAO (1964-1965)
14CO754	E-537	T.04906	CATIE	Ethiopia	Survey Ethiopia	Arabica-like	bona fide C. arabica	FAO (1964-1965)
14CO755	E-538	T.04907	CATIE	Ethiopia	Survey Ethiopia	Arabica-like	bona fide C. arabica	FAO (1964-1965)
14CO756	E-545	T.04914	CATIE	Ethiopia	Survey Ethiopia	Arabica-like	bona fide C. arabica	FAO (1964-1965)
14CO757	E-548	T.04917	CATIE	Ethiopia	Survey Ethiopia	Arabica-like	bona fide C. arabica	FAO (1964-1965)
14CO758	E-551	T.04920	CATIE	Ethiopia	Survey Ethiopia	Arabica-like	bona fide C. arabica	FAO (1964-1965)
14CO759	E-552	T.04921	CATIE	Ethiopia	Survey Ethiopia	Arabica-like	bona fide C. arabica	FAO (1964-1965)
14CO760	E-555	T.04924	CATIE	Ethiopia	Survey Ethiopia	Arabica-like	bona fide C. arabica	FAO (1964-1965)
14CO762	E-563	T.04931	CATIE	Ethiopia	Survey Ethiopia	Arabica-like	bona fide C. arabica	FAO (1964-1965)
14CO763	E-565	T.04933	CATIE	Ethiopia	Survey Ethiopia	Arabica-like	bona fide C. arabica	FAO (1964-1965)
14CO764	E-567	T.04935	CATIE	Ethiopia	Survey Ethiopia	Arabica-like	bona fide C. arabica	FAO (1964-1965)
14CO765	E-568	T.04936	CATIE	Ethiopia	Survey Ethiopia	Arabica-like	bona fide C. arabica	FAO (1964-1965)
14CO766	E-569	T.04937	CATIE	Ethiopia	Survey Ethiopia	Arabica-like	bona fide C. arabica	FAO (1964-1965)
14CO767	E-571	T.04939	CATIE	Ethiopia	Survey Ethiopia	Arabica-like	bona fide C. arabica	FAO (1964-1965)
14CO768	E-573	T.04941	CATIE	Ethiopia	Survey Ethiopia	Arabica-like	bona fide C. arabica	FAO (1964-1965)
14CO769	E-607	T.04954	CATIE	Ethiopia	Survey Ethiopia	Arabica-like	bona fide C. arabica	FAO (1964-1965)
14CO770	E-577	T.04960	CATIE	Ethiopia	Survey Ethiopia	Arabica-like	bona fide C. arabica	FAO (1964-1965)
14CO771	E-168	T.04682	CATIE	Ethiopia	Survey Ethiopia	Arabica-like	bona fide C. arabica	FAO (1964-1965)
14CO773	E-178	T.04692	CATIE	Ethiopia	Survey Ethiopia	Arabica-like	bona fide C. arabica	FAO (1964-1965)
14CO774	E-188	T.04693	CATIE	Ethiopia	Survey Ethiopia	Arabica-like	bona fide C. arabica	FAO (1964-1965)
14CO776	E-288	T.04696	CATIE	Ethiopia	Survey Ethiopia	Arabica-like	bona fide C. arabica	FAO (1964-1965)
14CO777	E-310	T.04698	CATIE	Ethiopia	Survey Ethiopia	Arabica-like	bona fide C. arabica	FAO (1964-1965)
14CO778	E-311	T.04699	CATIE	Ethiopia	Survey Ethiopia	Arabica-like	bona fide C. arabica	FAO (1964-1965)
14CO779	E-312	T.04700	CATIE	Ethiopia	Survey Ethiopia	Arabica-like	bona fide C. arabica	FAO (1964-1965)
14CO780	E-179	T.04703	CATIE	Ethiopia	Survey Ethiopia	Arabica-like	bona fide C. arabica	FAO (1964-1965)
14CO781	E-180	T.04704	CATIE	Ethiopia	Survey Ethiopia	Arabica-like	bona fide C. arabica	FAO (1964-1965)
14CO782	E-181	T.04705	CATIE	Ethiopia	Survey Ethiopia	Arabica-like	bona fide C. arabica	FAO (1964-1965)
14CO783	E-182	T.04706	CATIE	Ethiopia	Survey Ethiopia	Arabica-like	bona fide C. arabica	FAO (1964-1965)
14CO784	E-183	T.04707	CATIE	Ethiopia	Survey Ethiopia	Arabica-like	bona fide C. arabica	FAO (1964-1965)
14CO785	E-187	T.04711	CATIE	Ethiopia	Survey Ethiopia	Arabica-like	bona fide C. arabica	FAO (1964-1965)
14CO786	E-189	T.04712	CATIE	Ethiopia	Survey Ethiopia	Arabica-like	bona fide C. arabica	FAO (1964-1965)
14CO787	E-190	T.04713	CATIE	Ethiopia	Survey Ethiopia	Arabica-like	bona fide C. arabica	FAO (1964-1965)
14CO788	E-194	T.04717	CATIE	Ethiopia	Survey Ethiopia	Arabica-like	bona fide C. arabica	FAO (1964-1965)
14CO789	E-196	T.04719	CATIE	Ethiopia	Survey Ethiopia	Arabica-like	bona fide C. arabica	FAO (1964-1965)
14CO790	E-197	T.04720	CATIE	Ethiopia	Survey Ethiopia	Arabica-like	bona fide C. arabica	FAO (1964-1965)
14CO791	E-199	T.04722	CATIE	Ethiopia	Survey Ethiopia	Arabica-like	bona fide C. arabica	FAO (1964-1965)
14CO792	E-200	T.04723	CATIE	Ethiopia	Survey Ethiopia	Arabica-like	bona fide C. arabica	FAO (1964-1965)
14CO793	E-201	T.04724	CATIE	Ethiopia	Survey Ethiopia	Arabica-like	bona fide C. arabica	FAO (1964-1965)
14CO794	E-202	T.04725	CATIE	Ethiopia	Survey Ethiopia	Arabica-like	bona fide C. arabica	FAO (1964-1965)
14CO795	E-203	T.04726	CATIE	Ethiopia	Survey Ethiopia	Arabica-like	bona fide C. arabica	FAO (1964-1965)
14CO796	E-204	T.04727	CATIE	Ethiopia	Survey Ethiopia	Arabica-like	bona fide C. arabica	FAO (1964-1965)
14CO797	E-205	T.04728	CATIE	Ethiopia	Survey Ethiopia	Arabica-like	bona fide C. arabica	FAO (1964-1965)
14CO798	E-210	T.04733	CATIE	Ethiopia	Survey Ethiopia	Arabica-like	bona fide C. arabica	FAO (1964-1965)
14CO799	E-211	T.04734	CATIE	Ethiopia	Survey Ethiopia	Arabica-like	bona fide C. arabica	FAO (1964-1965)
14CO800	E-212	T.04735	CATIE	Ethiopia	Survey Ethiopia	Arabica-like	bona fide C. arabica	FAO (1964-1965)
14CO801	E-213	T.04736	CATIE	Ethiopia	Survey Ethiopia	Arabica-like	bona fide C. arabica	FAO (1964-1965)
14CO802	E-216	T.04739	CATIE	Ethiopia	Survey Ethiopia	Arabica-like	bona fide C. arabica	FAO (1964-1965)
14CO803	E-217	T.04740	CATIE	Ethiopia	Survey Ethiopia	Arabica-like	bona fide C. arabica	FAO (1964-1965)
14CO804	E-219	T.04742	CATIE	Ethiopia	Survey Ethiopia	Arabica-like	bona fide C. arabica	FAO (1964-1965)
14CO805	E-220	T.04743	CATIE	Ethiopia	Survey Ethiopia	Arabica-like	bona fide C. arabica	FAO (1964-1965)
14CO806	E-221	T.04744	CATIE	Ethiopia	Survey Ethiopia	Arabica-like	bona fide C. arabica	FAO (1964-1965)
14CO807	E-226	T.04749	CATIE	Ethiopia	Survey Ethiopia	Arabica-like	bona fide C. arabica	FAO (1964-1965)
14CO808	E-228	T.04751	CATIE	Ethiopia	Survey Ethiopia	Arabica-like	bona fide C. arabica	FAO (1964-1965)
14CO809	E-229	T.04752	CATIE	Ethiopia	Survey Ethiopia	Arabica-like	bona fide C. arabica	FAO (1964-1965)
14CO810	E-230	T.04753	CATIE	Ethiopia	Survey Ethiopia	Arabica-like	bona fide C. arabica	FAO (1964-1965)
14CO811	E-232	T.04755	CATIE	Ethiopia	Survey Ethiopia	Arabica-like	bona fide C. arabica	FAO (1964-1965)
14CO812	E-233	T.04756	CATIE	Ethiopia	Survey Ethiopia	Arabica-like	bona fide C. arabica	FAO (1964-1965)
14CO813	E-233A	T.04757	CATIE	Ethiopia	Survey Ethiopia	Arabica-like	bona fide C. arabica	FAO (1964-1965)
14CO814	E-237	T.04758	CATIE	Ethiopia	Survey Ethiopia	Arabica-like	bona fide C. arabica	FAO (1964-1965)
14CO815	E-238	T.04759	CATIE	Ethiopia	Survey Ethiopia	Arabica-like	bona fide C. arabica	FAO (1964-1965)
14CO816	E-283	T.04764	CATIE	Ethiopia	Survey Ethiopia	Arabica-like	bona fide C. arabica	FAO (1964-1965)
14CO817	E-284	T.04765	CATIE	Ethiopia	Survey Ethiopia	Arabica-like	bona fide C. arabica	FAO (1964-1965)
14CO818	E-285	T.04766	CATIE	Ethiopia	Survey Ethiopia	Arabica-like	bona fide C. arabica	FAO (1964-1965)
14CO819	E-264	T.04768	CATIE	Ethiopia	Survey Ethiopia	Arabica-like	bona fide C. arabica	FAO (1964-1965)
14CO820	E-265	T.04769	CATIE	Ethiopia	Survey Ethiopia	Arabica-like	bona fide C. arabica	FAO (1964-1965)
14CO821	E-266	T.04770	CATIE	Ethiopia	Survey Ethiopia	Arabica-like	bona fide C. arabica	FAO (1964-1965)
14CO822	E-267	T.04771	CATIE	Ethiopia	Survey Ethiopia	Arabica-like	bona fide C. arabica	FAO (1964-1965)
14CO823	E-268	T.04772	CATIE	Ethiopia	Survey Ethiopia	Arabica-like	bona fide C. arabica	FAO (1964-1965)
14CO824	E-269	T.04773	CATIE	Ethiopia	Survey Ethiopia	Arabica-like	bona fide C. arabica	FAO (1964-1965)
14CO825	E-270	T.04774	CATIE	Ethiopia	Survey Ethiopia	Arabica-like	bona fide C. arabica	FAO (1964-1965)
14CO826	E-273	T.04776	CATIE	Ethiopia	Survey Ethiopia	Arabica-like	bona fide C. arabica	FAO (1964-1965)
14CO827	E-276	T.04779	CATIE	Ethiopia	Survey Ethiopia	Arabica-like	bona fide C. arabica	FAO (1964-1965)
14CO828	E-376	T.04783	CATIE	Ethiopia	Survey Ethiopia	Arabica-like	bona fide C. arabica	FAO (1964-1965)
14CO829	E-385	T.04784	CATIE	Ethiopia	Survey Ethiopia	Arabica-like	bona fide C. arabica	FAO (1964-1965)
14CO830	E-386	T.04785	CATIE	Ethiopia	Survey Ethiopia	Arabica-like	bona fide C. arabica	FAO (1964-1965)
14CO831	E-388	T.04787	CATIE	Ethiopia	Survey Ethiopia	Arabica-like	bona fide C. arabica	FAO (1964-1965)
14CO832	E-389	T.04788	CATIE	Ethiopia	Survey Ethiopia	Arabica-like	bona fide C. arabica	FAO (1964-1965)
14CO833	E-390	T.04789	CATIE	Ethiopia	Survey Ethiopia	Arabica-like	bona fide C. arabica	FAO (1964-1965)
14CO834	E-391	T.04790	CATIE	Ethiopia	Survey Ethiopia	Arabica-like	bona fide C. arabica	FAO (1964-1965)
14CO835	E-392	T.04791	CATIE	Ethiopia	Survey Ethiopia	Arabica-like	bona fide C. arabica	FAO (1964-1965)
14CO836	E-380	T.04795	CATIE	Ethiopia	Survey Ethiopia	Arabica-like	bona fide C. arabica	FAO (1964-1965)
14CO837	E-382	T.04797	CATIE	Ethiopia	Survey Ethiopia	Arabica-like	bona fide C. arabica	FAO (1964-1965)
14CO838	E-396	T.04803	CATIE	Ethiopia	Survey Ethiopia	Arabica-like	bona fide C. arabica	FAO (1964-1965)
14CO839	E-397	T.04804	CATIE	Ethiopia	Survey Ethiopia	Arabica-like	bona fide C. arabica	FAO (1964-1965)
14CO840	E-399	T.04806	CATIE	Ethiopia	Survey Ethiopia	Arabica-like	bona fide C. arabica	FAO (1964-1965)
14CO841	Rume Sudan	T.02724	CATIE	Sudan	Landrace cultivated	Arabica-like	bona fide C. arabica	n.a.
14CO842	Arabica	T.03458	CATIE	Malawi	Landrace cultivated	Arabica-like	bona fide C. arabica	n.a.
14CO844	E-118	T.04619	CATIE	Ethiopia	Survey Ethiopia	Arabica-like	bona fide C. arabica	FAO (1964-1965)
14CO845	E-171	T.04685	CATIE	Ethiopia	Survey Ethiopia	Arabica-like	bona fide C. arabica	FAO (1964-1965)
14CO846	E-173	T.04687	CATIE	Ethiopia	Survey Ethiopia	Arabica-like	bona fide C. arabica	FAO (1964-1965)
14CO847	E-174	T.04688	CATIE	Ethiopia	Survey Ethiopia	Arabica-like	bona fide C. arabica	FAO (1964-1965)
14CO848	E-176	T.04690	CATIE	Ethiopia	Survey Ethiopia	Arabica-like	bona fide C. arabica	FAO (1964-1965)
14CO849	E-177	T.04691	CATIE	Ethiopia	Survey Ethiopia	Arabica-like	bona fide C. arabica	FAO (1964-1965)
14CO850	E-185	T.04709	CATIE	Ethiopia	Survey Ethiopia	Arabica-like	bona fide C. arabica	FAO (1964-1965)
14CO851	E-186	T.04710	CATIE	Ethiopia	Survey Ethiopia	Arabica-like	bona fide C. arabica	FAO (1964-1965)
14CO852	E-191	T.04714	CATIE	Ethiopia	Survey Ethiopia	Arabica-like	bona fide C. arabica	FAO (1964-1965)
14CO853	E-195	T.04718	CATIE	Ethiopia	Survey Ethiopia	Arabica-like	bona fide C. arabica	FAO (1964-1965)
14CO854	E-198	T.04721	CATIE	Ethiopia	Survey Ethiopia	Arabica-like	bona fide C. arabica	FAO (1964-1965)
14CO855	E-206	T.04729	CATIE	Ethiopia	Survey Ethiopia	Arabica-like	bona fide C. arabica	FAO (1964-1965)
14CO856	E-207	T.04730	CATIE	Ethiopia	Survey Ethiopia	Arabica-like	bona fide C. arabica	FAO (1964-1965)
14CO857	E-208	T.04731	CATIE	Ethiopia	Survey Ethiopia	Arabica-like	bona fide C. arabica	FAO (1964-1965)
14CO858	E-209	T.04732	CATIE	Ethiopia	Survey Ethiopia	Arabica-like	bona fide C. arabica	FAO (1964-1965)
14CO859	E-215	T.04738	CATIE	Ethiopia	Survey Ethiopia	Arabica-like	bona fide C. arabica	FAO (1964-1965)
14CO860	E-218	T.04741	CATIE	Ethiopia	Survey Ethiopia	Arabica-like	bona fide C. arabica	FAO (1964-1965)
14CO861	E-224	T.04747	CATIE	Ethiopia	Survey Ethiopia	Arabica-like	bona fide C. arabica	FAO (1964-1965)
14CO862	E-225	T.04748	CATIE	Ethiopia	Survey Ethiopia	Arabica-like	bona fide C. arabica	FAO (1964-1965)
14CO863	E-231	T.04754	CATIE	Ethiopia	Survey Ethiopia	Arabica-like	bona fide C. arabica	FAO (1964-1965)
14CO864	E-286	T.04767	CATIE	Ethiopia	Survey Ethiopia	Arabica-like	bona fide C. arabica	FAO (1964-1965)
14CO865	E-272	T.04775	CATIE	Ethiopia	Survey Ethiopia	Arabica-like	bona fide C. arabica	FAO (1964-1965)
14CO866	E-275	T.04778	CATIE	Ethiopia	Survey Ethiopia	Arabica-like	bona fide C. arabica	FAO (1964-1965)
14CO867	E-277	T.04780	CATIE	Ethiopia	Survey Ethiopia	Arabica-like	bona fide C. arabica	FAO (1964-1965)
14CO868	E-287	T.04781	CATIE	Ethiopia	Survey Ethiopia	Arabica-like	bona fide C. arabica	FAO (1964-1965)
14CO869	E-375	T.04782	CATIE	Ethiopia	Survey Ethiopia	Arabica-like	bona fide C. arabica	FAO (1964-1965)
14CO870	E-377	T.04792	CATIE	Ethiopia	Survey Ethiopia	Arabica-like	bona fide C. arabica	FAO (1964-1965)
14CO871	E-378	T.04793	CATIE	Ethiopia	Survey Ethiopia	Arabica-like	bona fide C. arabica	FAO (1964-1965)
14CO872	E-379	T.04794	CATIE	Ethiopia	Survey Ethiopia	Arabica-like	bona fide C. arabica	FAO (1964-1965)
14CO873	E-381	T.04796	CATIE	Ethiopia	Survey Ethiopia	Arabica-like	bona fide C. arabica	FAO (1964-1965)
14CO874	E-384	T.04799	CATIE	Ethiopia	Survey Ethiopia	Arabica-like	bona fide C. arabica	FAO (1964-1965)
14CO875	E-393	T.04800	CATIE	Ethiopia	Survey Ethiopia	Arabica-like	bona fide C. arabica	FAO (1964-1965)
14CO876	E-394	T.04801	CATIE	Ethiopia	Survey Ethiopia	Arabica-like	bona fide C. arabica	FAO (1964-1965)
14CO877	E-395	T.04802	CATIE	Ethiopia	Survey Ethiopia	Arabica-like	bona fide C. arabica	FAO (1964-1965)
14CO878	E-400	T.04807	CATIE	Ethiopia	Survey Ethiopia	Arabica-like	bona fide C. arabica	FAO (1964-1965)
14CO879	ET-48	T.16730	CATIE	Ethiopia	Survey Ethiopia	Arabica-like	bona fide C. arabica	ORSTOM (1966)
14CO880	PDRY-01	T.21231	CATIE	Yemen	Survey Yemen	Arabica-like	bona fide C. arabica	FAO Yemen (1989)
14CO889	Catigua	n.a.	CATIE	n.a.	Canephora introgressed	Arabica-like	Canephora introgressed (detectable introgression)	n.a.
14CO890	Paraiso	n.a.	CATIE	n.a.	Canephora introgressed	Arabica-like	Canephora introgressed (detectable introgression)	n.a.
14CO891	Catucai Vermelho 144	n.a.	CATIE	n.a.	Canephora introgressed	Arabica-like	Canephora introgressed (detectable introgression)	n.a.
14CO892	IPR103	n.a.	CATIE	n.a.	Canephora introgressed	Arabica-like	Canephora introgressed (introgression not detectable)	n.a.
13CO221	CC200 HD ©	n.a.	CIRAD	Ivory Coast	Canephora	Diploid progenitor species	C. canephora	ORSTOM (1950-1985)
13CO222	BD54 (BD)	n.a.	CIRAD	Central Africa	Canephora	Diploid progenitor species	C. canephora	ORSTOM (1950-1985)
13CO223	BD55 (BD)	n.a.	CIRAD	Central Africa	Canephora	Diploid progenitor species	C. canephora	ORSTOM (1950-1985)
13CO225	BD57 (BD)	n.a.	CIRAD	Central Africa	Canephora	Diploid progenitor species	C. canephora	ORSTOM (1950-1985)
13CO226	BD60 (BD)	n.a.	CIRAD	Central Africa	Canephora	Diploid progenitor species	C. canephora	ORSTOM (1950-1985)
13CO227	BD62 (BD)	n.a.	CIRAD	Central Africa	Canephora	Diploid progenitor species	C. canephora	ORSTOM (1950-1985)
13CO228	BD63 (BD)	n.a.	CIRAD	Central Africa	Canephora	Diploid progenitor species	C. canephora	ORSTOM (1950-1985)
13CO229	BD64 (BD)	n.a.	CIRAD	Central Africa	Canephora	Diploid progenitor species	C. canephora	ORSTOM (1950-1985)
13CO230	BD65 (BD)	n.a.	CIRAD	Central Africa	Canephora	Diploid progenitor species	C. canephora	ORSTOM (1950-1985)
13CO231	BD66 (BD)	n.a.	CIRAD	Central Africa	Canephora	Diploid progenitor species	C. canephora	ORSTOM (1950-1985)
13CO232	BD68 (BD)	n.a.	CIRAD	Central Africa	Canephora	Diploid progenitor species	C. canephora	ORSTOM (1950-1985)
13CO233	BD69 (BD)	n.a.	CIRAD	Central Africa	Canephora	Diploid progenitor species	C. canephora	ORSTOM (1950-1985)
13CO234	BD71 (BD)	n.a.	CIRAD	Central Africa	Canephora	Diploid progenitor species	C. canephora	ORSTOM (1950-1985)
13CO235	BB53 (BB)	n.a.	CIRAD	Congo	Canephora	Diploid progenitor species	C. canephora	ORSTOM (1950-1985)
13CO236	BB54 (BB)	n.a.	CIRAD	Congo	Canephora	Diploid progenitor species	C. canephora	ORSTOM (1950-1985)
13CO237	BB56 (BB)	n.a.	CIRAD	Congo	Canephora	Diploid progenitor species	C. canephora	ORSTOM (1950-1985)
13CO238	BD62 (BB)	n.a.	CIRAD	Central Africa	Canephora	Diploid progenitor species	C. canephora	ORSTOM (1950-1985)
13CO239	BB64 (BB)	n.a.	CIRAD	Congo	Canephora	Diploid progenitor species	C. canephora	ORSTOM (1950-1985)
13CO240	BB66 (BB)	n.a.	CIRAD	Congo	Canephora	Diploid progenitor species	C. canephora	ORSTOM (1950-1985)
13CO241	BB67 (BB)	n.a.	CIRAD	Congo	Canephora	Diploid progenitor species	C. canephora	ORSTOM (1950-1985)
13CO242	BB68 (BB)	n.a.	CIRAD	Congo	Canephora	Diploid progenitor species	C. canephora	ORSTOM (1950-1985)
13CO243	BB69 (BB)	n.a.	CIRAD	Congo	Canephora	Diploid progenitor species	C. canephora	ORSTOM (1950-1985)
13CO244	BB70 (BB)	n.a.	CIRAD	Congo	Canephora	Diploid progenitor species	C. canephora	ORSTOM (1950-1985)
13CO248	BA55 (BA)	n.a.	CIRAD	Guinean	Canephora	Diploid progenitor species	C. canephora	ORSTOM (1950-1985)
13CO249	BA59 (BA)	n.a.	CIRAD	Central Africa	Canephora	Diploid progenitor species	C. canephora	ORSTOM (1950-1985)
13CO255	CLON 503	n.a.	CIRAD	Ivory Coast	Canephora	Diploid progenitor species	C. canephora	ORSTOM (1950-1985)
13CO259	CLON NEMAYA A	n.a.	CIRAD	Congo	Canephora	Diploid progenitor species	C. canephora	n.a.
13CO260	CLON NEMAYA B	n.a.	CIRAD	Congo	Canephora	Diploid progenitor species	C. canephora	n.a.
13CO263	CLON C5	n.a.	CIRAD	Ivory Coast	Canephora	Diploid progenitor species	C. canephora	ORSTOM (1950-1985)
13CO264	CLON C6	n.a.	CIRAD	Ivory Coast	Canephora	Diploid progenitor species	C. canephora	ORSTOM (1950-1985)
13CO266	CLON C14	n.a.	CIRAD	Ivory Coast	Canephora	Diploid progenitor species	C. canephora	ORSTOM (1950-1985)
13CO268	C24 "1"	n.a.	CIRAD	Ivory Coast	Canephora	Diploid progenitor species	C. canephora	ORSTOM (1950-1985)
13CO269	C24 "2"	n.a.	CIRAD	Ivory Coast	Canephora	Diploid progenitor species	C. canephora	ORSTOM (1950-1985)
13CO270	CLON C33	n.a.	CIRAD	Ivory Coast	Canephora	Diploid progenitor species	C. canephora	ORSTOM (1950-1985)
13CO273	BC53 (BC)	n.a.	CIRAD	Central Africa	Canephora	Diploid progenitor species	C. canephora	ORSTOM (1950-1985)
13CO274	BC54 (BC)	n.a.	CIRAD	Central Africa	Canephora	Diploid progenitor species	C. canephora	ORSTOM (1950-1985)
13CO292	CLON 0/3/4	n.a.	CIRAD	Uganda	Canephora	Diploid progenitor species	C. canephora	n.a.
13CO293	CLON T3751	n.a.	CIRAD	Congo	Canephora	Diploid progenitor species	C. canephora	n.a.
13CO294	CLON 416	n.a.	CIRAD	Ivory Coast	Canephora	Diploid progenitor species	C. canephora	ORSTOM (1950-1985)
13CO297	CLON J/1/1	n.a.	CIRAD	Uganda	Canephora	Diploid progenitor species	C. canephora	n.a.
13CO300	CLON B/2-1	n.a.	CIRAD	Uganda	Canephora	Diploid progenitor species	C. canephora	n.a.
13CO301	CLON 15/6 = IS6	n.a.	CIRAD	Uganda	Canephora	Diploid progenitor species	C. canephora	n.a.
14CO452	n.a.	T.21321	CATIE	Central Africa	Canephora	Diploid progenitor species	C. canephora	ORSTOM (1950-1985)
14CO453	n.a.	T.21322	CATIE	Central Africa	Canephora	Diploid progenitor species	C. canephora	ORSTOM (1950-1985)
14CO454	n.a.	T.21323	CATIE	Central Africa	Canephora	Diploid progenitor species	C. canephora	ORSTOM (1950-1985)
14CO455	n.a.	T.21324	CATIE	n.a.	Canephora	Diploid progenitor species	C. canephora	ORSTOM (1950-1985)
14CO456	n.a.	T.21325	CATIE	n.a.	Canephora	Diploid progenitor species	C. canephora	ORSTOM (1950-1985)
14CO457	n.a.	T.21326	CATIE	n.a.	Canephora	Diploid progenitor species	C. canephora	ORSTOM (1950-1985)
14CO458	n.a.	T.21329	CATIE	n.a.	Canephora	Diploid progenitor species	C. canephora	ORSTOM (1950-1985)
14CO459	n.a.	T.21330	CATIE	n.a.	Canephora	Diploid progenitor species	C. canephora	ORSTOM (1950-1985)
14CO460	n.a.	T.21331	CATIE	n.a.	Canephora	Diploid progenitor species	C. canephora	ORSTOM (1950-1985)
14CO461	n.a.	T.21332	CATIE	n.a.	Canephora	Diploid progenitor species	C. canephora	ORSTOM (1950-1985)
14CO532	n.a.	T.21327	CATIE	n.a.	Canephora	Diploid progenitor species	C. canephora	ORSTOM (1950-1985)
14CO533	n.a.	T.21328	CATIE	n.a.	Canephora	Diploid progenitor species	C. canephora	ORSTOM (1950-1985)
13CO214	DA71	n.a.	CIRAD	Kenya	Eugenioides	Diploid progenitor species	C. eugenioides	n.a.
13CO215	DA58	n.a.	CIRAD	Kenya	Eugenioides	Diploid progenitor species	C. eugenioides	n.a.
13CO245	EUG1	n.a.	CIRAD	Kenya	Eugenioides	Diploid progenitor species	C. eugenioides	n.a.
13CO246	EUG2	n.a.	CIRAD	Kenya	Eugenioides	Diploid progenitor species	C. eugenioides	n.a.
14CO480	T.21387	n.a.	CATIE	Kenya	Eugenioides	Diploid progenitor species	C. eugenioides	n.a.
14CO481	T.21391	n.a.	CATIE	Kenya	Eugenioides	Diploid progenitor species	C. eugenioides	n.a.
14CO483	T.02725	n.a.	CATIE	Kenya	Eugenioides	Diploid progenitor species	C. eugenioides	n.a.
14CO539	T.21388	n.a.	CATIE	Kenya	Eugenioides	Diploid progenitor species	C. eugenioides	n.a.
14CO540	T.21389	n.a.	CATIE	Kenya	Eugenioides	Diploid progenitor species	C. eugenioides	n.a.
1 based on Supplementary Fig. 52a.
2 based on Supplementary Fig. 52c-f and genomic distribution of Type-1, Type-2,Type-3,Type-4 and Type-5 SNPs as described in Supplementary Method 6 and plotted for each accession in files deposited in the figshare repository (Scalabrin, S. et al. A chromosome-scale assembly reveals chromosomal aberrations and exchanges generating genetic diversity in Coffea arabica germplasm. Data sets. figshare,…
