# Supplementary material for: A chromosome-scale assembly reveals chromosomal aberrations and exchanges generating genetic diversity in Coffea arabica germplasm
Source: Nat Commun. 2024 Jan 23;15:463. doi: 10.1038/s41467-023-44449-8 (PMC10805892; doi:10.1038/s41467-023-44449-8)
Supplement: Supplementary file 7 — Supplementary Data 4 [file 41467_2023_44449_MOESM7_ESM.xlsx]

## Sheet: Supplementary Data 4
Supplementary Data 4: C. arabica accessions showing large (>1 Mb) deletions or duplications.
Sample identifier / Accession name	Chr3c:7083..14166422	Chr7e:37087118..39241440	Chr4e:43448..1500260
	deletion	deletion	duplication
ANF1	reference	reference	reference
ANF3	reference	reference	reference
ANF4	reference	reference	reference
ANSF2	reference	reference	reference
ANSF4	reference	reference	reference
ANSF5	reference	reference	reference
BEG1	reference	reference	reference
BEG4	reference	reference	reference
BEG5	reference	reference	reference
Caturra	reference	reference	reference
CHF2	reference	reference	reference
CHF3	reference	reference	reference
CHSF1	reference	reference	reference
CHSF2	reference	reference	reference
CHSF3	reference	reference	reference
Costarica-1	reference	reference	reference
DAF1	reference	reference	reference
DAF2	reference	reference	reference
DAF3	reference	reference	reference
DASF1	reference	reference	reference
DASF2	reference	reference	reference
DASF3	reference	reference	reference
Deren 105	variant	reference	reference
DZSF1	reference	reference	reference
DZSF2	reference	reference	reference
DZSF4	reference	reference	reference
Geisha-CHN	reference	reference	reference
GESF2	reference	reference	reference
GESF4	reference	reference	reference
GESF5	reference	reference	reference
GISF2	reference	variant	reference
GISF3	reference	reference	reference
GISF5	reference	reference	reference
GMG2	reference	reference	reference
GMG3	reference	reference	reference
GMG5	reference	reference	reference
GNG4	reference	reference	reference
GNG5	reference	reference	reference
GSSF1	reference	reference	reference
GSSF3	reference	reference	reference
GSSF5	reference	reference	reference
GUG4	reference	reference	reference
GUG5	reference	reference	reference
ISG1	reference	reference	reference
ISG4	reference	reference	reference
ISG5	reference	reference	reference
JIG2	reference	reference	reference
JIG3	reference	reference	reference
JIG5	reference	reference	reference
KOG1	reference	reference	reference
KOG2	reference	reference	reference
KOG3	reference	reference	reference
KT	reference	reference	reference
LAG3	reference	reference	reference
LAG4	reference	reference	reference
LAG5	reference	reference	reference
MESF1	reference	reference	reference
MESF2	reference	reference	reference
MESF4	reference	reference	reference
MHF2	reference	reference	reference
MHF3	reference	reference	reference
MHF4	reference	reference	reference
MHSF2	reference	reference	reference
MHSF3	reference	reference	reference
MHSF4	reference	reference	reference
MKG1	reference	reference	variant
MKG2	reference	reference	reference
MKG3	reference	reference	reference
SAG2	reference	reference	reference
SAG3	reference	reference	reference
SAG5	reference	reference	reference
TGG1	reference	reference	reference
TGG3	reference	reference	reference
TGG5	reference	reference	reference
Typica	reference	reference	reference
Villa Sarchi	reference	reference	reference
WEG1	reference	reference	reference
WEG2	reference	reference	reference
WEG3	reference	reference	reference
WLG1	reference	reference	reference
WLG2	reference	reference	reference
WLG3	reference	reference	reference
YAF2	reference	reference	reference
YAF3	reference	reference	reference
YAF5	reference	reference	reference
YASF1	reference	reference	reference
YASF2	reference	reference	reference
YASF5	reference	reference	reference
YCG1	reference	reference	reference
YCG2	reference	reference	reference
YCG3	reference	reference	reference
ZPG2	reference	reference	reference
ZPG4	reference	reference	reference
ZPG5	reference	reference	reference
ET47	reference	reference	reference
Kenya-SL28	reference	reference	reference
GEISHA	reference	reference	reference
1-Geisha	reference	reference	reference
