# Supplementary material for: A chromosome-scale assembly reveals chromosomal aberrations and exchanges generating genetic diversity in Coffea arabica germplasm
Source: Nat Commun. 2024 Jan 23;15:463. doi: 10.1038/s41467-023-44449-8 (PMC10805892; doi:10.1038/s41467-023-44449-8)
Supplement: Supplementary file 8 — Supplementary Data 5 [file 41467_2023_44449_MOESM8_ESM.xlsx]

## Sheet: Supplementary Data 5
Supplementary Data 5: C. arabica accessions showing homoeologous exchanges.
						Homoelogous Variant Frequency in the accession			Difference between homoeologs in the accession		Coverage ratio (accession/Bourbon)	Homoelogous Variant Frequency in Bourbon			Difference between homoeologs in Bourbon
Accession	HE event (Figure 5)	Chr	Start	End	Length	Median	Mean	Standard deviation	Median values	Mean values	Mean	Median	Mean	Standard deviation	Median values	Mean values
1-Geisha	Chr1-1	Chr1c	12970	43265365	43252396	0.664583	0.603597	0.131638	0.437311	0.379726	0.497197	0.375	0.339248	0.175562	0.0439189	0.0527275
		Chr1e	9225	35097488	35088264	0.227273	0.223871	0.0192668			1.46067	0.418919	0.391976	0.144037
Costarica-1*	Chr1-1	Chr1c	13302	43294958	43281657	0.545455	0.531231	0.0763693	0.232955	0.22203	0.748546	0.423077	0.370984	0.180451	0.00747863	0.0192395
		Chr1e	8947	35323214	35314268	0.3125	0.309201	0.0428858			1.24915	0.430556	0.390224	0.161283
GSSF5	Chr1-2	Chr1c	53434117	59270874	5836758	0.230769	0.23122	0.0340815	0.491453	0.490282	1.53689	0.48	0.463668	0.119647	0.00631579	0.00972546
		Chr1e	46455367	51971698	5516332	0.722222	0.721502	0.0181346			0.561077	0.473684	0.453943	0.123344
YASF2	Chr1-2	Chr1c	53492568	59263107	5770540	0.230769	0.231184	0.034336	0.491453	0.489415	1.51106	0.479167	0.461648	0.122581	0.00548246	0.00951989
		Chr1e	46442553	51996320	5553768	0.722222	0.720599	0.0197633			0.553476	0.473684	0.452128	0.126121
DASF2	Chr1-3	Chr1c	53492328	59242479	5750152	0.727273	0.719508	0.0347689	0.505051	0.494806	0.458057	0.478873	0.458708	0.128144	0.0034634	0.000638802
		Chr1e	46453063	51995976	5542914	0.222222	0.224702	0.018662			1.58034	0.47541	0.459347	0.113628
Bourbon "ONT"4	Chr1-3	Chr1c	53481991	59282136		n.a.	n.a.	n.a.	n.a.	n.a.	n.a.	n.a.	n.a.	n.a.	n.a.	n.a.
		Chr1e		52005836
GISF5	Chr5-1	Chr5c	18223	2743514	2725292	0.222222	0.204426	0.060209	0.444444	0.462654	1.47916	0.433735	0.393621	0.165665	0.0118599	0.0204618
		Chr5e	13849	2943491	2929643	0.666667	0.66708	0.0501837			0.476809	0.421875	0.37316	0.177591
GISF5	Chr6-1	Chr6c	6442	398570	392129	0.224747	0.23606	0.0357181	0.502525	0.478089	1.51682	0.477273	0.456623	0.12683	0.00108225	0.00157383
		Chr6e	7067	394031	386965	0.727273	0.714149	0.0411668			0.476809	0.47619	0.458197	0.117587
YASF1	Chr6-1	Chr6c	6442	389829	383388	0.222222	0.21804	0.0198502	0.494048	0.501696	1.47566	0.478873	0.457924	0.126307	0.00160051	0.000543511
		Chr6e	7109	385945	378837	0.71627	0.719736	0.022027			0.409221	0.477273	0.458467	0.119017
YASF2	Chr6-1	Chr6c	6442	361166	354725	0.235294	0.255577	0.0487989	0.478992	0.452924	1.55685	0.479452	0.456136	0.130915	0.00252898	0.00255731
		Chr6e	7067	366787	359721	0.714286	0.708502	0.0385126			0.538102	0.476923	0.458694	0.122305
DZSF4	Chr7-4	Chr7c	1252945	1389409	136465	0.222222	0.21619	0.00968124	0.511111	0.525539	1.66293	0.479167	0.455732	0.137752	0.00231481	0.00561953
		Chr7e	1252945	1392910	493082	0.733333	0.741729	0.015381			NA	0.481481	0.450113	0.146431
KOG1	Chr7-4	Chr7c	1252945	1421811	1413012	0	0.0495098	0.121274	1	0.95049	2.02531	0.481247	0.472282	0.104837	0.00982151	0.010087
		Chr7e	1252945	1400478	1391679	1	1	0			NA	0.491069	0.482369	0.0938896
KOG2	Chr7-4	Chr7c	1252944	1415609	1406810	0	0	0	1	1	2.12434	0.481481	0.476389	0.0937135	0.00861656	0.00549675
		Chr7e	1252944	1410399	1401600	1	1	0			0	0.490098	0.481886	0.0931226
ISG53	Chr7-3	Chr7c	1252945	2641309	2632510	1	0.997514	0.018602	1	0.99033	0	0.484848	0.476982	0.099616	0.0104895	0.0148236
		Chr7e	1252945	2659764	2650965	0	0.00718391	0.0391319			2.20509	0.474359	0.462158	0.105337
YCG2	Chr7-2	Chr7c	1260623	2603306	1342684	0.230769	0.232442	0.0210963	0.496503	0.491254	1.59745	0.482759	0.467087	0.115881	0.0128791	0.0176803
		Chr7e	1182113	2616987	1434875	0.727273	0.723696	0.017311			0.509673	0.46988	0.449407	0.127698
ANF11	Chr7-1	Chr7c	38773549	39760741	987193	0	0	0	1	0.993764	1.96003	0.417722	0.386258	0.153175	0.0021371	0.00783105
		Chr7e	37522891	39302583	1779693	1	0.993764	0.0285762			0	0.415584	0.378427	0.162009
CHF22	Chr7-1	Chr7c	38746774	39761051	1014278	0.210526	0.210768	0.0460043	0.396098	0.402919	1.4814	0.393443	0.355828	0.171352	0.026354	0.0269441
		Chr7e	37644799	39243110	1598312	0.606624	0.613687	0.0697491			0.513548	0.367089	0.328884	0.179243
WEG1	Chr7-1	Chr7c	1252945	38301806	38293007	0.714286	0.688397	0.0738423	0.492063	0.465893	0.469801	0.459016	0.416981	0.162129	0.00348361	0.0158196
		Chr7e	1252945	36740151	36731352	0.222222	0.222504	0.0419257			1.45664	0.4625	0.4328	0.139451
KOG2	Chr8-1	Chr8c	11537	1650111	1638575	1	1	0	1	1	0	0.483333	0.474488	0.0994776	0.00416667	0.00849395
		Chr8e	8688	1627794	1619107	0	0	0			2.06547	0.479167	0.465994	0.104826
YCG2	Chr10-1	Chr10c	56402	313137	301770	1	1	0	1	1	0	0.481928	0.475351	0.0975572	0.00641791	0.015544
		Chr10e	56402	370547	359180	0	0	0			2.09865	0.47551	0.459807	0.114964
DZSF2	Chr10-1	Chr10c	56402	327609	317950	0.703297	0.697402	0.0435243	0.481074	0.468643	0.462006	0.472066	0.445554	0.13965	0.00318136	0.00920182
		Chr10e	56402	361840	352181	0.222222	0.228759	0.02619			1.59282	0.475248	0.454756	0.128014
GISF5	Chr10-1	Chr10c	56402	335572	325913	0.714286	0.697787	0.0419444	0.471639	0.43764	0.480047	0.475	0.449369	0.136589	0.00131579	0.00798864
		Chr10e	56402	354936	345277	0.242647	0.260147	0.0618123			1.51457	0.473684	0.457358	0.122632
GISF3	Chr10-1	Chr10c	56402	332894	313621	1	1	0	1	1	0	0.484211	0.474434	0.101549	0.00880069	0.0135859
		Chr10e	56402	369613	350340	0	0	0			2.12478	0.47541	0.460848	0.11492
ET47	Chr10-2	Chr10c	50189000	51861523	1672524	0.729509	0.709545	0.0635876	0.485141	0.464675	0.496711	0.467391	0.428875	0.15959	0.00387306	0.0175171
		Chr10e	41201450	43037622	1836173	0.244368	0.24487	0.0183576			1.49303	0.471264	0.446392	0.133375
GISF2	Chr11-1	Chr11c	29798756	38460111	8661356	0.722222	0.722222	0.0401399	0.491453	0.496839	0.510153	0.47619	0.451445	0.135174	0.0047619	0.00179993
		Chr11c	38430342	39913109	1482768	0.229895	0.229691	0.0258577	0.497378	0.494433	1.57547	0.481481	0.467184	0.114195	0.00712251	0.011604
	Chr11-2	Chr11e	34357433	43170775	8813343	0.230769	0.225383	0.0398081			1.56717	0.471429	0.453245	0.117445
		Chr11e	43144957	44662058	1517102	0.727273	0.724124	0.0301688			0.516414	0.474359	0.45558	0.121741
1 also found in BEG5, CHSF3, GESF5, GISF3, GMG2, GMG5, MESF1, MESF2, ET47, SAG5, WEG2, YASF5
2 also found in CHSF2, JIG2, JIG5, LAG3, MKG3, SAG2, YCG3, ZPG2, ZPG5
3 also found in ISG4
4 defined by read coverage plots and split read alignments (Supplementary Figure S23)
