# Supplementary material for: A chromosome-scale assembly reveals chromosomal aberrations and exchanges generating genetic diversity in Coffea arabica germplasm
Source: Nat Commun. 2024 Jan 23;15:463. doi: 10.1038/s41467-023-44449-8 (PMC10805892; doi:10.1038/s41467-023-44449-8)
Supplement: Supplementary file 9 — Supplementary Data 6 [file 41467_2023_44449_MOESM9_ESM.xlsx]

## Sheet: Supplementary Data 6
Supplementary Data 6: Characterisation of the exchanged homoeologous chromosomal segments, from the homoeologous exchange (HE) site to the nearest telomeric end, and of the region spanning HE sites (1-Mbp interval around the approximate location of each HE event).
Exchanged chromosomal segment (HE event as in Fig. 5)						Exchanged chromosomal segment				Whole chromosome in which the HE has occurred				Exchanged chromosomal segment				Whole chromosome in which the HE has occurred				HE site approximate location				1 Mbp around the HE site				Whole chromosome in which the HE has occurred
	Genomic location and size					A/B compartments (bp)																Genomic location
	Chr	Start	End	Length (bp)		A	B	NA		A	B	NA		% exonic bases	% TE bases	% collinearity between subgenomes		% exonic bases	% TE bases	% collinearity between subgenomes		Chr	Start	End		% exonic bases	% TE bases	% collinear between subgenomes		% exonic bases	% TE bases	% collinear between subgenomes
Chr1-1	Chr1c	43265365	59282136	16016772		11008322	4941273	67177		25307547	33907412	67177		17.652	26.8175	71.2676		6.5771	63.1977	34.8672		Chr1c	42765366	43765365		6.8878	48.222	50.0051		6.5771	63.1977	34.8672
	Chr1e	35097488	52005836	16908349		9482450	7406318	19581		17829390	34156865	19581		17.3299	30.2018	65.9971		7.74237	58.4916	37.4169		Chr1e	34597489	35597488		4.6065	58.3065	27.057		7.74237	58.4916	37.4169
Chr1-3	Chr1c	53492328	59282136	5789809		5722632	0	67177		25307547	33907412	67177		22.9637	19.7921	76.8309		6.5771	63.1977	34.8672		Chr1c	52992329	53992328		21.5885	20.7649	76.5316		6.5771	63.1977	34.8672
	Chr1e	46453063	52005836	5552774		5533193	0	19581		17829390	34156865	19581		24.38	19.636	78.0421		7.74237	58.4916	37.4169		Chr1e	45953064	46953063		23.0309	20.7564	81.0346		7.74237	58.4916	37.4169
Chr5-1	Chr5c	1	2743514	2743514		335217	2408297	0		18277935	29335508	16932		6.43999	56.7221	49.7284		6.34124	62.6669	45.2377		Chr5c	2243515	3243514		6.7593	54.3925	53.0976		6.34124	62.6669	45.2377
	Chr5e	1	2943491	2943491		695066	2248425	0		20443915	28028351	52210		6.70011	57.3432	41.5099		6.72252	60.8079	41.8912		Chr5e	2443492	3443491		7.0952	53.4585	45.5845		6.72252	60.8079	41.8912
Chr6-1	Chr6c	1	398570	398570		398570	0	0		25795413	37115985	50699		22.8391	25.521	70.9579		7.23663	60.2877	37.91		Chr6c	1	1000000		21.3356	26.1641	71.8678		7.23663	60.2877	37.91
	Chr6e	1	394031	394031		237754	156277	0		20631404	38465354	13186		22.7178	26.3857	72.4146		7.84759	57.7434	39.1274		Chr6e	1	1000000		22.1136	23.4799	73.7771		7.84759	57.7434	39.1274
Chr7-4	Chr7c	1	1389409	1389409		136191	0	1253218		11860431	26461056	1622963		18.6167	22.0045	98.8495		9.75252	51.0958	47.8597		Chr7c	889410	1889409		23.4355	22.9259	87.1787		9.75252	51.0958	47.8597
	Chr7e	1	1392910	1392910		1392910	0	0		11820905	27878431	31613		18.8335	21.8958	98.6804		9.88001	50.3851	47.0269		Chr7e	892911	1892910		21.3634	27.8447	81.5756		9.88001	50.3851	47.0269
Chr7-4	Chr7c	1	1421811	1421811		168593	0	1253218		11860431	26461056	1622963		18.6993	22.2097	98.4114		9.75252	51.0958	47.8597		Chr7c	921812	1921811		23.8979	23.1246	86.8091		9.75252	51.0958	47.8597
	Chr7e	1	1400478	1400478		1400478	0	0		11820905	27878431	31613		18.8337	21.9104	98.5133		9.88001	50.3851	47.0269		Chr7e	900479	1900478		21.4096	27.8878	81.302		9.88001	50.3851	47.0269
Chr7-3	Chr7c	1	2641309	2641309		1388091	0	1253218		11860431	26461056	1622963		20.9921	22.6686	87.6331		9.75252	51.0958	47.8597		Chr7c	2141310	3141309		24.6559	20.0634	76.8226		9.75252	51.0958	47.8597
	Chr7e	1	2659764	2659764		2659764	0	0		11820905	27878431	31613		21.0586	23.6846	87.2876		9.88001	50.3851	47.0269		Chr7e	2159765	3159764		25.1216	18.7892	78.9651		9.88001	50.3851	47.0269
Chr7-1	Chr7c	38773549	39944450	1170902		0	801157	369745		11860431	26461056	1622963		3.12093	62.1806	24.0368		9.75252	51.0958	47.8597		Chr7c	38273550	39273549		4.387	60.578	42.1781		9.75252	51.0958	47.8597
	Chr7e	37522891	39730949	2208059		200000	1976446	31613		11820905	27878431	31613		6.51627	56.2184	13.1908		9.88001	50.3851	47.0269		Chr7e	37022892	38022891		5.8661	64.0929	26.2453		9.88001	50.3851	47.0269
Chr8-1	Chr8c	1	1650111	1650111		463363	1186748	0		18123236	26149922	46239		19.9987	23.363	79.8056		7.34487	58.6792	45.0788		Chr8c	1150112	2150111		16.5768	35.7082	70.575		7.34487	58.6792	45.0788
	Chr8e	1	1627794	1627794		995275	632519	0		21981621	27544719	125107		20.7109	22.3114	78.8466		6.59296	61.794	37.5118		Chr8e	1127795	2127794		18.5638	33.3868	68.6213		6.59296	61.794	37.5118
Chr10-1	Chr10c	1	332894	332894		275798	0	57096		22770833	28979804	149429		24.187	21.7601	63.3039		5.94575	64.9908	31.2403		Chr10c	1	1000000		26.1971	17.5582	74.0446		5.94575	64.9908	31.2403
	Chr10e	1	369613	369613		369613	0	0		16806189	26226154	52688		22.4483	23.2408	63.8457		7.37005	58.8931	36.9495		Chr10e	1	1000000		25.1545	18.7029	72.1005		7.37005	58.8931	36.9495
Chr10-2	Chr10c	50189000	51900066	1711067		0	1618734	92333		22770833	28979804	149429		17.726	24.6666	72.1031		5.94575	64.9908	31.2403		Chr10c	49689001	50689000		13.4072	31.5173	63.9323		5.94575	64.9908	31.2403
	Chr10e	41201450	43085031	1883582		1830894	0	52688		16806189	26226154	52688		16.8869	26.3003	64.935		7.37005	58.8931	36.9495		Chr10e	40701451	41701450		13.8792	30.3036	68.2417		7.37005	58.8931	36.9495
Chr11-1	Chr11c	29798756	39995608	10196853		7595039	2498281	103533		12752472	27139603	103533		18.416	25.4896	73.5289		7.5935	57.6061	42.0597		Chr11c	29298757	30298756		14.265	40.3259	67.5895		7.5935	57.6061	42.0597
	Chr11e	34357433	44702780	10345348		7903494	2352212	89642		23195663	21417475	89642		17.6665	25.8895	70.2835		7.05965	60.332	42.0597		Chr11e	33857434	34857433		17.434	19.9123	77.3335		7.05965	60.332	42.0597
Chr11-2	Chr11c	38430342	39995608	1565267		1461734	0	103533		12752472	27139603	103533		23.0769	20.3919	72.5741		7.5935	57.6061	36.9225		Chr11c	37930343	38930342		15.6521	22.7936	67.8196		7.5935	57.6061	36.9225
	Chr11e	43144957	44702780	1557824		1468182	0	89642		23195663	21417475	89642		23.1526	19.0439	73.0334		7.05965	60.332	36.9225		Chr11e	42644958	43644957		26.2021	13.8641	80.7732		7.05965	60.332	36.9225
Sum or Mean canephora subgenome				47028288		28953550	13454490	4620248		231300012	378499277	7246000		18.056	28.7375	72.2332		7.70504	58.2774	40.8356		Mean canephora subgenome				16.8497	32.626	68.3424		7.70504	58.2774	40.8356
Sum or Mean eugenioides subgenome				49244017		34169073	14772197	302747		226003044	369153136	640777		18.2489	28.774	69.7369		8.07902	56.7169	41.1041		Mean eugenioides subgenome				17.8339	31.5989	66.3547		8.07902	56.7169	41.1041
Sum or Mean genome				96272305		63122623	28226687	4922995		457303056	747652413	7886777		18.1524	28.7557	70.985		7.89203	57.4971	40.9698		Mean genome				17.3418	32.1125	67.3486		7.89203	57.4971	40.9698
