# Supplementary material for: A chromosome-scale assembly reveals chromosomal aberrations and exchanges generating genetic diversity in Coffea arabica germplasm
Source: Nat Commun. 2024 Jan 23;15:463. doi: 10.1038/s41467-023-44449-8 (PMC10805892; doi:10.1038/s41467-023-44449-8)
Supplement: Supplementary file 10 — Supplementary Data 7 [file 41467_2023_44449_MOESM10_ESM.xlsx]

## Sheet: Supplementary Data 7
Supplementary Data 7: Gene ontology enrichment analysis in exchanged homoeologous chromosomal segments (from the site of homoeologous exchange to the nearest telomeric end). P-values were adjusted for multiple comparisons using the Benjamini-Hochberg correction (Adjusted p-value).
Subgenome	GO ID	GO Term	GO Category	Annotated	Significant	Expected	ClassicFisher	ClassicKS	ElimKS	Adjusted p-value
Subgenome canephora (Chr1c->Chr11c)	GO:0006091	generation of precursor metabolites and ...	BP	400	45	32.12	0.014	0.68337	0.68337	0.322
Subgenome canephora (Chr1c->Chr11c)	GO:0009056	catabolic process	BP	1482	142	119.01	0.014	0.09682	0.09682	0.322
Subgenome canephora (Chr1c->Chr11c)	GO:0006259	DNA metabolic process	BP	268	30	21.52	0.04	0.08716	0.08716	0.5175
Subgenome canephora (Chr1c->Chr11c)	GO:0009606	tropism	BP	33	6	2.65	0.045	0.98798	0.98798	0.5175
Subgenome canephora (Chr1c->Chr11c)	GO:0009908	flower development	BP	135	15	10.84	0.125	0.66207	0.66207	0.74175
Subgenome canephora (Chr1c->Chr11c)	GO:0007049	cell cycle	BP	313	31	25.14	0.132	0.14084	0.14084	0.74175
Subgenome canephora (Chr1c->Chr11c)	GO:0019538	protein metabolic process	BP	2183	189	175.31	0.136	0.38093	0.38093	0.74175
Subgenome canephora (Chr1c->Chr11c)	GO:0015979	photosynthesis	BP	181	18	14.54	0.204	0.65114	0.65114	0.74175
Subgenome canephora (Chr1c->Chr11c)	GO:0007267	cell-cell signaling	BP	20	3	1.61	0.214	0.00263	0.00263	0.74175
Subgenome canephora (Chr1c->Chr11c)	GO:0006412	translation	BP	602	54	48.34	0.214	0.60003	0.60003	0.74175
Subgenome canephora (Chr1c->Chr11c)	GO:0000003	reproduction	BP	749	66	60.15	0.229	0.91943	0.92531	0.74175
Subgenome canephora (Chr1c->Chr11c)	GO:0009416	response to light stimulus	BP	231	22	18.55	0.231	0.69119	0.69119	0.74175
Subgenome canephora (Chr1c->Chr11c)	GO:0006810	transport	BP	2286	193	183.58	0.232	0.43588	0.43588	0.74175
Subgenome canephora (Chr1c->Chr11c)	GO:0019725	cellular homeostasis	BP	108	11	8.67	0.249	0.60867	0.60867	0.74175
Subgenome canephora (Chr1c->Chr11c)	GO:0036211	protein modification process	BP	926	80	74.36	0.259	0.18505	0.18505	0.74175
Subgenome canephora (Chr1c->Chr11c)	GO:0065009	regulation of molecular function	BP	111	11	8.91	0.278	0.15723	0.15723	0.74175
Subgenome canephora (Chr1c->Chr11c)	GO:0009791	post-embryonic development	BP	608	53	48.83	0.284	0.29389	0.29389	0.74175
Subgenome canephora (Chr1c->Chr11c)	GO:0007154	cell communication	BP	1001	85	80.39	0.308	0.35099	0.36196	0.74175
Subgenome canephora (Chr1c->Chr11c)	GO:0007275	multicellular organism development	BP	1379	116	110.74	0.309	0.20676	0.27524	0.74175
Subgenome canephora (Chr1c->Chr11c)	GO:0006950	response to stress	BP	1616	135	129.77	0.323	0.46036	0.46036	0.74175
Subgenome canephora (Chr1c->Chr11c)	GO:0009719	response to endogenous stimulus	BP	745	63	59.83	0.351	0.00417	0.00417	0.74175
Subgenome canephora (Chr1c->Chr11c)	GO:0009790	embryo development	BP	119	11	9.56	0.359	0.51707	0.51707	0.74175
Subgenome canephora (Chr1c->Chr11c)	GO:0006139	nucleobase-containing compound metabolic...	BP	2266	186	181.97	0.383	0.0716	0.0716	0.74175
Subgenome canephora (Chr1c->Chr11c)	GO:0012501	programmed cell death	BP	86	8	6.91	0.387	0.74124	0.74124	0.74175
Subgenome canephora (Chr1c->Chr11c)	GO:0007165	signal transduction	BP	881	73	70.75	0.406	0.3147	0.3147	0.74704
Subgenome canephora (Chr1c->Chr11c)	GO:0009605	response to external stimulus	BP	710	58	57.02	0.466	0.15374	0.15374	0.824462
Subgenome canephora (Chr1c->Chr11c)	GO:0040007	growth	BP	243	20	19.51	0.488	0.97263	0.97263	0.831407
Subgenome canephora (Chr1c->Chr11c)	GO:0009628	response to abiotic stimulus	BP	738	59	59.27	0.535	0.25588	0.25588	0.874
Subgenome canephora (Chr1c->Chr11c)	GO:0009607	response to biotic stimulus	BP	505	40	40.55	0.561	0.12485	0.12485	0.874
Subgenome canephora (Chr1c->Chr11c)	GO:0048856	anatomical structure development	BP	1764	140	141.66	0.574	0.54157	0.65095	0.874
Subgenome canephora (Chr1c->Chr11c)	GO:0042221	response to chemical	BP	1543	122	123.91	0.589	0.02845	0.02845	0.874
Subgenome canephora (Chr1c->Chr11c)	GO:0007623	circadian rhythm	BP	29	2	2.33	0.689	0.02269	0.02269	0.970973
Subgenome canephora (Chr1c->Chr11c)	GO:0016043	cellular component organization	BP	1764	135	141.66	0.742	0.03374	0.03374	0.970973
Subgenome canephora (Chr1c->Chr11c)	GO:0009835	fruit ripening	BP	34	2	2.73	0.77	0.00045	0.00045	0.970973
Subgenome canephora (Chr1c->Chr11c)	GO:0040029	epigenetic regulation of gene expression	BP	50	3	4.02	0.777	0.5536	0.5536	0.970973
Subgenome canephora (Chr1c->Chr11c)	GO:0009838	abscission	BP	18	1	1.45	0.779	0.74095	0.74095	0.970973
Subgenome canephora (Chr1c->Chr11c)	GO:0009856	pollination	BP	123	8	9.88	0.781	0.90393	0.90393	0.970973
Subgenome canephora (Chr1c->Chr11c)	GO:0009987	cellular process	BP	13097	1033	1051.76	0.847	0.51365	0.51939	1
Subgenome canephora (Chr1c->Chr11c)	GO:0005975	carbohydrate metabolic process	BP	1017	73	81.67	0.862	0.06472	0.06472	1
Subgenome canephora (Chr1c->Chr11c)	GO:0019748	secondary metabolic process	BP	739	49	59.35	0.936	2.4e-05	2.4e-05	1
Subgenome canephora (Chr1c->Chr11c)	GO:0008152	metabolic process	BP	10858	842	871.96	0.941	0.18692	0.20461	1
Subgenome canephora (Chr1c->Chr11c)	GO:0016049	cell growth	BP	145	7	11.64	0.952	0.71808	0.71808	1
Subgenome canephora (Chr1c->Chr11c)	GO:0009058	biosynthetic process	BP	4178	306	335.52	0.973	0.3639	0.3639	1
Subgenome canephora (Chr1c->Chr11c)	GO:0030154	cell differentiation	BP	290	15	23.29	0.978	0.22705	0.22705	1
Subgenome canephora (Chr1c->Chr11c)	GO:0006629	lipid metabolic process	BP	1546	103	124.15	0.984	0.26161	0.26161	1
Subgenome canephora (Chr1c->Chr11c)	GO:0008150	biological_process	BP	20671	1660	1660	1	1	1	1
Subgenome canephora (Chr1c->Chr11c)	GO:0009536	plastid	CC	1959	169	156.11	0.139	0.421	0.421	0.53
Subgenome canephora (Chr1c->Chr11c)	GO:0005622	intracellular anatomical structure	CC	14825	1201	1181.38	0.139	0.848	0.848	0.53
Subgenome canephora (Chr1c->Chr11c)	GO:0009579	thylakoid	CC	295	29	23.51	0.141	0.875	0.875	0.53
Subgenome canephora (Chr1c->Chr11c)	GO:0005768	endosome	CC	196	20	15.62	0.152	0.086	0.086	0.53
Subgenome canephora (Chr1c->Chr11c)	GO:0005635	nuclear envelope	CC	78	9	6.22	0.167	0.608	0.608	0.53
Subgenome canephora (Chr1c->Chr11c)	GO:0005794	Golgi apparatus	CC	836	74	66.62	0.184	0.984	0.984	0.53
Subgenome canephora (Chr1c->Chr11c)	GO:0016020	membrane	CC	4920	406	392.07	0.209	0.857	0.857	0.53
Subgenome canephora (Chr1c->Chr11c)	GO:0005739	mitochondrion	CC	858	75	68.37	0.213	0.507	0.507	0.53
Subgenome canephora (Chr1c->Chr11c)	GO:0009507	chloroplast	CC	1721	146	137.14	0.217	0.558	0.558	0.53
Subgenome canephora (Chr1c->Chr11c)	GO:0005634	nucleus	CC	3601	298	286.96	0.237	0.3	0.3	0.53
Subgenome canephora (Chr1c->Chr11c)	GO:0005773	vacuole	CC	1128	96	89.89	0.26	0.704	0.704	0.53
Subgenome canephora (Chr1c->Chr11c)	GO:0005764	lysosome	CC	33	4	2.63	0.267	0.962	0.962	0.53
Subgenome canephora (Chr1c->Chr11c)	GO:0005856	cytoskeleton	CC	353	31	28.13	0.312	0.666	0.666	0.53
Subgenome canephora (Chr1c->Chr11c)	GO:0005654	nucleoplasm	CC	293	26	23.35	0.312	0.244	0.244	0.53
Subgenome canephora (Chr1c->Chr11c)	GO:0005840	ribosome	CC	306	27	24.38	0.318	0.044	0.044	0.53
Subgenome canephora (Chr1c->Chr11c)	GO:0005829	cytosol	CC	1796	142	143.12	0.555	0.028	0.028	0.80625
Subgenome canephora (Chr1c->Chr11c)	GO:0005737	cytoplasm	CC	10234	811	815.53	0.602	0.882	0.882	0.80625
Subgenome canephora (Chr1c->Chr11c)	GO:0030312	external encapsulating structure	CC	250	19	19.92	0.62	0.768	0.768	0.80625
Subgenome canephora (Chr1c->Chr11c)	GO:0005618	cell wall	CC	227	17	18.09	0.641	0.826	0.826	0.80625
Subgenome canephora (Chr1c->Chr11c)	GO:0005576	extracellular region	CC	1803	140	143.68	0.645	5.1e-09	5.1e-09	0.80625
Subgenome canephora (Chr1c->Chr11c)	GO:0005783	endoplasmic reticulum	CC	1319	99	105.11	0.754	0.749	0.749	0.897619
Subgenome canephora (Chr1c->Chr11c)	GO:0005886	plasma membrane	CC	1397	102	111.32	0.843	0.556	0.556	0.95
Subgenome canephora (Chr1c->Chr11c)	GO:0005730	nucleolus	CC	169	10	13.47	0.874	0.123	0.123	0.95
Subgenome canephora (Chr1c->Chr11c)	GO:0005777	peroxisome	CC	254	11	20.24	0.993	0.336	0.336	1
Subgenome canephora (Chr1c->Chr11c)	GO:0005575	cellular_component	CC	20781	1656	1656	1	1	1	1
Subgenome canephora (Chr1c->Chr11c)	GO:0005215	transporter activity	MF	1676	156	135.89	0.035	0.09469	0.0947	0.258333
Subgenome canephora (Chr1c->Chr11c)	GO:0005488	binding	MF	6100	526	494.57	0.042	0.00042	0.0053	0.258333
Subgenome canephora (Chr1c->Chr11c)	GO:0005515	protein binding	MF	2538	228	205.77	0.047	0.04048	0.0405	0.258333
Subgenome canephora (Chr1c->Chr11c)	GO:0003676	nucleic acid binding	MF	1712	157	138.8	0.053	0.01934	0.0193	0.258333
Subgenome canephora (Chr1c->Chr11c)	GO:0003677	DNA binding	MF	929	89	75.32	0.055	0.01171	0.0117	0.258333
Subgenome canephora (Chr1c->Chr11c)	GO:0005102	signaling receptor binding	MF	81	11	6.57	0.062	0.01933	0.0193	0.258333
Subgenome canephora (Chr1c->Chr11c)	GO:0004518	nuclease activity	MF	175	18	14.19	0.177	0.54033	0.5403	0.632143
Subgenome canephora (Chr1c->Chr11c)	GO:0003700	DNA-binding transcription factor activit...	MF	334	31	27.08	0.24	0.46945	0.4695	0.69
Subgenome canephora (Chr1c->Chr11c)	GO:0140110	transcription regulator activity	MF	418	38	33.89	0.252	0.52277	0.5228	0.69
Subgenome canephora (Chr1c->Chr11c)	GO:0045182	translation regulator activity	MF	121	12	9.81	0.276	0.26775	0.2677	0.69
Subgenome canephora (Chr1c->Chr11c)	GO:0005198	structural molecule activity	MF	347	31	28.13	0.312	0.72225	0.7222	0.709091
Subgenome canephora (Chr1c->Chr11c)	GO:0003723	RNA binding	MF	660	56	53.51	0.38	0.1642	0.1642	0.791667
Subgenome canephora (Chr1c->Chr11c)	GO:0016301	kinase activity	MF	1423	117	115.37	0.45	0.49428	0.4943	0.816071
Subgenome canephora (Chr1c->Chr11c)	GO:0008135	translation factor activity, RNA binding	MF	115	10	9.32	0.457	0.20785	0.2079	0.816071
Subgenome canephora (Chr1c->Chr11c)	GO:0008289	lipid binding	MF	309	25	25.05	0.535	0.00134	0.0013	0.891667
Subgenome canephora (Chr1c->Chr11c)	GO:0003682	chromatin binding	MF	79	6	6.41	0.626	0.14701	0.147	0.973529
Subgenome canephora (Chr1c->Chr11c)	GO:0030234	enzyme regulator activity	MF	316	24	25.62	0.662	0.03513	0.0351	0.973529
Subgenome canephora (Chr1c->Chr11c)	GO:0003774	cytoskeletal motor activity	MF	58	4	4.7	0.702	0.20389	0.2039	0.975
Subgenome canephora (Chr1c->Chr11c)	GO:0016787	hydrolase activity	MF	2933	224	237.8	0.852	0.09615	0.0961	1
Subgenome canephora (Chr1c->Chr11c)	GO:0016740	transferase activity	MF	4185	323	339.31	0.858	0.00452	0.0045	1
Subgenome canephora (Chr1c->Chr11c)	GO:0000166	nucleotide binding	MF	242	15	19.62	0.891	0.10847	0.1085	1
Subgenome canephora (Chr1c->Chr11c)	GO:0030246	carbohydrate binding	MF	89	4	7.22	0.937	0.66504	0.665	1
Subgenome canephora (Chr1c->Chr11c)	GO:0038023	signaling receptor activity	MF	116	5	9.4	0.963	0.55681	0.5568	1
Subgenome canephora (Chr1c->Chr11c)	GO:0003824	catalytic activity	MF	10822	820	877.42	0.999	0.0102	0.0284	1
Subgenome canephora (Chr1c->Chr11c)	GO:0003674	molecular_function	MF	20203	1638	1638	1	1	1	1
Subgenome eugenioides (Chr1e->Chr11e)	GO:0009056	catabolic process	BP	1482	142	120.66	0.022	0.09677	0.09677	0.46
Subgenome eugenioides (Chr1e->Chr11e)	GO:0006091	generation of precursor metabolites and ...	BP	400	44	32.57	0.025	0.71306	0.71306	0.46
Subgenome eugenioides (Chr1e->Chr11e)	GO:0006259	DNA metabolic process	BP	268	31	21.82	0.03	0.07946	0.07946	0.46
Subgenome eugenioides (Chr1e->Chr11e)	GO:0009606	tropism	BP	33	6	2.69	0.048	0.96432	0.96432	0.5152
Subgenome eugenioides (Chr1e->Chr11e)	GO:0036211	protein modification process	BP	926	89	75.39	0.056	0.42399	0.42399	0.5152
Subgenome eugenioides (Chr1e->Chr11e)	GO:0009416	response to light stimulus	BP	231	25	18.81	0.088	0.68799	0.68799	0.564545
Subgenome eugenioides (Chr1e->Chr11e)	GO:0007049	cell cycle	BP	313	32	25.48	0.108	0.16796	0.16796	0.564545
Subgenome eugenioides (Chr1e->Chr11e)	GO:0006950	response to stress	BP	1616	145	131.57	0.111	0.67684	0.67684	0.564545
Subgenome eugenioides (Chr1e->Chr11e)	GO:0000003	reproduction	BP	749	70	60.98	0.124	0.93589	0.94085	0.564545
Subgenome eugenioides (Chr1e->Chr11e)	GO:0019538	protein metabolic process	BP	2183	192	177.74	0.128	0.38704	0.38704	0.564545
Subgenome eugenioides (Chr1e->Chr11e)	GO:0009908	flower development	BP	135	15	10.99	0.135	0.65248	0.65248	0.564545
Subgenome eugenioides (Chr1e->Chr11e)	GO:0009605	response to external stimulus	BP	710	65	57.81	0.174	0.37902	0.37902	0.592889
Subgenome eugenioides (Chr1e->Chr11e)	GO:0009791	post-embryonic development	BP	608	56	49.5	0.182	0.47028	0.47028	0.592889
Subgenome eugenioides (Chr1e->Chr11e)	GO:0009628	response to abiotic stimulus	BP	738	67	60.09	0.189	0.48917	0.48917	0.592889
Subgenome eugenioides (Chr1e->Chr11e)	GO:0007623	circadian rhythm	BP	29	4	2.36	0.207	0.12882	0.12882	0.592889
Subgenome eugenioides (Chr1e->Chr11e)	GO:0007267	cell-cell signaling	BP	20	3	1.63	0.22	0.00253	0.00253	0.592889
Subgenome eugenioides (Chr1e->Chr11e)	GO:0015979	photosynthesis	BP	181	18	14.74	0.22	0.70281	0.70281	0.592889
Subgenome eugenioides (Chr1e->Chr11e)	GO:0009607	response to biotic stimulus	BP	505	46	41.12	0.232	0.3014	0.3014	0.592889
Subgenome eugenioides (Chr1e->Chr11e)	GO:0009790	embryo development	BP	119	12	9.69	0.262	0.61273	0.61273	0.6049
Subgenome eugenioides (Chr1e->Chr11e)	GO:0019725	cellular homeostasis	BP	108	11	8.79	0.263	0.59338	0.59338	0.6049
Subgenome eugenioides (Chr1e->Chr11e)	GO:0065009	regulation of molecular function	BP	111	11	9.04	0.293	0.12611	0.12611	0.633385
Subgenome eugenioides (Chr1e->Chr11e)	GO:0007275	multicellular organism development	BP	1379	117	112.28	0.33	0.23682	0.33502	0.633385
Subgenome eugenioides (Chr1e->Chr11e)	GO:0006139	nucleobase-containing compound metabolic...	BP	2266	190	184.49	0.339	0.08042	0.08042	0.633385
Subgenome eugenioides (Chr1e->Chr11e)	GO:0006412	translation	BP	602	52	49.01	0.347	0.43368	0.43368	0.633385
Subgenome eugenioides (Chr1e->Chr11e)	GO:0007154	cell communication	BP	1001	85	81.5	0.356	0.40324	0.41513	0.633385
Subgenome eugenioides (Chr1e->Chr11e)	GO:0006810	transport	BP	2286	191	186.12	0.358	0.47141	0.47141	0.633385
Subgenome eugenioides (Chr1e->Chr11e)	GO:0040029	epigenetic regulation of gene expression	BP	50	5	4.07	0.385	0.86885	0.86885	0.636069
Subgenome eugenioides (Chr1e->Chr11e)	GO:0009719	response to endogenous stimulus	BP	745	63	60.66	0.394	0.00754	0.00754	0.636069
Subgenome eugenioides (Chr1e->Chr11e)	GO:0012501	programmed cell death	BP	86	8	7	0.401	0.76465	0.76465	0.636069
Subgenome eugenioides (Chr1e->Chr11e)	GO:0040007	growth	BP	243	21	19.78	0.421	0.92716	0.92716	0.645533
Subgenome eugenioides (Chr1e->Chr11e)	GO:0007165	signal transduction	BP	881	73	71.73	0.455	0.37617	0.37617	0.675161
Subgenome eugenioides (Chr1e->Chr11e)	GO:0009856	pollination	BP	123	10	10.01	0.55	0.94781	0.94781	0.790625
Subgenome eugenioides (Chr1e->Chr11e)	GO:0016043	cellular component organization	BP	1764	141	143.62	0.608	0.03769	0.03769	0.822588
Subgenome eugenioides (Chr1e->Chr11e)	GO:0048856	anatomical structure development	BP	1764	141	143.62	0.608	0.55033	0.67485	0.822588
Subgenome eugenioides (Chr1e->Chr11e)	GO:0042221	response to chemical	BP	1543	121	125.63	0.687	0.06852	0.06852	0.902914
Subgenome eugenioides (Chr1e->Chr11e)	GO:0016049	cell growth	BP	145	10	11.81	0.752	0.88885	0.88885	0.923538
Subgenome eugenioides (Chr1e->Chr11e)	GO:0009835	fruit ripening	BP	34	2	2.77	0.777	0.00161	0.00161	0.923538
Subgenome eugenioides (Chr1e->Chr11e)	GO:0019748	secondary metabolic process	BP	739	55	60.17	0.779	0.00028	0.00028	0.923538
Subgenome eugenioides (Chr1e->Chr11e)	GO:0009838	abscission	BP	18	1	1.47	0.783	0.73552	0.73552	0.923538
Subgenome eugenioides (Chr1e->Chr11e)	GO:0009987	cellular process	BP	13097	1047	1066.34	0.852	0.52171	0.52089	0.9798
Subgenome eugenioides (Chr1e->Chr11e)	GO:0030154	cell differentiation	BP	290	18	23.61	0.911	0.37253	0.37253	1
Subgenome eugenioides (Chr1e->Chr11e)	GO:0005975	carbohydrate metabolic process	BP	1017	71	82.8	0.928	0.07207	0.07207	1
Subgenome eugenioides (Chr1e->Chr11e)	GO:0008152	metabolic process	BP	10858	852	884.04	0.951	0.17978	0.17353	1
Subgenome eugenioides (Chr1e->Chr11e)	GO:0009058	biosynthetic process	BP	4178	308	340.17	0.982	0.44064	0.44064	1
Subgenome eugenioides (Chr1e->Chr11e)	GO:0006629	lipid metabolic process	BP	1546	101	125.87	0.994	0.17487	0.17487	1
Subgenome eugenioides (Chr1e->Chr11e)	GO:0008150	biological_process	BP	20671	1683	1683	1	1	1	1
Subgenome eugenioides (Chr1e->Chr11e)	GO:0005794	Golgi apparatus	CC	836	80	67.75	0.067	0.995	0.995	0.516667
Subgenome eugenioides (Chr1e->Chr11e)	GO:0005635	nuclear envelope	CC	78	10	6.32	0.098	0.727	0.727	0.516667
Subgenome eugenioides (Chr1e->Chr11e)	GO:0009536	plastid	CC	1959	173	158.75	0.117	0.421	0.421	0.516667
Subgenome eugenioides (Chr1e->Chr11e)	GO:0005622	intracellular anatomical structure	CC	14825	1221	1201.35	0.141	0.849	0.849	0.516667
Subgenome eugenioides (Chr1e->Chr11e)	GO:0005840	ribosome	CC	306	30	24.8	0.16	0.036	0.036	0.516667
Subgenome eugenioides (Chr1e->Chr11e)	GO:0009579	thylakoid	CC	295	29	23.91	0.161	0.949	0.949	0.516667
Subgenome eugenioides (Chr1e->Chr11e)	GO:0005634	nucleus	CC	3601	307	291.81	0.162	0.401	0.401	0.516667
Subgenome eugenioides (Chr1e->Chr11e)	GO:0005768	endosome	CC	196	20	15.88	0.169	0.078	0.078	0.516667
Subgenome eugenioides (Chr1e->Chr11e)	GO:0005739	mitochondrion	CC	858	77	69.53	0.186	0.57	0.57	0.516667
Subgenome eugenioides (Chr1e->Chr11e)	GO:0009507	chloroplast	CC	1721	148	139.46	0.228	0.538	0.538	0.57
Subgenome eugenioides (Chr1e->Chr11e)	GO:0016020	membrane	CC	4920	410	398.69	0.258	0.897	0.897	0.577083
Subgenome eugenioides (Chr1e->Chr11e)	GO:0005764	lysosome	CC	33	4	2.67	0.277	0.957	0.957	0.577083
Subgenome eugenioides (Chr1e->Chr11e)	GO:0005773	vacuole	CC	1128	96	91.41	0.319	0.576	0.576	0.613462
Subgenome eugenioides (Chr1e->Chr11e)	GO:0005856	cytoskeleton	CC	353	31	28.61	0.346	0.631	0.631	0.617857
Subgenome eugenioides (Chr1e->Chr11e)	GO:0005654	nucleoplasm	CC	293	24	23.74	0.509	0.144	0.144	0.848333
Subgenome eugenioides (Chr1e->Chr11e)	GO:0005829	cytosol	CC	1796	143	145.54	0.605	0.027	0.027	0.909211
Subgenome eugenioides (Chr1e->Chr11e)	GO:0005886	plasma membrane	CC	1397	110	113.21	0.643	0.8	0.8	0.909211
Subgenome eugenioides (Chr1e->Chr11e)	GO:0005576	extracellular region	CC	1803	142	146.11	0.658	4e-09	4e-09	0.909211
Subgenome eugenioides (Chr1e->Chr11e)	GO:0005737	cytoplasm	CC	10234	820	829.32	0.691	0.847	0.847	0.909211
Subgenome eugenioides (Chr1e->Chr11e)	GO:0030312	external encapsulating structure	CC	250	17	20.26	0.808	0.692	0.692	0.942045
Subgenome eugenioides (Chr1e->Chr11e)	GO:0005730	nucleolus	CC	169	11	13.7	0.815	0.27	0.27	0.942045
Subgenome eugenioides (Chr1e->Chr11e)	GO:0005618	cell wall	CC	227	15	18.4	0.829	0.752	0.752	0.942045
Subgenome eugenioides (Chr1e->Chr11e)	GO:0005783	endoplasmic reticulum	CC	1319	91	106.89	0.959	0.421	0.421	1
Subgenome eugenioides (Chr1e->Chr11e)	GO:0005777	peroxisome	CC	254	13	20.58	0.976	0.448	0.448	1
Subgenome eugenioides (Chr1e->Chr11e)	GO:0005575	cellular_component	CC	20781	1684	1684	1	1	1	1
Subgenome eugenioides (Chr1e->Chr11e)	GO:0005488	binding	MF	6100	540	499.4	0.013	0.0021	0.0164	0.116667
Subgenome eugenioides (Chr1e->Chr11e)	GO:0003676	nucleic acid binding	MF	1712	165	140.16	0.014	0.0841	0.0841	0.116667
Subgenome eugenioides (Chr1e->Chr11e)	GO:0003677	DNA binding	MF	929	95	76.06	0.014	0.0834	0.0834	0.116667
Subgenome eugenioides (Chr1e->Chr11e)	GO:0005215	transporter activity	MF	1676	155	137.21	0.056	0.0528	0.0528	0.28
Subgenome eugenioides (Chr1e->Chr11e)	GO:0005515	protein binding	MF	2538	229	207.78	0.056	0.0399	0.0399	0.28
Subgenome eugenioides (Chr1e->Chr11e)	GO:0004518	nuclease activity	MF	175	18	14.33	0.187	0.5311	0.5311	0.63125
Subgenome eugenioides (Chr1e->Chr11e)	GO:0005102	signaling receptor binding	MF	81	9	6.63	0.217	0.0185	0.0185	0.63125
Subgenome eugenioides (Chr1e->Chr11e)	GO:0008289	lipid binding	MF	309	29	25.3	0.247	0.004	0.004	0.63125
Subgenome eugenioides (Chr1e->Chr11e)	GO:0003700	DNA-binding transcription factor activit...	MF	334	31	27.34	0.257	0.4517	0.4517	0.63125
Subgenome eugenioides (Chr1e->Chr11e)	GO:0140110	transcription regulator activity	MF	418	38	34.22	0.272	0.5022	0.5022	0.63125
Subgenome eugenioides (Chr1e->Chr11e)	GO:0045182	translation regulator activity	MF	121	12	9.91	0.287	0.1939	0.1939	0.63125
Subgenome eugenioides (Chr1e->Chr11e)	GO:0003723	RNA binding	MF	660	58	54.03	0.303	0.1602	0.1602	0.63125
Subgenome eugenioides (Chr1e->Chr11e)	GO:0005198	structural molecule activity	MF	347	31	28.41	0.332	0.7188	0.7188	0.638462
Subgenome eugenioides (Chr1e->Chr11e)	GO:0008135	translation factor activity, RNA binding	MF	115	10	9.41	0.47	0.1451	0.1451	0.786667
Subgenome eugenioides (Chr1e->Chr11e)	GO:0003682	chromatin binding	MF	79	7	6.47	0.472	0.2171	0.2171	0.786667
Subgenome eugenioides (Chr1e->Chr11e)	GO:0016301	kinase activity	MF	1423	113	116.5	0.652	0.338	0.338	1
Subgenome eugenioides (Chr1e->Chr11e)	GO:0030234	enzyme regulator activity	MF	316	22	25.87	0.816	0.0175	0.0175	1
Subgenome eugenioides (Chr1e->Chr11e)	GO:0003774	cytoskeletal motor activity	MF	58	3	4.75	0.864	0.12	0.12	1
Subgenome eugenioides (Chr1e->Chr11e)	GO:0016787	hydrolase activity	MF	2933	223	240.12	0.901	0.0773	0.0773	1
Subgenome eugenioides (Chr1e->Chr11e)	GO:0030246	carbohydrate binding	MF	89	4	7.29	0.94	0.656	0.656	1
Subgenome eugenioides (Chr1e->Chr11e)	GO:0016740	transferase activity	MF	4185	317	342.62	0.952	0.0014	0.0014	1
Subgenome eugenioides (Chr1e->Chr11e)	GO:0000166	nucleotide binding	MF	242	13	19.81	0.964	0.1041	0.1041	1
Subgenome eugenioides (Chr1e->Chr11e)	GO:0038023	signaling receptor activity	MF	116	5	9.5	0.966	0.5465	0.5465	1
Subgenome eugenioides (Chr1e->Chr11e)	GO:0003824	catalytic activity	MF	10822	823	885.99	0.999	0.0067	0.0281	1
Subgenome eugenioides (Chr1e->Chr11e)	GO:0003674	molecular_function	MF	20203	1654	1654	1	1	1	1
