# Supplementary material for: A chromosome-scale assembly reveals chromosomal aberrations and exchanges generating genetic diversity in Coffea arabica germplasm
Source: Nat Commun. 2024 Jan 23;15:463. doi: 10.1038/s41467-023-44449-8 (PMC10805892; doi:10.1038/s41467-023-44449-8)
Supplement: Supplementary file 12 — Source Data [file 41467_2023_44449_MOESM12_ESM.xlsx]

## Sheet: Fig. 1c
Fig. 1: Graphical representation of C. arabica chromosomes (panel c).
chr	start	end	A/B chromatin compartments (binary)	TE bp	exon bp
chr1c	1	153069	B	55911	30530
chr1c	153070	267698	B	16661	38925
chr1c	267699	391420	B	29828	18533
chr1c	391421	638824	B	172768	8171
chr1c	638825	788357	B	61589	43549
chr1c	788358	958864	B	85558	18683
chr1c	958865	1125250	B	88164	36772
chr1c	1125251	1379626	B	168428	12672
chr1c	1379627	1556244	B	98781	12915
chr1c	1556245	1751757	B	126919	36483
chr1c	1751758	1944008	B	117512	12515
chr1c	1944009	2097500	B	71759	27404
chr1c	2097501	2261783	B	84604	18520
chr1c	2261784	2414061	B	59517	10001
chr1c	2414062	2609403	B	134650	17880
chr1c	2609404	2855957	B	206987	10840
chr1c	2855958	3024908	B	68066	26991
chr1c	3024909	3208811	B	89664	20962
chr1c	3208812	3439778	B	184072	26847
chr1c	3439779	3618845	B	84248	17367
chr1c	3618846	3842719	B	185849	12131
chr1c	3842720	4062269	B	144439	13495
chr1c	4062270	4249225	B	99440	9618
chr1c	4249226	4470641	B	134470	18303
chr1c	4470642	4775790	B	220833	8845
chr1c	4775791	5031208	B	225182	20660
chr1c	5031209	5202858	B	84751	56908
chr1c	5202859	5425574	B	165258	8104
chr1c	5425575	5718150	B	316851	13373
chr1c	5718151	5959647	A	168925	13471
chr1c	5959648	6152063	B	104566	21583
chr1c	6152064	6523004	B	361280	9324
chr1c	6523005	6861635	B	249470	12455
chr1c	6861636	7046256	B	109282	13245
chr1c	7046257	7297873	B	165309	14918
chr1c	7297874	7572044	B	209701	10704
chr1c	7572045	7851978	B	227234	9398
chr1c	7851979	8192534	B	294344	10570
chr1c	8192535	8565226	B	348462	9471
chr1c	8565227	8959176	B	419868	4515
chr1c	8959177	9281027	B	279615	10006
chr1c	9281028	9716469	B	481858	12753
chr1c	9716470	9995146	B	214708	19826
chr1c	9995147	10451488	B	458690	7593
chr1c	10451489	10730467	B	233600	28013
chr1c	10730468	10947629	B	136970	15623
chr1c	10947630	11175330	B	146001	15589
chr1c	11175331	11431717	B	205877	31229
chr1c	11431718	11739360	B	269131	13695
chr1c	11739361	12243307	B	494306	6161
chr1c	12243308	12543778	B	257571	5050
chr1c	12543779	13030411	B	472336	11681
chr1c	13030412	13286955	B	195209	26935
chr1c	13286956	13938628	B	737907	11514
chr1c	13938629	14618632	B	757809	3267
chr1c	14618633	16016118	B	1633439	2487
chr1c	16016119	17052747	B	1200659	9848
chr1c	17052748	17509938	B	492289	40206
chr1c	17509939	18107435	B	626276	0
chr1c	18107436	19128954	B	1182442	2642
chr1c	19128955	20029934	B	1039515	3477
chr1c	20029935	21559000	B	1852891	2155
chr1c	21559001	22745188	B	1360943	8200
chr1c	22745189	23357153	B	623796	8734
chr1c	23357154	24613208	B	1455095	1197
chr1c	24613209	25652751	B	1207886	4493
chr1c	25652752	26980318	A	1591039	3816
chr1c	26980319	28027087	A	1142183	2293
chr1c	28027088	29081534	A	1209876	2477
chr1c	29081535	30091697	A	1174966	7375
chr1c	30091698	31166148	A	1233744	1760
chr1c	31166149	32122360	A	1135260	11536
chr1c	32122361	33392721	A	1558476	6992
chr1c	33392722	34219392	A	864052	7040
chr1c	34219393	35140894	A	1042937	5090
chr1c	35140895	35688152	A	618975	12987
chr1c	35688153	36641330	A	1047113	5208
chr1c	36641331	37183776	A	616288	8137
chr1c	37183777	37424909	B	157549	18136
chr1c	37424910	37781230	B	308423	9696
chr1c	37781231	38039770	A	205887	7245
chr1c	38039771	38335658	B	262744	14959
chr1c	38335659	38562993	B	157432	14960
chr1c	38562994	38889425	B	269578	3264
chr1c	38889426	39186901	B	219002	9559
chr1c	39186902	39479648	B	248892	12924
chr1c	39479649	39960730	A	488465	6111
chr1c	39960731	40205610	A	200724	13637
chr1c	40205611	40506051	B	257209	7503
chr1c	40506052	40651882	B	56193	27873
chr1c	40651883	40943291	B	237389	14319
chr1c	40943292	41344525	A	379558	11669
chr1c	41344526	41551012	B	165835	19696
chr1c	41551013	41726942	B	82838	18185
chr1c	41726943	41971379	A	194861	20894
chr1c	41971380	42160156	A	119671	22266
chr1c	42160157	42314748	A	91480	22375
chr1c	42314749	42521939	B	137217	15158
chr1c	42521940	42799236	A	237548	16711
chr1c	42799237	43075100	A	218366	10071
chr1c	43075101	43252555	B	119967	6535
chr1c	43252556	43416715	B	61811	23714
chr1c	43416716	43573461	B	59282	22297
chr1c	43573462	43745786	B	81365	30425
chr1c	43745787	43916091	B	77434	35204
chr1c	43916092	44048626	B	32144	22293
chr1c	44048627	44197083	B	50394	13947
chr1c	44197084	44344948	B	62039	15046
chr1c	44344949	44487634	B	51550	15706
chr1c	44487635	44728849	B	181080	25469
chr1c	44728850	44919717	B	142925	26177
chr1c	44919718	45141981	B	137472	16268
chr1c	45141982	45294738	B	57923	26458
chr1c	45294739	45447448	B	56292	17275
chr1c	45447449	45624612	A	92758	23527
chr1c	45624613	45766965	A	58188	21958
chr1c	45766966	46005572	A	145865	16470
chr1c	46005573	46163542	A	78371	14705
chr1c	46163543	46323103	A	65977	17779
chr1c	46323104	46505836	B	140249	27386
chr1c	46505837	46655518	B	64732	21593
chr1c	46655519	46813106	A	50655	39375
chr1c	46813107	46967171	B	53787	26880
chr1c	46967172	47133285	B	77021	18437
chr1c	47133286	47298003	B	83360	41984
chr1c	47298004	47409083	B	12775	23748
chr1c	47409084	47583094	B	94503	13998
chr1c	47583095	47712330	B	38845	29280
chr1c	47712331	47876118	B	64180	25521
chr1c	47876119	48015555	B	44940	24328
chr1c	48015556	48155062	B	42193	23198
chr1c	48155063	48281492	A	29720	37955
chr1c	48281493	48509059	B	124986	25139
chr1c	48509060	48686643	B	69897	30734
chr1c	48686644	48822915	B	36730	32694
chr1c	48822916	48979955	B	80028	36165
chr1c	48979956	49106259	B	30132	35386
chr1c	49106260	49238155	A	35822	13746
chr1c	49238156	49360060	A	25263	37148
chr1c	49360061	49498248	A	50432	33284
chr1c	49498249	49626998	A	30597	35107
chr1c	49626999	49751311	A	37581	25535
chr1c	49751312	49862824	A	13062	31374
chr1c	49862825	49995924	A	34911	34314
chr1c	49995925	50116238	A	19581	24898
chr1c	50116239	50241714	B	24820	24361
chr1c	50241715	50376289	B	39387	27072
chr1c	50376290	50493086	A	19297	46326
chr1c	50493087	50612612	A	23020	24538
chr1c	50612613	50734755	A	28493	30942
chr1c	50734756	50859515	A	27797	33926
chr1c	50859516	50980456	A	23236	63243
chr1c	50980457	51094357	A	16317	75697
chr1c	51094358	51217977	A	33933	40627
chr1c	51217978	51357522	A	49288	25667
chr1c	51357523	51500868	A	47949	28144
chr1c	51500869	51629638	A	39102	37611
chr1c	51629639	51750727	A	22721	30061
chr1c	51750728	51888428	A	44322	51298
chr1c	51888429	52018058	A	31687	29914
chr1c	52018059	52147854	A	41009	23831
chr1c	52147855	52287238	A	42409	43983
chr1c	52287239	52410143	A	25998	52510
chr1c	52410144	52522435	A	12457	48651
chr1c	52522436	52651019	A	31671	43261
chr1c	52651020	52770146	A	20910	55616
chr1c	52770147	52877242	A	8477	44159
chr1c	52877243	52992217	A	14787	39630
chr1c	52992218	53118979	A	31523	30663
chr1c	53118980	53248743	A	36190	39670
chr1c	53248744	53381901	A	52828	42368
chr1c	53381902	53499936	A	19466	30075
chr1c	53499937	53615979	A	19478	83792
chr1c	53615980	53741447	A	26453	40093
chr1c	53741448	53869731	A	31422	35785
chr1c	53869732	54001037	A	31179	17009
chr1c	54001038	54126178	A	25485	27761
chr1c	54126179	54236461	A	11346	32758
chr1c	54236462	54359286	A	31042	51669
chr1c	54359287	54486894	A	42815	26284
chr1c	54486895	54599187	A	13870	46482
chr1c	54599188	54732170	A	49113	64604
chr1c	54732171	54858738	A	32420	20369
chr1c	54858739	54975850	A	19992	36179
chr1c	54975851	55115062	A	41553	51154
chr1c	55115063	55249754	A	38956	37104
chr1c	55249755	55369701	A	22623	36952
chr1c	55369702	55489037	A	20789	45156
chr1c	55489038	55604313	A	18752	58090
chr1c	55604314	55718299	A	16690	39898
chr1c	55718300	55839269	A	21711	26727
chr1c	55839270	55968719	A	33741	59639
chr1c	55968720	56079638	A	13717	61297
chr1c	56079639	56212652	A	37214	52623
chr1c	56212653	56324689	A	9978	71278
chr1c	56324690	56452746	A	41258	30342
chr1c	56452747	56581482	A	34758	38505
chr1c	56581483	56722311	A	48169	52411
chr1c	56722312	56848299	A	26118	63452
chr1c	56848300	56969196	A	23369	51391
chr1c	56969197	57082681	A	15582	52399
chr1c	57082682	57200599	A	20058	34502
chr1c	57200600	57325931	A	24127	34148
chr1c	57325932	57450842	A	25574	46057
chr1c	57450843	57576669	A	38038	48214
chr1c	57576670	57696812	A	21701	50159
chr1c	57696813	57812894	A	16630	30149
chr1c	57812895	57934201	A	24435	39182
chr1c	57934202	58058786	A	28454	58394
chr1c	58058787	58190887	A	36564	46835
chr1c	58190888	58319780	A	32758	64060
chr1c	58319781	58453840	A	38429	43440
chr1c	58453841	58574422	A	42743	38616
chr1c	58574423	58721010	A	59798	38509
chr1c	58721011	58861808	A	50031	43254
chr1c	58861809	58978782	A	18512	48218
chr1c	58978783	59092129	A	14768	82830
chr1c	59092130	59214959	A	26074	51710
chr1e	1	140877	A	49275	30210
chr1e	140878	259443	A	21538	34322
chr1e	259444	400235	A	54588	22447
chr1e	400236	550798	A	54642	41071
chr1e	550799	704708	A	69976	17534
chr1e	704709	869648	A	61900	21651
chr1e	869649	1033904	A	89089	25578
chr1e	1033905	1195830	A	77735	7865
chr1e	1195831	1365372	B	78419	20521
chr1e	1365373	1729910	B	326550	6665
chr1e	1729911	1900267	A	74233	35659
chr1e	1900268	2057131	A	75384	14002
chr1e	2057132	2254800	A	143165	14131
chr1e	2254801	2473089	A	178942	13994
chr1e	2473090	2659937	A	107955	16385
chr1e	2659938	3006322	A	275392	17886
chr1e	3006323	3185120	A	97636	12679
chr1e	3185121	3420926	A	167726	21265
chr1e	3420927	3605600	A	83553	3607
chr1e	3605601	3802911	A	106866	18428
chr1e	3802912	3962763	A	85093	14308
chr1e	3962764	4155037	A	116375	12682
chr1e	4155038	4369244	A	158448	10242
chr1e	4369245	4620845	A	174122	23765
chr1e	4620846	4816486	A	101573	15206
chr1e	4816487	5044187	A	138963	18529
chr1e	5044188	5360040	B	258346	10902
chr1e	5360041	5557115	B	119938	13468
chr1e	5557116	5699058	B	52371	33368
chr1e	5699059	5923918	B	182119	12852
chr1e	5923919	6271066	B	344652	18694
chr1e	6271067	6454806	B	119608	19804
chr1e	6454807	6734272	B	209507	8528
chr1e	6734273	7002793	B	197714	20523
chr1e	7002794	7207492	B	124875	12963
chr1e	7207493	7478363	B	229440	16307
chr1e	7478364	7710493	B	151017	8186
chr1e	7710494	7972792	B	210680	12016
chr1e	7972793	8158526	B	97979	9988
chr1e	8158527	8465193	B	237565	15603
chr1e	8465194	8886424	B	390018	9117
chr1e	8886425	9351808	B	503446	5665
chr1e	9351809	9623496	B	211778	7654
chr1e	9623497	9939587	B	286824	13556
chr1e	9939588	10264797	B	310087	8524
chr1e	10264798	10650693	B	367556	7883
chr1e	10650694	11105252	B	419193	4717
chr1e	11105253	11366037	B	185221	20553
chr1e	11366038	11559894	B	104544	15431
chr1e	11559895	11848679	B	245808	17138
chr1e	11848680	12117785	B	212484	36063
chr1e	12117786	12473322	B	313197	7555
chr1e	12473323	12840972	B	363091	6878
chr1e	12840973	13090848	B	172174	3556
chr1e	13090849	13447259	B	293419	18469
chr1e	13447260	13875427	B	453062	12608
chr1e	13875428	14765302	B	999340	3776
chr1e	14765303	15431299	B	717749	15978
chr1e	15431300	16357423	B	1130307	912
chr1e	16357424	16985840	B	642463	26189
chr1e	16985841	18276164	B	1505002	2149
chr1e	18276165	19344056	B	1222525	7422
chr1e	19344057	19780469	B	398842	8995
chr1e	19780470	20423087	B	685515	5490
chr1e	20423088	21658019	B	1349402	4085
chr1e	21658020	22944282	A	1457379	1883
chr1e	22944283	23460189	B	514211	5398
chr1e	23460190	24232791	A	842835	4521
chr1e	24232792	25272136	A	1185270	1189
chr1e	25272137	26010759	A	890823	15258
chr1e	26010760	26567881	B	620615	5279
chr1e	26567882	26901633	B	305701	13455
chr1e	26901634	27391026	B	511669	10360
chr1e	27391027	27863712	B	480125	12236
chr1e	27863713	28226671	B	315978	25164
chr1e	28226672	28554718	B	282478	5364
chr1e	28554719	28907110	B	296440	8756
chr1e	28907111	29171558	B	243086	19945
chr1e	29171559	29449850	B	231269	12868
chr1e	29449851	29754236	B	273187	9732
chr1e	29754237	29932176	B	88276	13657
chr1e	29932177	30269161	B	284057	3508
chr1e	30269162	30472946	B	134040	6522
chr1e	30472947	30792327	B	277106	17348
chr1e	30792328	31896047	B	1138662	6552
chr1e	31896048	32224079	B	272228	18813
chr1e	32224080	32411227	B	109036	18412
chr1e	32411228	32674021	B	196373	24442
chr1e	32674022	32857181	B	94191	23630
chr1e	32857182	33086505	B	147860	14702
chr1e	33086506	33387015	B	249577	9444
chr1e	33387016	33621915	B	153831	9371
chr1e	33621916	33784899	B	111245	21391
chr1e	33784900	34006981	B	154862	17835
chr1e	34006982	34233905	B	169686	12776
chr1e	34233906	34596143	B	330874	9027
chr1e	34596144	34963368	B	396809	4882
chr1e	34963369	35098364	B	44176	11189
chr1e	35098365	35343576	B	170921	15019
chr1e	35343577	35536777	B	110702	15644
chr1e	35536778	35771008	B	155725	27229
chr1e	35771009	35954923	B	100893	20335
chr1e	35954924	36083466	B	27250	22115
chr1e	36083467	36226126	B	53886	21064
chr1e	36226127	36361334	B	39683	15438
chr1e	36361335	36524342	B	80677	18462
chr1e	36524343	36753921	B	186527	19279
chr1e	36753922	37079022	A	255819	10708
chr1e	37079023	37382208	A	209705	5162
chr1e	37382209	37628159	B	191735	18459
chr1e	37628160	37787793	B	82835	32530
chr1e	37787794	38070704	B	196173	18112
chr1e	38070705	38217886	B	52768	30992
chr1e	38217887	38421677	B	122208	20457
chr1e	38421678	38603719	B	86384	5902
chr1e	38603720	38747856	B	47624	39478
chr1e	38747857	38927243	B	95748	15090
chr1e	38927244	39075830	B	57195	36443
chr1e	39075831	39231741	B	92831	24827
chr1e	39231742	39390893	B	64458	27169
chr1e	39390894	39545788	B	65488	26188
chr1e	39545789	39701796	B	54049	39223
chr1e	39701797	39869007	B	80103	33486
chr1e	39869008	40075086	B	153493	31352
chr1e	40075087	40190035	B	18336	25038
chr1e	40190036	40334270	B	59578	16958
chr1e	40334271	40546347	B	124522	37040
chr1e	40546348	40724793	B	96831	21396
chr1e	40724794	40857130	B	38292	29008
chr1e	40857131	40974864	B	20188	33381
chr1e	40974865	41120021	B	65350	21362
chr1e	41120022	41282053	B	58486	40622
chr1e	41282054	41566840	B	183287	34017
chr1e	41566841	41690677	B	23243	30807
chr1e	41690678	41851254	B	90581	36066
chr1e	41851255	41962429	B	13627	32808
chr1e	41962430	42097221	B	47875	27347
chr1e	42097222	42212427	B	17208	24943
chr1e	42212428	42331377	A	21232	33728
chr1e	42331378	42480888	B	52041	41726
chr1e	42480889	42596250	B	22482	56632
chr1e	42596251	42734766	A	45844	58467
chr1e	42734767	42853033	A	20400	30268
chr1e	42853034	42986839	A	34298	33420
chr1e	42986840	43110238	B	26556	33115
chr1e	43110239	43248678	B	42923	30305
chr1e	43248679	43368986	B	28132	41301
chr1e	43368987	43492858	A	22967	50261
chr1e	43492859	43627327	B	37734	24418
chr1e	43627328	43765503	B	56611	34364
chr1e	43765504	43898416	A	35879	32354
chr1e	43898417	44018537	A	22603	42988
chr1e	44018538	44135838	A	23261	43560
chr1e	44135839	44260636	A	34763	33857
chr1e	44260637	44388785	A	36738	25914
chr1e	44388786	44517936	A	30623	55157
chr1e	44517937	44644969	A	28131	35448
chr1e	44644970	44760515	A	19006	32757
chr1e	44760516	44882326	A	27192	39975
chr1e	44882327	45006265	A	37532	35898
chr1e	45006266	45157374	A	65859	28146
chr1e	45157375	45285777	A	32670	41607
chr1e	45285778	45405115	A	20952	46844
chr1e	45405116	45551585	A	47916	32669
chr1e	45551586	45677926	A	39555	42689
chr1e	45677927	45787052	A	10768	66470
chr1e	45787053	45902388	A	20029	44352
chr1e	45902389	46016656	A	13020	38664
chr1e	46016657	46150617	A	44823	45545
chr1e	46150618	46274403	A	27342	37733
chr1e	46274404	46393473	A	19952	41145
chr1e	46393474	46516812	A	31574	48192
chr1e	46516813	46634629	A	20916	48953
chr1e	46634630	46776428	A	52624	42442
chr1e	46776429	46901868	A	28493	30734
chr1e	46901869	47018198	A	18918	36166
chr1e	47018199	47144133	A	28553	62956
chr1e	47144134	47272611	A	38292	42388
chr1e	47272612	47399839	A	34780	40226
chr1e	47399840	47526803	A	28745	58661
chr1e	47526804	47643140	A	18829	45831
chr1e	47643141	47766947	A	25568	28823
chr1e	47766948	47899933	A	36392	37274
chr1e	47899934	48030899	A	39537	29345
chr1e	48030900	48153752	A	26725	31701
chr1e	48153753	48275435	A	33494	66599
chr1e	48275436	48391067	A	18080	62204
chr1e	48391068	48507496	A	20069	44789
chr1e	48507497	48625964	A	20364	31037
chr1e	48625965	48746685	A	22288	59264
chr1e	48746686	48857588	A	14253	94525
chr1e	48857589	48981290	A	36403	54901
chr1e	48981291	49096171	A	13991	36497
chr1e	49096172	49216751	A	23183	31797
chr1e	49216752	49334243	A	18114	42608
chr1e	49334244	49461728	A	31475	43212
chr1e	49461729	49588885	A	24335	41658
chr1e	49588886	49702587	A	17001	40625
chr1e	49702588	49817180	A	18741	46987
chr1e	49817181	49949840	A	37168	31812
chr1e	49949841	50077863	A	27399	43045
chr1e	50077864	50223894	A	62475	50560
chr1e	50223895	50348462	A	33966	53742
chr1e	50348463	50486491	A	55556	56117
chr1e	50486492	50620896	A	37259	40791
chr1e	50620897	50736918	A	18292	40872
chr1e	50736919	50859238	A	25907	52771
chr1e	50859239	50991182	A	37427	57295
chr1e	50991183	51120713	A	34959	48409
chr1e	51120714	51244246	A	27984	39497
chr1e	51244247	51369477	A	38559	51586
chr1e	51369478	51492131	A	25841	37852
chr1e	51492132	51614490	A	31170	58119
chr1e	51614491	51737704	A	25280	54149
chr1e	51737705	51853404	A	18463	64419
chr1e	51853405	51986255	A	38044	59128
chr2c	1	146939	B	47395	30681
chr2c	146940	277755	A	39419	56776
chr2c	277756	395399	A	18164	44209
chr2c	395400	545923	A	56794	59863
chr2c	545924	699468	A	61652	37778
chr2c	699469	842581	A	47787	59659
chr2c	842582	963287	A	22765	54081
chr2c	963288	1094614	A	33673	32043
chr2c	1094615	1223418	A	33299	55139
chr2c	1223419	1344834	A	25468	51883
chr2c	1344835	1467815	A	25154	70680
chr2c	1467816	1591438	A	29541	27101
chr2c	1591439	1715594	A	32279	63356
chr2c	1715595	1835673	A	23292	36299
chr2c	1835674	1962100	A	29363	40285
chr2c	1962101	2095394	A	38304	57803
chr2c	2095395	2213995	A	30663	57977
chr2c	2213996	2335466	A	24469	59169
chr2c	2335467	2460804	A	34227	39072
chr2c	2460805	2582921	A	27971	53813
chr2c	2582922	2705837	A	25637	34171
chr2c	2705838	2824605	A	27909	55563
chr2c	2824606	2952408	A	30433	20897
chr2c	2952409	3065462	A	14108	50579
chr2c	3065463	3199625	A	38214	28764
chr2c	3199626	3330586	A	46116	27999
chr2c	3330587	3460660	A	31972	44908
chr2c	3460661	3587194	A	40189	32145
chr2c	3587195	3708212	A	22252	35872
chr2c	3708213	3828881	A	24738	36756
chr2c	3828882	3960904	A	35007	58267
chr2c	3960905	4094969	A	43434	34579
chr2c	4094970	4218296	A	26797	39872
chr2c	4218297	4334835	A	21875	47570
chr2c	4334836	4456771	A	26442	41874
chr2c	4456772	4591268	A	38057	47088
chr2c	4591269	4726506	A	41767	83256
chr2c	4726507	4858274	A	35305	66055
chr2c	4858275	4979928	A	27822	39039
chr2c	4979929	5106544	A	28570	20747
chr2c	5106545	5252231	A	54371	34347
chr2c	5252232	5364329	A	13861	26617
chr2c	5364330	5499583	A	35249	35725
chr2c	5499584	5638966	A	43030	29990
chr2c	5638967	5755018	A	18471	43525
chr2c	5755019	5889670	A	43195	34290
chr2c	5889671	6028542	A	55443	47051
chr2c	6028543	6162830	A	41302	66477
chr2c	6162831	6293090	A	34680	40358
chr2c	6293091	6421712	A	28494	36936
chr2c	6421713	6540450	A	21755	36189
chr2c	6540451	6664899	A	27447	37884
chr2c	6664900	6790875	A	29797	68636
chr2c	6790876	6948338	A	72778	21812
chr2c	6948339	7067581	A	21361	34676
chr2c	7067582	7187012	A	22750	26184
chr2c	7187013	7299827	A	14466	44123
chr2c	7299828	7409788	A	10957	64300
chr2c	7409789	7539570	A	44922	22912
chr2c	7539571	7660795	A	16906	37660
chr2c	7660796	7788007	A	34674	45738
chr2c	7788008	7904641	A	17361	48807
chr2c	7904642	8029757	A	30734	31740
chr2c	8029758	8167811	A	45324	26875
chr2c	8167812	8309525	A	46140	35712
chr2c	8309526	8424838	A	18044	58830
chr2c	8424839	8561036	A	36528	65138
chr2c	8561037	8685209	A	17725	27230
chr2c	8685210	8809200	A	37319	20792
chr2c	8809201	8928301	A	26632	30535
chr2c	8928302	9039279	A	14058	49578
chr2c	9039280	9153029	A	16380	50127
chr2c	9153030	9269744	A	22195	22763
chr2c	9269745	9381160	A	12645	48051
chr2c	9381161	9502837	A	23431	27238
chr2c	9502838	9619429	A	20929	26952
chr2c	9619430	9744048	A	29593	50756
chr2c	9744049	9863961	A	21174	34616
chr2c	9863962	10015950	A	68206	14128
chr2c	10015951	10165220	A	59106	22539
chr2c	10165221	10313485	A	66823	28907
chr2c	10313486	10461281	A	49167	17854
chr2c	10461282	10623555	B	46667	37953
chr2c	10623556	10884938	NA	133455	11712
chr2c	10884939	11011097	A	26158	34967
chr2c	11011098	11139265	A	27377	27645
chr2c	11139266	11256875	A	21633	30398
chr2c	11256876	11382282	A	29951	25200
chr2c	11382283	11516009	A	43969	26678
chr2c	11516010	11662043	A	57588	18441
chr2c	11662044	11788266	B	30128	37380
chr2c	11788267	11901837	A	16569	39773
chr2c	11901838	12024683	A	34503	36881
chr2c	12024684	12169187	A	58205	41201
chr2c	12169188	12295666	A	30518	16628
chr2c	12295667	12430850	A	46638	45479
chr2c	12430851	12565170	A	43014	38269
chr2c	12565171	12687789	A	26696	47055
chr2c	12687790	12819859	A	35002	24623
chr2c	12819860	13040752	B	124418	16150
chr2c	13040753	13184710	B	52544	28556
chr2c	13184711	13314196	B	39057	22843
chr2c	13314197	13471650	B	68192	15948
chr2c	13471651	13590906	B	24405	23733
chr2c	13590907	13720928	A	46032	47399
chr2c	13720929	13837757	A	24988	33300
chr2c	13837758	13964301	A	32404	23029
chr2c	13964302	14086082	A	23883	26989
chr2c	14086083	14218824	B	36617	36942
chr2c	14218825	14348970	B	35209	17029
chr2c	14348971	14487999	B	42379	27135
chr2c	14488000	14615696	B	30325	24657
chr2c	14615697	14815361	B	115727	21735
chr2c	14815362	15019533	B	130826	16351
chr2c	15019534	15214844	B	163695	19202
chr2c	15214845	15330278	B	15316	29669
chr2c	15330279	15488023	B	53211	24954
chr2c	15488024	15619359	A	38791	33387
chr2c	15619360	15744914	A	28262	44955
chr2c	15744915	15864067	A	21833	34592
chr2c	15864068	15994304	A	34783	28587
chr2c	15994305	16119460	A	38455	24651
chr2c	16119461	16246800	A	31450	32475
chr2c	16246801	16374292	A	39195	66738
chr2c	16374293	16514548	A	52782	61820
chr2c	16514549	16646676	A	43858	31638
chr2c	16646677	16769778	A	25602	51271
chr2c	16769779	16892133	A	28103	36195
chr2c	16892134	17016732	A	26272	39638
chr2c	17016733	17129837	A	14182	53871
chr2c	17129838	17258376	A	32181	52845
chr2c	17258377	17398036	A	44899	41932
chr2c	17398037	17528836	A	46355	30323
chr2c	17528837	17663074	A	37251	38193
chr2c	17663075	17779626	A	18156	62153
chr2c	17779627	17906966	A	33429	51981
chr2c	17906967	18028336	A	22977	32950
chr2c	18028337	18156215	A	29177	43615
chr2c	18156216	18276314	A	22595	31880
chr2c	18276315	18399017	A	24529	41788
chr2c	18399018	18519953	A	24805	33197
chr2c	18519954	18637046	B	17989	49285
chr2c	18637047	18756476	A	21015	22372
chr2c	18756477	18896696	A	47588	59054
chr2c	18896697	19020133	A	27599	58596
chr2c	19020134	19147778	A	30917	44747
chr2c	19147779	19264149	A	18970	48430
chr2c	19264150	19389520	A	34345	37233
chr2c	19389521	19522101	A	29608	40368
chr2c	19522102	19645415	A	28066	42084
chr2c	19645416	19781976	A	36064	27928
chr2c	19781977	19900829	A	20338	47866
chr2c	19900830	20024789	A	28494	31647
chr2c	20024790	20159163	A	38025	38157
chr2c	20159164	20277198	A	21078	42168
chr2c	20277199	20409898	A	34344	44609
chr2c	20409899	20525767	A	19610	73890
chr2c	20525768	20659251	A	57522	58830
chr2c	20659252	20789836	A	34106	46490
chr2c	20789837	20905371	A	17654	34679
chr2c	20905372	21035306	A	30578	48342
chr2c	21035307	21162490	A	30248	42121
chr2c	21162491	21298725	A	41297	47956
chr2c	21298726	21413404	A	16545	36597
chr2c	21413405	21537233	A	25304	26357
chr2c	21537234	21671767	A	41730	56117
chr2c	21671768	21805421	A	34538	29909
chr2c	21805422	21930722	A	25761	58074
chr2c	21930723	22060096	A	31816	16568
chr2c	22060097	22182393	A	21784	22959
chr2c	22182394	22324639	B	65689	37448
chr2c	22324640	22462579	B	39839	32941
chr2c	22462580	22609122	B	53935	24357
chr2c	22609123	22757003	B	53106	25543
chr2c	22757004	22906919	B	58194	27696
chr2c	22906920	23028047	A	24980	33309
chr2c	23028048	23151028	A	25859	19902
chr2c	23151029	23273460	B	26104	19628
chr2c	23273461	23407693	B	39390	21662
chr2c	23407694	23541436	B	40311	58880
chr2c	23541437	23661313	B	22568	25991
chr2c	23661314	23789182	B	36328	26276
chr2c	23789183	23924270	B	37926	23175
chr2c	23924271	24061615	B	39809	19610
chr2c	24061616	24203836	B	44661	12923
chr2c	24203837	24354630	B	50839	19573
chr2c	24354631	24500694	B	62301	21312
chr2c	24500695	24648167	B	57315	23624
chr2c	24648168	24798796	B	59058	29533
chr2c	24798797	24993819	B	111047	17569
chr2c	24993820	25148957	B	60426	28965
chr2c	25148958	25342604	B	101783	31811
chr2c	25342605	25475067	B	39300	26425
chr2c	25475068	25638367	A	87083	34903
chr2c	25638368	25780289	B	58219	26627
chr2c	25780290	25939728	B	68745	21644
chr2c	25939729	26118267	B	115305	6803
chr2c	26118268	26266984	B	55758	29916
chr2c	26266985	26400064	B	40849	22266
chr2c	26400065	26541758	B	44004	29202
chr2c	26541759	26707919	B	80344	18121
chr2c	26707920	26884569	B	94965	11825
chr2c	26884570	27073389	B	97701	15119
chr2c	27073390	27240062	B	77851	25281
chr2c	27240063	27396902	B	66166	21990
chr2c	27396903	27567718	B	89784	23784
chr2c	27567719	27737054	B	88072	26374
chr2c	27737055	27936889	B	128919	6363
chr2c	27936890	28098857	B	88252	24700
chr2c	28098858	28356690	B	183615	8765
chr2c	28356691	28627816	B	196018	7657
chr2c	28627817	28807253	B	111874	23064
chr2c	28807254	28956978	B	64136	22700
chr2c	28956979	29128779	B	98245	23521
chr2c	29128780	29336707	B	150513	15005
chr2c	29336708	29624656	B	256062	12140
chr2c	29624657	29909294	B	253697	10413
chr2c	29909295	30166500	B	199176	2070
chr2c	30166501	30422770	B	217520	8746
chr2c	30422771	30626705	B	119303	16937
chr2c	30626706	30900101	B	254814	14148
chr2c	30900102	31106382	B	131595	12662
chr2c	31106383	31312107	B	139289	16456
chr2c	31312108	31521157	B	136684	22982
chr2c	31521158	31697683	B	97509	35512
chr2c	31697684	31853040	B	63663	18474
chr2c	31853041	32096949	B	218186	11013
chr2c	32096950	32316062	B	148793	14497
chr2c	32316063	32491202	B	107762	15434
chr2c	32491203	32864597	B	394946	12100
chr2c	32864598	33146496	B	197548	10832
chr2c	33146497	33412059	B	202754	20427
chr2c	33412060	33679165	B	196632	9327
chr2c	33679166	33896758	B	162736	8748
chr2c	33896759	34264892	B	350228	9848
chr2c	34264893	34575532	B	255746	10423
chr2c	34575533	35002991	B	409689	17177
chr2c	35002992	35294426	B	253453	24025
chr2c	35294427	35981800	B	690574	5214
chr2c	35981801	36558091	B	619244	9302
chr2c	36558092	36895396	B	304450	10146
chr2c	36895397	37275179	B	319649	22509
chr2c	37275180	37633836	B	330671	7361
chr2c	37633837	38142967	B	585412	4257
chr2c	38142968	38501951	B	323098	11372
chr2c	38501952	38758727	B	185124	23393
chr2c	38758728	39157989	B	386975	19388
chr2c	39157990	39444091	B	240905	15562
chr2c	39444092	39871875	B	388849	4017
chr2c	39871876	40360070	B	467179	21654
chr2c	40360071	40720385	B	371517	16780
chr2c	40720386	41293846	B	600549	14669
chr2c	41293847	41989519	B	719492	2049
chr2c	41989520	42344509	B	276804	1804
chr2c	42344510	42593780	B	195597	18372
chr2c	42593781	43695518	A	1282277	4633
chr2c	43695519	44309596	B	631040	10337
chr2c	44309597	44984670	B	716735	7558
chr2c	44984671	46368817	A	1492367	0
chr2c	46368818	47552182	B	1401205	6450
chr2c	47552183	48664115	B	1293471	7215
chr2c	48664116	49259946	B	635981	18023
chr2c	49259947	49996987	B	811259	16610
chr2c	49996988	50668725	B	714125	5234
chr2c	50668726	51487178	B	956769	2840
chr2c	51487179	52153261	B	768747	8563
chr2c	52153262	52993107	B	943473	3081
chr2c	52993108	53642474	B	684035	27327
chr2c	53642475	54178064	B	527670	32000
chr2c	54178065	54935656	B	840376	8725
chr2c	54935657	55358268	B	468251	5064
chr2c	55358269	55778520	B	398468	8150
chr2c	55778521	56426851	B	752283	5772
chr2c	56426852	57169327	B	757272	2652
chr2c	57169328	57707297	B	527507	23788
chr2c	57707298	58106401	B	359572	10248
chr2c	58106402	58319392	B	138348	18463
chr2c	58319393	58678567	B	313200	23322
chr2c	58678568	59077554	B	352048	11714
chr2c	59077555	59430856	B	318365	9689
chr2c	59430857	59880176	B	461046	6627
chr2c	59880177	60246900	B	326645	11024
chr2c	60246901	60502396	B	180036	19214
chr2c	60502397	60675273	B	90693	13186
chr2c	60675274	60930985	B	198174	5916
chr2c	60930986	61226038	B	227936	8116
chr2c	61226039	61523823	B	259962	9662
chr2c	61523824	61760254	B	176866	17638
chr2c	61760255	62108524	B	316394	15215
chr2c	62108525	62508009	B	347809	5270
chr2c	62508010	62802530	B	237364	9632
chr2c	62802531	63027115	B	148672	15061
chr2c	63027116	63264755	B	159408	18262
chr2c	63264756	63496685	B	140500	16040
chr2c	63496686	63705645	B	127182	7695
chr2c	63705646	63899594	B	106221	18875
chr2c	63899595	64111270	B	160494	10225
chr2c	64111271	64364566	B	213616	24751
chr2c	64364567	64574843	B	153966	14876
chr2c	64574844	64701327	B	27186	33959
chr2c	64701328	65008095	B	278594	16645
chr2c	65008096	65241118	B	150217	25670
chr2c	65241119	65423760	B	133510	22471
chr2c	65423761	65581255	B	68227	19531
chr2c	65581256	65762234	B	105906	28335
chr2c	65762235	66026361	B	187105	28694
chr2c	66026362	66229403	B	115915	24405
chr2c	66229404	66375377	B	63886	16646
chr2c	66375378	66542232	B	56873	29159
chr2c	66542233	66778596	B	168584	17426
chr2c	66778597	66929516	B	65822	14192
chr2c	66929517	67068302	B	45362	36695
chr2c	67068303	67205681	B	62717	17022
chr2c	67205682	67373804	B	114485	33788
chr2c	67373805	67562263	B	114951	13191
chr2c	67562264	67721463	B	83029	20742
chr2c	67721464	67942231	B	162079	18185
chr2c	67942232	68072988	B	27929	21880
chr2c	68072989	68217043	A	46135	37942
chr2c	68217044	68377091	A	67742	30083
chr2c	68377092	68519971	A	44968	30669
chr2c	68519972	68653131	A	36153	27949
chr2c	68653132	68853330	A	113317	10513
chr2c	68853331	69011279	A	78420	19921
chr2c	69011280	69175958	A	87148	29732
chr2c	69175959	69316981	A	52109	28914
chr2c	69316982	69454435	A	42021	24824
chr2c	69454436	69577731	A	26067	32741
chr2c	69577732	69717432	A	49542	29168
chr2c	69717433	69868092	A	70879	34179
chr2c	69868093	70021686	A	71452	26779
chr2c	70021687	70146259	A	36596	22455
chr2c	70146260	70275322	A	33838	19089
chr2c	70275323	70399269	A	26762	19359
chr2c	70399270	70561545	A	67407	41494
chr2c	70561546	70710086	A	56507	22013
chr2c	70710087	70842306	A	43834	37625
chr2c	70842307	70976232	A	41629	31528
chr2c	70976233	71123887	A	69737	34034
chr2c	71123888	71244568	A	28532	34773
chr2c	71244569	71358186	A	15928	33747
chr2c	71358187	71512317	A	57728	34221
chr2c	71512318	71630081	A	27208	25071
chr2c	71630082	71762780	A	35024	43603
chr2c	71762781	71901020	A	46305	22610
chr2c	71901021	72018369	A	21705	35676
chr2c	72018370	72148524	A	37005	49618
chr2c	72148525	72275782	A	34707	26285
chr2c	72275783	72403356	A	28739	34089
chr2c	72403357	72566397	B	81408	15862
chr2c	72566398	72708849	B	54309	27486
chr2c	72708850	72835620	A	28755	31866
chr2c	72835621	72962054	A	30493	61468
chr2c	72962055	73095513	A	54132	33626
chr2c	73095514	73216694	A	23646	43139
chr2c	73216695	73347078	A	42873	40749
chr2c	73347079	73466780	A	25356	33684
chr2c	73466781	73589043	A	36065	46032
chr2c	73589044	73710380	A	26432	48199
chr2c	73710381	73836855	A	28899	54971
chr2c	73836856	73980939	A	49165	66000
chr2c	73980940	74111477	A	44681	36635
chr2c	74111478	74247776	A	40900	71951
chr2c	74247777	74360288	A	14495	44367
chr2c	74360289	74508596	A	52957	42775
chr2e	1	150535	B	60781	27745
chr2e	150536	285979	B	39690	66419
chr2e	285980	406254	A	22008	61349
chr2e	406255	537839	A	34251	52264
chr2e	537840	671412	A	36135	41145
chr2e	671413	815006	A	46963	32648
chr2e	815007	935445	A	23446	44222
chr2e	935446	1081457	A	64519	35816
chr2e	1081458	1193622	A	14877	55378
chr2e	1193623	1314344	A	24797	57433
chr2e	1314345	1444082	A	34031	39350
chr2e	1444083	1569268	A	30267	37966
chr2e	1569269	1686565	A	24093	53044
chr2e	1686566	1837381	A	71276	21128
chr2e	1837382	1963637	A	37951	44333
chr2e	1963638	2093903	A	32607	28377
chr2e	2093904	2220591	A	44306	51500
chr2e	2220592	2347377	A	29244	63657
chr2e	2347378	2467974	A	21520	38040
chr2e	2467975	2589991	A	28445	51892
chr2e	2589992	2721471	A	38306	49233
chr2e	2721472	2840951	A	22236	57116
chr2e	2840952	2971496	A	34854	23215
chr2e	2971497	3087643	A	23855	47430
chr2e	3087644	3229284	A	46521	33957
chr2e	3229285	3353937	A	26740	37209
chr2e	3353938	3481104	A	29937	38864
chr2e	3481105	3592819	A	13810	33268
chr2e	3592820	3713749	A	23619	50433
chr2e	3713750	3835848	A	24809	40225
chr2e	3835849	3959463	B	25187	50422
chr2e	3959464	4169801	B	123057	33366
chr2e	4169802	4286635	A	21629	50096
chr2e	4286636	4396997	A	12609	43598
chr2e	4396998	4513168	A	19792	40968
chr2e	4513169	4645744	A	32500	64108
chr2e	4645745	4765732	A	22867	53153
chr2e	4765733	4885129	A	23402	55135
chr2e	4885130	5004876	A	23245	41748
chr2e	5004877	5125732	A	29487	21476
chr2e	5125733	5267428	A	50418	28293
chr2e	5267429	5390440	A	27681	50813
chr2e	5390441	5517172	A	30051	34868
chr2e	5517173	5646342	A	26117	43437
chr2e	5646343	5764943	A	21471	36431
chr2e	5764944	5887143	A	30066	21232
chr2e	5887144	6007551	A	23723	43290
chr2e	6007552	6140497	A	37434	49622
chr2e	6140498	6276624	A	40769	47421
chr2e	6276625	6392886	A	19378	32367
chr2e	6392887	6510109	A	25611	30112
chr2e	6510110	6648116	A	45376	33880
chr2e	6648117	6757952	A	10877	51478
chr2e	6757953	6896173	A	36733	24835
chr2e	6896174	7010865	A	17182	42857
chr2e	7010866	7132208	A	22663	29379
chr2e	7132209	7241223	A	10734	29810
chr2e	7241224	7354619	A	14572	51172
chr2e	7354620	7478767	A	28280	31202
chr2e	7478768	7597323	A	14526	34045
chr2e	7597324	7728697	A	47311	63399
chr2e	7728698	7857136	A	33587	43261
chr2e	7857137	7995471	A	41498	33003
chr2e	7995472	8131894	A	46660	37603
chr2e	8131895	8282730	A	51330	36283
chr2e	8282731	8403036	A	26949	53825
chr2e	8403037	8531691	A	17255	38424
chr2e	8531692	8663227	A	49290	19826
chr2e	8663228	8789384	A	42674	27558
chr2e	8789385	8902315	A	16724	21429
chr2e	8902316	9029878	A	35936	29940
chr2e	9029879	9139303	A	6847	37948
chr2e	9139304	9259292	A	28285	33776
chr2e	9259293	9369967	A	13106	41248
chr2e	9369968	9487968	A	20024	27773
chr2e	9487969	9600903	A	15879	31363
chr2e	9600904	9720454	A	23198	36030
chr2e	9720455	9853154	A	45948	35320
chr2e	9853155	9978627	A	28049	27950
chr2e	9978628	10109353	A	31595	33839
chr2e	10109354	10252967	A	44591	17967
chr2e	10252968	10365876	A	10454	51518
chr2e	10365877	10477283	A	13729	41110
chr2e	10477284	10599512	A	19804	22544
chr2e	10599513	10713353	A	17537	38086
chr2e	10713354	10829837	A	25058	29312
chr2e	10829838	10951081	B	23531	29819
chr2e	10951082	11114522	B	94810	28440
chr2e	11114523	11230449	A	19061	42455
chr2e	11230450	11351125	B	29354	30802
chr2e	11351126	11499227	B	57047	40450
chr2e	11499228	11635101	A	42174	28623
chr2e	11635102	11754011	A	21425	24809
chr2e	11754012	11881409	A	31593	26392
chr2e	11881410	12004607	A	25427	42121
chr2e	12004608	12158631	A	57930	30309
chr2e	12158632	12295367	A	39867	25357
chr2e	12295368	12426817	A	35173	20993
chr2e	12426818	12541358	B	16149	18059
chr2e	12541359	12671542	B	35541	22739
chr2e	12671543	12861882	B	113944	17795
chr2e	12861883	12983338	B	27796	20228
chr2e	12983339	13203315	B	158758	39938
chr2e	13203316	13317241	B	19708	46396
chr2e	13317242	13449987	A	38929	21412
chr2e	13449988	13570004	A	28975	38289
chr2e	13570005	13742492	B	98026	23537
chr2e	13742493	13909251	B	73977	28748
chr2e	13909252	14042620	B	38491	23548
chr2e	14042621	14172644	B	39610	18848
chr2e	14172645	14315080	B	47467	25153
chr2e	14315081	14497537	B	110830	21746
chr2e	14497538	14635588	B	42574	14805
chr2e	14635589	14751534	B	17249	19030
chr2e	14751535	14931105	B	79551	19542
chr2e	14931106	15054368	A	32536	34943
chr2e	15054369	15193489	A	44012	37025
chr2e	15193490	15316463	A	23964	32311
chr2e	15316464	15452997	A	43785	25260
chr2e	15452998	15585849	A	41436	32083
chr2e	15585850	15710584	A	30512	36848
chr2e	15710585	15822378	A	14951	42366
chr2e	15822379	15960676	A	40328	45126
chr2e	15960677	16083248	A	25485	58902
chr2e	16083249	16203720	A	25251	37144
chr2e	16203721	16336868	A	44923	40024
chr2e	16336869	16458260	A	23701	34605
chr2e	16458261	16594279	A	43266	35868
chr2e	16594280	16707816	A	13849	56234
chr2e	16707817	16822161	A	16278	45426
chr2e	16822162	16943063	A	23311	51011
chr2e	16943064	17060121	A	21858	44254
chr2e	17060122	17188159	A	29171	70849
chr2e	17188160	17328044	A	44337	50499
chr2e	17328045	17463393	A	46276	42666
chr2e	17463394	17586336	A	24936	34707
chr2e	17586337	17706291	A	22458	30302
chr2e	17706292	17819928	A	17221	28487
chr2e	17819929	17950008	A	30197	31175
chr2e	17950009	18064086	A	19098	28111
chr2e	18064087	18181705	A	18446	25542
chr2e	18181706	18298444	A	18383	39044
chr2e	18298445	18433957	A	42116	50798
chr2e	18433958	18564810	A	40335	45054
chr2e	18564811	18680018	A	17380	43890
chr2e	18680019	18802742	A	34428	37113
chr2e	18802743	18944908	A	36856	59403
chr2e	18944909	19124995	A	94243	48084
chr2e	19124996	19299566	A	123852	29453
chr2e	19299567	19420333	A	24288	36129
chr2e	19420334	19542703	A	33838	41203
chr2e	19542704	19654621	A	14065	37488
chr2e	19654622	19810241	A	60869	35896
chr2e	19810242	19922967	A	14708	43266
chr2e	19922968	20040972	A	21026	31213
chr2e	20040973	20174857	A	41429	35428
chr2e	20174858	20326287	A	71452	45402
chr2e	20326288	20445504	A	22229	42639
chr2e	20445505	20563988	A	20345	29883
chr2e	20563989	20688473	A	25990	60233
chr2e	20688474	20821537	A	53526	33004
chr2e	20821538	20938219	A	19705	41599
chr2e	20938220	21053763	A	17700	32523
chr2e	21053764	21192262	A	36930	28498
chr2e	21192263	21323208	B	43105	42135
chr2e	21323209	21460609	B	38052	26203
chr2e	21460610	21597952	B	45269	38665
chr2e	21597953	21778767	B	95686	25043
chr2e	21778768	21916407	B	48244	21681
chr2e	21916408	22043978	B	36134	39239
chr2e	22043979	22200432	B	75973	24603
chr2e	22200433	22315066	B	17357	33925
chr2e	22315067	22461661	B	52939	30580
chr2e	22461662	22622138	B	105516	9931
chr2e	22622139	22741153	B	23814	51980
chr2e	22741154	22869434	B	33287	25739
chr2e	22869435	22991911	B	26104	15465
chr2e	22991912	23118495	B	30658	19152
chr2e	23118496	23256225	B	42605	18990
chr2e	23256226	23383960	B	32770	35048
chr2e	23383961	23508329	B	29372	19914
chr2e	23508330	23626142	B	20663	24213
chr2e	23626143	23778129	B	61343	30359
chr2e	23778130	23999071	B	165741	54870
chr2e	23999072	24139041	B	44274	42838
chr2e	24139042	24297581	B	53646	16583
chr2e	24297582	24423321	B	32775	19532
chr2e	24423322	24574486	B	60164	16068
chr2e	24574487	24719327	B	48038	23613
chr2e	24719328	24885985	B	77505	27161
chr2e	24885986	25056715	B	82538	22719
chr2e	25056716	25224916	B	89975	19961
chr2e	25224917	25384327	B	87486	22509
chr2e	25384328	25521323	B	47672	32471
chr2e	25521324	25662673	B	46116	22762
chr2e	25662674	25823775	B	69768	10086
chr2e	25823776	25992070	B	92558	15568
chr2e	25992071	26116967	B	27496	18150
chr2e	26116968	26256744	B	42930	24189
chr2e	26256745	26413134	B	58296	14132
chr2e	26413135	26582527	B	87703	17778
chr2e	26582528	26796279	B	143427	11940
chr2e	26796280	27066151	B	206809	13771
chr2e	27066152	27223173	B	67920	14940
chr2e	27223174	27354557	B	33869	26520
chr2e	27354558	27492340	B	42539	33209
chr2e	27492341	27691596	B	150041	15787
chr2e	27691597	27852407	B	90591	13658
chr2e	27852408	27983759	B	36575	19115
chr2e	27983760	28261629	B	240437	4802
chr2e	28261630	28548826	B	215431	11711
chr2e	28548827	28782873	B	189987	4371
chr2e	28782874	28948394	B	72123	25522
chr2e	28948395	29108290	B	81242	13452
chr2e	29108291	29329160	B	153639	26990
chr2e	29329161	29549678	B	131058	29409
chr2e	29549679	29782464	B	169377	14565
chr2e	29782465	30084371	B	277629	10979
chr2e	30084372	30265028	B	98495	17655
chr2e	30265029	30499181	B	152019	4042
chr2e	30499182	30771268	B	216442	3298
chr2e	30771269	30972134	B	121553	26992
chr2e	30972135	31254801	B	225903	12603
chr2e	31254802	31433140	B	86309	11785
chr2e	31433141	31623583	B	140619	24714
chr2e	31623584	31786537	B	75294	18551
chr2e	31786538	31975125	B	111712	7543
chr2e	31975126	32154381	B	102488	35547
chr2e	32154382	32445971	B	256804	15630
chr2e	32445972	32640427	B	106728	11964
chr2e	32640428	32817510	B	86223	36159
chr2e	32817511	33073867	B	185956	13294
chr2e	33073868	33254164	B	92654	22445
chr2e	33254165	33482728	B	152865	8702
chr2e	33482729	33786847	B	269469	10288
chr2e	33786848	34167796	B	343121	9252
chr2e	34167797	34492345	B	253891	10273
chr2e	34492346	34731332	B	224308	16641
chr2e	34731333	35081112	B	298495	10208
chr2e	35081113	35445139	B	336935	7714
chr2e	35445140	35756511	B	308232	11239
chr2e	35756512	36172440	B	353732	15088
chr2e	36172441	36542777	B	391657	6828
chr2e	36542778	36887385	B	308228	4442
chr2e	36887386	37144437	B	218737	27172
chr2e	37144438	37751622	B	568348	13285
chr2e	37751623	38054506	B	233099	11890
chr2e	38054507	38470648	B	379778	5267
chr2e	38470649	38919175	B	448657	26523
chr2e	38919176	39272038	B	332225	15159
chr2e	39272039	40188767	B	1038299	3046
chr2e	40188768	40909244	B	785813	4399
chr2e	40909245	41579906	B	675297	907
chr2e	41579907	42205487	A	624247	4337
chr2e	42205488	42733638	B	581377	11751
chr2e	42733639	43215359	B	489721	1826
chr2e	43215360	44181924	A	976514	9112
chr2e	44181925	44543594	B	345906	19388
chr2e	44543595	45250099	B	771325	1122
chr2e	45250100	45660261	B	376707	6393
chr2e	45660262	46046824	B	371672	13464
chr2e	46046825	46639125	B	607268	10435
chr2e	46639126	47440309	B	840009	5296
chr2e	47440310	48419401	B	1148987	11295
chr2e	48419402	48824715	B	400935	10882
chr2e	48824716	49367623	B	578049	9443
chr2e	49367624	49715949	B	297741	5576
chr2e	49715950	50520028	B	856121	4257
chr2e	50520029	51108698	B	611245	8611
chr2e	51108699	51681964	B	635653	17345
chr2e	51681965	52245952	B	615223	28162
chr2e	52245953	52699118	B	484312	17136
chr2e	52699119	53232270	B	628406	6408
chr2e	53232271	53504493	B	225298	9661
chr2e	53504494	54299537	B	843598	6934
chr2e	54299538	55115847	B	954868	9999
chr2e	55115848	55701870	B	622714	921
chr2e	55701871	56274372	B	553825	8879
chr2e	56274373	56548967	B	206585	23613
chr2e	56548968	56886783	B	294428	7663
chr2e	56886784	57190025	B	263800	15662
chr2e	57190026	57425107	B	161617	14564
chr2e	57425108	57992019	B	531495	7800
chr2e	57992020	58339549	B	278380	10238
chr2e	58339550	58585321	B	173076	14492
chr2e	58585322	58859240	B	199906	16000
chr2e	58859241	59028368	B	77805	10205
chr2e	59028369	59265080	B	156959	10646
chr2e	59265081	59699639	B	396890	9150
chr2e	59699640	60028049	B	253322	8169
chr2e	60028050	60191382	B	68794	20151
chr2e	60191383	60510661	B	276805	3735
chr2e	60510662	60702164	B	123615	10325
chr2e	60702165	61014958	B	283847	5648
chr2e	61014959	61327190	B	250793	7995
chr2e	61327191	61606365	B	266718	12684
chr2e	61606366	61768444	B	85676	15069
chr2e	61768445	62012058	B	161359	15145
chr2e	62012059	62253465	B	160485	7732
chr2e	62253466	62433433	B	92832	14542
chr2e	62433434	62635864	B	164785	11745
chr2e	62635865	62875988	B	197078	16272
chr2e	62875989	63072379	B	115653	18047
chr2e	63072380	63297444	A	150059	33831
chr2e	63297445	63566288	B	199870	20806
chr2e	63566289	63717933	B	54442	16759
chr2e	63717934	63960715	B	188908	10249
chr2e	63960716	64140734	B	95014	18831
chr2e	64140735	64305777	B	73324	22649
chr2e	64305778	64547257	B	186826	19783
chr2e	64547258	64832558	B	235839	24596
chr2e	64832559	65016692	B	107543	19932
chr2e	65016693	65198360	A	145104	10002
chr2e	65198361	65382871	A	88702	36275
chr2e	65382872	65586562	B	115826	14840
chr2e	65586563	65726492	B	52307	17739
chr2e	65726493	65864391	B	43007	29969
chr2e	65864392	66037041	B	82537	24364
chr2e	66037042	66267506	B	193420	10004
chr2e	66267507	66425520	B	70555	12750
chr2e	66425521	66609114	B	93036	13380
chr2e	66609115	66757044	B	54134	36478
chr2e	66757045	66926495	B	75235	20745
chr2e	66926496	67073062	A	56712	35558
chr2e	67073063	67224016	A	63915	20316
chr2e	67224017	67362190	A	50125	23110
chr2e	67362191	67504466	A	54123	33247
chr2e	67504467	67690741	B	97231	13400
chr2e	67690742	67972340	B	236976	8915
chr2e	67972341	68109205	A	44372	18796
chr2e	68109206	68245879	A	42811	29504
chr2e	68245880	68367585	A	29960	35935
chr2e	68367586	68490405	A	25885	32881
chr2e	68490406	68618137	A	32177	24049
chr2e	68618138	68742192	A	27954	35628
chr2e	68742193	68894908	A	61682	21961
chr2e	68894909	69021177	A	36627	23919
chr2e	69021178	69140653	A	14780	19566
chr2e	69140654	69263389	A	24295	24553
chr2e	69263390	69403392	A	44885	17553
chr2e	69403393	69551594	A	48621	44408
chr2e	69551595	69721086	B	82833	23191
chr2e	69721087	69841481	A	23161	37542
chr2e	69841482	69983500	A	58022	42434
chr2e	69983501	70111831	A	29739	25175
chr2e	70111832	70249727	A	45195	38048
chr2e	70249728	70399032	A	64798	30929
chr2e	70399033	70538336	A	52699	26673
chr2e	70538337	70664099	A	38108	41646
chr2e	70664100	70845265	A	106550	25981
chr2e	70845266	70991679	A	53585	31412
chr2e	70991680	71112461	A	24235	35921
chr2e	71112462	71245312	A	34818	39516
chr2e	71245313	71369299	A	29515	20281
chr2e	71369300	71501687	A	42162	21117
chr2e	71501688	71664924	A	74857	21286
chr2e	71664925	71787807	A	27008	35073
chr2e	71787808	71912620	A	26780	45926
chr2e	71912621	72032196	A	25889	56490
chr2e	72032197	72156883	A	33781	34877
chr2e	72156884	72275337	A	22293	42409
chr2e	72275338	72393725	A	22659	44898
chr2e	72393726	72513258	A	23148	23914
chr2e	72513259	72640307	A	30227	42789
chr2e	72640308	72759573	A	22242	78011
chr2e	72759574	72881709	A	25508	42689
chr2e	72881710	73013336	A	26915	51000
chr2e	73013337	73146320	A	41856	42297
chr2e	73146321	73269823	A	27152	51984
chr2e	73269824	73393237	A	26175	29645
chr2e	73393238	73531138	A	52250	41197
chr3c	1	125258	A	28043	64189
chr3c	125259	244163	A	22961	49199
chr3c	244164	350134	A	7002	37869
chr3c	350135	460451	A	11423	54730
chr3c	460452	572692	A	14173	27601
chr3c	572693	707391	A	50608	40500
chr3c	707392	821124	A	14879	39455
chr3c	821125	943709	A	23893	54761
chr3c	943710	1062201	A	38034	28957
chr3c	1062202	1176725	A	14488	42215
chr3c	1176726	1299564	A	26958	29344
chr3c	1299565	1413858	A	14944	61374
chr3c	1413859	1534501	A	23572	45617
chr3c	1534502	1652325	A	24823	38378
chr3c	1652326	1765449	A	19451	30887
chr3c	1765450	1894672	A	30685	32707
chr3c	1894673	2006011	A	15669	47527
chr3c	2006012	2141497	A	47328	52648
chr3c	2141498	2254099	A	13979	35989
chr3c	2254100	2365789	A	12246	50933
chr3c	2365790	2486106	A	25048	24634
chr3c	2486107	2603719	A	18723	48310
chr3c	2603720	2717237	A	13340	33992
chr3c	2717238	2828636	A	13016	57947
chr3c	2828637	2958844	A	39653	39028
chr3c	2958845	3088854	A	33127	57336
chr3c	3088855	3200720	A	14264	33227
chr3c	3200721	3329861	A	30176	26798
chr3c	3329862	3450086	A	29309	46030
chr3c	3450087	3576229	A	29734	34990
chr3c	3576230	3699980	A	37246	32755
chr3c	3699981	3831514	A	35930	39636
chr3c	3831515	3965802	A	36460	49363
chr3c	3965803	4105972	A	37142	32039
chr3c	4105973	4238547	A	35949	36671
chr3c	4238548	4365601	A	36156	27619
chr3c	4365602	4502759	A	41444	19352
chr3c	4502760	4626198	B	26112	28761
chr3c	4626199	4740862	B	16583	33531
chr3c	4740863	4870754	B	33935	28073
chr3c	4870755	4993616	B	25500	23588
chr3c	4993617	5116676	B	23472	55707
chr3c	5116677	5271910	B	88217	71599
chr3c	5271911	5396467	B	31017	41355
chr3c	5396468	5503362	B	7923	38053
chr3c	5503363	5648407	B	55159	16301
chr3c	5648408	5818551	B	121169	26507
chr3c	5818552	5953036	B	44909	15837
chr3c	5953037	6083605	B	39371	23215
chr3c	6083606	6256940	B	106729	24065
chr3c	6256941	6370608	B	16897	29342
chr3c	6370609	6528674	B	73899	28261
chr3c	6528675	6703495	B	95896	10647
chr3c	6703496	6822926	B	28737	26725
chr3c	6822927	6947720	B	32180	22808
chr3c	6947721	7066445	B	25002	18023
chr3c	7066446	7201817	B	55878	23589
chr3c	7201818	7362824	B	48577	23676
chr3c	7362825	7528658	B	81420	36545
chr3c	7528659	7654216	A	27661	36531
chr3c	7654217	7843859	A	111068	28113
chr3c	7843860	7991465	B	63332	26748
chr3c	7991466	8151848	B	55009	19002
chr3c	8151849	8278783	B	32523	37246
chr3c	8278784	8452769	B	83189	20429
chr3c	8452770	8708132	B	174057	10922
chr3c	8708133	8892510	B	87174	16067
chr3c	8892511	9212594	B	272342	21818
chr3c	9212595	9352782	B	51078	23030
chr3c	9352783	9550370	B	107324	31069
chr3c	9550371	9710506	B	76983	26306
chr3c	9710507	9951022	A	190663	34974
chr3c	9951023	10327139	A	351203	5702
chr3c	10327140	10625741	B	233179	3711
chr3c	10625742	10897756	B	219588	4329
chr3c	10897757	11130503	A	163905	21807
chr3c	11130504	11384438	A	216483	28059
chr3c	11384439	11520997	B	46093	12492
chr3c	11520998	11851292	B	251777	4911
chr3c	11851293	12127718	B	228134	16500
chr3c	12127719	12380888	B	193793	17003
chr3c	12380889	12591731	B	161510	15679
chr3c	12591732	12848931	A	229121	31911
chr3c	12848932	13005968	A	62090	33563
chr3c	13005969	13181550	A	101373	34783
chr3c	13181551	13329942	A	63360	17939
chr3c	13329943	13482434	B	54434	14406
chr3c	13482435	13629069	B	60247	37968
chr3c	13629070	13797373	B	79248	22274
chr3c	13797374	14062510	B	212962	7593
chr3c	14062511	14434291	A	346100	17990
chr3c	14434292	14768616	A	261528	12405
chr3c	14768617	14965872	B	116661	22533
chr3c	14965873	15107188	B	54390	27544
chr3c	15107189	15251792	B	52070	13553
chr3c	15251793	15443655	B	114442	10287
chr3c	15443656	15727324	A	215362	14054
chr3c	15727325	16005820	A	227186	18864
chr3c	16005821	16258333	B	193737	12305
chr3c	16258334	16550492	A	231982	1911
chr3c	16550493	16825047	B	202943	8869
chr3c	16825048	17161049	A	309655	11310
chr3c	17161050	17468248	A	237311	30316
chr3c	17468249	17886709	B	395565	8461
chr3c	17886710	18325677	B	404584	10069
chr3c	18325678	18606027	B	205856	8327
chr3c	18606028	18852533	B	162769	15710
chr3c	18852534	19179927	B	259690	14063
chr3c	19179928	19657981	B	446698	6925
chr3c	19657982	19949198	B	224554	9953
chr3c	19949199	20449998	A	493509	21355
chr3c	20449999	21195197	A	874824	8502
chr3c	21195198	22261110	A	1221773	3366
chr3c	22261111	23222738	B	1104471	8089
chr3c	23222739	24306696	A	1292094	5970
chr3c	24306697	25302955	B	1142830	1440
chr3c	25302956	26211904	A	1036022	3675
chr3c	26211905	26870865	A	740068	26232
chr3c	26870866	27159073	B	216888	7062
chr3c	27159074	27812348	B	761702	8572
chr3c	27812349	28495429	B	718792	2781
chr3c	28495430	28981104	A	493778	9064
chr3c	28981105	29671613	A	706579	21865
chr3c	29671614	29953763	B	242836	16926
chr3c	29953764	30182498	B	148540	15174
chr3c	30182499	30398099	B	137421	16732
chr3c	30398100	30755645	B	338109	4959
chr3c	30755646	31276544	B	537375	12359
chr3c	31276545	31807122	A	622310	7816
chr3c	31807123	32177180	A	365618	8259
chr3c	32177181	32356992	B	98100	17595
chr3c	32356993	32564307	B	122254	10169
chr3c	32564308	32765940	B	114326	16309
chr3c	32765941	32940393	B	75900	18771
chr3c	32940394	33155588	B	152716	28427
chr3c	33155589	33356807	B	92743	23652
chr3c	33356808	33749561	A	363402	2504
chr3c	33749562	33978939	B	135651	14868
chr3c	33978940	34276677	B	235234	13048
chr3c	34276678	34721086	A	429879	8736
chr3c	34721087	35069678	A	338155	17615
chr3c	35069679	35333991	B	200293	17416
chr3c	35333992	35677744	A	306150	23058
chr3c	35677745	35972441	B	210444	11310
chr3c	35972442	36233328	B	203864	17753
chr3c	36233329	36419671	A	99557	19510
chr3c	36419672	36571176	B	82401	25711
chr3c	36571177	36772418	B	145255	14250
chr3c	36772419	36944499	B	112185	15382
chr3c	36944500	37115117	B	79546	20085
chr3c	37115118	37295225	B	91600	18432
chr3c	37295226	37530037	B	177529	13576
chr3c	37530038	37722188	B	97740	13229
chr3c	37722189	37904811	B	108484	18808
chr3c	37904812	38049570	A	48170	28489
chr3c	38049571	38313089	B	196590	15119
chr3c	38313090	38534782	B	153205	13312
chr3c	38534783	38780883	B	185537	11587
chr3c	38780884	38982427	B	133232	36284
chr3c	38982428	39226221	A	175650	28673
chr3c	39226222	39449837	A	164607	24566
chr3c	39449838	39597047	A	56387	13120
chr3c	39597048	39805136	A	128009	23566
chr3c	39805137	40022778	B	147743	14337
chr3c	40022779	40183104	B	63417	14347
chr3c	40183105	40347907	B	73517	25141
chr3c	40347908	40537458	B	126249	22171
chr3c	40537459	40717443	B	89928	32706
chr3c	40717444	40870876	B	64580	21350
chr3c	40870877	41002468	A	46358	29192
chr3c	41002469	41139399	A	54916	40610
chr3c	41139400	41254858	A	18906	22376
chr3e	1	130176	A	32758	85095
chr3e	130177	248173	A	24417	72542
chr3e	248174	354150	A	6217	42845
chr3e	354151	466531	A	14448	42459
chr3e	466532	578465	B	13496	26791
chr3e	578466	699407	B	24034	39997
chr3e	699408	819969	A	21844	30895
chr3e	819970	940139	B	23753	42047
chr3e	940140	1070638	A	65085	22521
chr3e	1070639	1186924	A	17180	40364
chr3e	1186925	1304015	A	20687	29270
chr3e	1304016	1443280	A	45303	25451
chr3e	1443281	1555769	B	13775	54864
chr3e	1555770	1676398	B	22156	33969
chr3e	1676399	1779267	A	3164	34713
chr3e	1779268	1905765	B	25737	24336
chr3e	1905766	2017736	A	15064	36384
chr3e	2017737	2139599	A	24171	44238
chr3e	2139600	2285851	A	67818	35291
chr3e	2285852	2400803	A	17052	52280
chr3e	2400804	2511827	A	11824	55739
chr3e	2511828	2635319	B	29805	16679
chr3e	2635320	2740123	B	5940	53698
chr3e	2740124	2853703	B	12607	40690
chr3e	2853704	2973147	B	22278	60167
chr3e	2973148	3104519	B	35239	47791
chr3e	3104520	3220570	B	18030	38863
chr3e	3220571	3340230	B	23784	30400
chr3e	3340231	3463970	A	27027	29305
chr3e	3463971	3596486	A	54081	44724
chr3e	3596487	3738873	A	52430	26881
chr3e	3738874	3862085	B	24600	43193
chr3e	3862086	3974846	B	14353	40927
chr3e	3974847	4116871	A	43758	31548
chr3e	4116872	4243066	A	23206	43202
chr3e	4243067	4391377	A	52894	25110
chr3e	4391378	4506986	B	18071	39809
chr3e	4506987	4647676	B	59173	21254
chr3e	4647677	4787346	A	47273	39975
chr3e	4787347	4910179	A	24869	23348
chr3e	4910180	5029343	A	22602	22887
chr3e	5029344	5155521	A	30375	23767
chr3e	5155522	5276027	A	22278	36312
chr3e	5276028	5404617	A	36123	57964
chr3e	5404618	5549172	A	50958	42347
chr3e	5549173	5693191	A	51131	42259
chr3e	5693192	5813417	A	24750	32849
chr3e	5813418	5983720	A	79462	30640
chr3e	5983721	6113149	A	38420	23340
chr3e	6113150	6236037	A	27788	24740
chr3e	6236038	6365255	A	44753	26556
chr3e	6365256	6497205	A	36720	29836
chr3e	6497206	6635329	A	39291	26134
chr3e	6635330	6831474	A	103874	15083
chr3e	6831475	6949054	B	18744	28265
chr3e	6949055	7071690	B	25456	21827
chr3e	7071691	7242827	A	117855	15344
chr3e	7242828	7380328	A	50488	30255
chr3e	7380329	7546682	A	69691	27774
chr3e	7546683	7683112	A	41378	27124
chr3e	7683113	7843604	A	66585	62540
chr3e	7843605	8045728	A	159925	25674
chr3e	8045729	8173272	A	24153	25950
chr3e	8173273	8308287	A	57717	36265
chr3e	8308288	8484385	B	70329	13796
chr3e	8484386	8635024	B	62686	34660
chr3e	8635025	8843256	B	117702	17924
chr3e	8843257	9202131	B	334648	10740
chr3e	9202132	9383953	B	117064	15642
chr3e	9383954	9623085	B	176012	23643
chr3e	9623086	9753772	A	34108	38379
chr3e	9753773	9986921	B	142712	27092
chr3e	9986922	10346814	A	323146	3368
chr3e	10346815	10653843	A	262224	1913
chr3e	10653844	10993024	A	294004	6432
chr3e	10993025	11300172	A	291357	21526
chr3e	11300173	11588898	A	210651	17373
chr3e	11588899	11880285	A	260972	19778
chr3e	11880286	12025280	A	54387	12833
chr3e	12025281	12315835	A	263054	19314
chr3e	12315836	12616288	A	263106	4900
chr3e	12616289	12795030	A	75868	26678
chr3e	12795031	13003589	A	118125	17323
chr3e	13003590	13273236	A	238260	15677
chr3e	13273237	13413914	A	52511	31759
chr3e	13413915	13661747	A	167264	23831
chr3e	13661748	13837701	A	96616	13708
chr3e	13837702	13994704	A	96233	22165
chr3e	13994705	14212663	A	143504	26234
chr3e	14212664	14401723	A	127888	28829
chr3e	14401724	14569009	A	88147	11683
chr3e	14569010	14963142	A	398045	14440
chr3e	14963143	15237690	A	204082	17061
chr3e	15237691	15439382	A	140881	8570
chr3e	15439383	15647255	A	130668	28387
chr3e	15647256	15788303	A	46295	13158
chr3e	15788304	15952167	A	86702	15365
chr3e	15952168	16197124	A	199861	10554
chr3e	16197125	16492866	A	230029	4251
chr3e	16492867	16714204	A	150931	15035
chr3e	16714205	17152585	A	436741	9320
chr3e	17152586	17509751	A	286468	744
chr3e	17509752	17683572	A	91346	13737
chr3e	17683573	17972294	A	268844	7964
chr3e	17972295	18325222	A	330521	12245
chr3e	18325223	18734397	A	378235	7934
chr3e	18734398	18998503	A	196965	12592
chr3e	18998504	19299470	A	257058	5151
chr3e	19299471	19632777	A	297520	10233
chr3e	19632778	19852075	A	135449	8583
chr3e	19852076	20096515	A	159181	9910
chr3e	20096516	20250498	A	60849	16120
chr3e	20250499	20738411	A	522045	3990
chr3e	20738412	21088351	A	309060	12496
chr3e	21088352	21813004	A	809616	8638
chr3e	21813005	23029695	A	1574877	9991
chr3e	23029696	23870296	A	929956	5492
chr3e	23870297	24674837	B	948757	1095
chr3e	24674838	25235533	B	575012	5872
chr3e	25235534	25895021	B	760469	2117
chr3e	25895022	26444148	B	546323	10360
chr3e	26444149	27514994	B	1032891	0
chr3e	27514995	27882054	B	336471	9076
chr3e	27882055	28172242	B	258966	459
chr3e	28172243	28716954	B	580415	8854
chr3e	28716955	29081536	B	326550	8130
chr3e	29081537	29486406	B	372813	12818
chr3e	29486407	30022921	B	554898	2810
chr3e	30022922	30327884	B	261541	4813
chr3e	30327885	30633594	B	257513	16536
chr3e	30633595	30913430	B	231774	20267
chr3e	30913431	31135098	B	155122	12577
chr3e	31135099	31477428	B	308960	6677
chr3e	31477429	31928483	B	400738	7656
chr3e	31928484	32602928	B	726391	8533
chr3e	32602929	33117444	B	508708	15299
chr3e	33117445	33283628	B	83420	11849
chr3e	33283629	33564708	B	239347	6885
chr3e	33564709	33928068	B	341349	11202
chr3e	33928069	34327470	B	361108	6899
chr3e	34327471	34494961	A	87601	25071
chr3e	34494962	34674082	B	95769	11596
chr3e	34674083	34860637	B	92456	36774
chr3e	34860638	35136178	A	227729	10690
chr3e	35136179	35965827	B	866471	5724
chr3e	35965828	36259377	B	274318	13777
chr3e	36259378	36690706	B	408570	13070
chr3e	36690707	36967668	B	224018	11683
chr3e	36967669	37205126	A	159810	15805
chr3e	37205127	37585516	B	358975	18360
chr3e	37585517	38097176	B	529022	19931
chr3e	38097177	38557901	B	434675	16187
chr3e	38557902	38888452	A	298343	15353
chr3e	38888453	39075746	B	115027	22323
chr3e	39075747	39271774	A	126137	20487
chr3e	39271775	39580107	A	285989	10676
chr3e	39580108	39780209	A	124201	11589
chr3e	39780210	39955455	A	91427	13850
chr3e	39955456	40227624	B	239181	7793
chr3e	40227625	40366053	B	47846	26475
chr3e	40366054	40511893	B	57512	30172
chr3e	40511894	40837448	A	310423	10669
chr3e	40837449	41039344	A	127562	33224
chr3e	41039345	41272141	A	147145	32381
chr3e	41272142	41594498	A	263797	34381
chr3e	41594499	41770200	A	95211	22603
chr3e	41770201	42140694	A	333707	8637
chr3e	42140695	42315340	A	101308	21146
chr3e	42315341	42579730	A	198172	16406
chr3e	42579731	42726633	A	59082	9293
chr3e	42726634	42902498	B	125875	20038
chr3e	42902499	43049950	B	69661	27925
chr3e	43049951	43228995	A	90804	19172
chr3e	43228996	43549901	A	317208	11770
chr3e	43549902	43700705	B	66495	24416
chr3e	43700706	43848577	B	61668	44591
chr3e	43848578	43976314	B	34261	38772
chr3e	43976315	44103364	B	33256	20680
chr4c	1	135971	A	40023	45005
chr4c	135972	256744	A	20526	49085
chr4c	256745	397664	A	40658	31299
chr4c	397665	513385	A	18729	46507
chr4c	513386	624120	A	15979	70721
chr4c	624121	755126	A	36669	64660
chr4c	755127	881987	A	36062	61286
chr4c	881988	996107	A	15478	36400
chr4c	996108	1129873	A	43439	38712
chr4c	1129874	1255895	A	34432	26307
chr4c	1255896	1365685	A	10745	58948
chr4c	1365686	1489336	A	17896	51753
chr4c	1489337	1597952	A	10240	41653
chr4c	1597953	1710298	A	16728	52397
chr4c	1710299	1831891	A	23483	29576
chr4c	1831892	1939606	A	8735	41784
chr4c	1939607	2055469	A	17525	70207
chr4c	2055470	2194754	A	43814	55230
chr4c	2194755	2312795	A	19064	57573
chr4c	2312796	2431061	A	18952	31499
chr4c	2431062	2556727	A	27646	41892
chr4c	2556728	2673237	A	17830	29849
chr4c	2673238	2795050	A	21230	48889
chr4c	2795051	2914037	A	26130	42201
chr4c	2914038	3042691	A	33917	26087
chr4c	3042692	3157671	A	17247	36020
chr4c	3157672	3363597	A	163445	35667
chr4c	3363598	3491613	A	31193	37614
chr4c	3491614	3623151	A	36160	43290
chr4c	3623152	3736519	A	14303	69804
chr4c	3736520	3864941	A	34883	42921
chr4c	3864942	3992090	A	32215	42110
chr4c	3992091	4106195	A	16903	29238
chr4c	4106196	4226507	A	21873	26005
chr4c	4226508	4338220	A	13456	38959
chr4c	4338221	4449267	A	12630	33601
chr4c	4449268	4575560	A	39966	41619
chr4c	4575561	4697690	A	26606	34679
chr4c	4697691	4813947	A	20032	55904
chr4c	4813948	4932848	A	20335	36351
chr4c	4932849	5051860	A	16575	37573
chr4c	5051861	5183027	A	35057	44046
chr4c	5183028	5305016	A	23928	27094
chr4c	5305017	5425638	A	29580	39594
chr4c	5425639	5543165	A	19560	28802
chr4c	5543166	5652648	A	11394	38895
chr4c	5652649	5791806	A	52171	28536
chr4c	5791807	5908822	A	20536	34475
chr4c	5908823	6047095	A	45386	27576
chr4c	6047096	6195038	A	59045	42061
chr4c	6195039	6316974	A	25962	20708
chr4c	6316975	6436518	A	32893	41862
chr4c	6436519	6561624	A	28249	38572
chr4c	6561625	6695799	A	57069	24522
chr4c	6695800	6831301	A	47055	8298
chr4c	6831302	6957979	A	27183	32618
chr4c	6957980	7078384	A	25151	36870
chr4c	7078385	7290624	A	153691	25111
chr4c	7290625	7412142	A	29659	30389
chr4c	7412143	7577142	A	91772	49727
chr4c	7577143	7733985	A	73139	42301
chr4c	7733986	7859651	A	31264	38887
chr4c	7859652	7978479	A	20951	30170
chr4c	7978480	8101717	A	29389	11101
chr4c	8101718	8224583	A	27283	48766
chr4c	8224584	8350047	A	27648	27819
chr4c	8350048	8478496	A	33518	28013
chr4c	8478497	8616639	A	45078	17113
chr4c	8616640	8746898	A	35481	26102
chr4c	8746899	8867999	A	23817	34199
chr4c	8868000	9029197	A	75566	22895
chr4c	9029198	9178853	A	58926	27810
chr4c	9178854	9321043	A	54628	42710
chr4c	9321044	9440031	A	21465	25481
chr4c	9440032	9584225	A	69840	26421
chr4c	9584226	9737586	A	60077	41317
chr4c	9737587	9871588	A	38712	30178
chr4c	9871589	9998506	A	29407	23519
chr4c	9998507	10228703	A	167406	26851
chr4c	10228704	10381842	A	72362	37934
chr4c	10381843	10540261	A	78628	8259
chr4c	10540262	10700867	A	72763	30250
chr4c	10700868	10863544	A	78544	16489
chr4c	10863545	11049722	B	109890	21151
chr4c	11049723	11180414	B	38136	33206
chr4c	11180415	11337485	A	73274	17401
chr4c	11337486	11584879	A	179088	21022
chr4c	11584880	11829176	A	188907	8523
chr4c	11829177	11985024	A	57467	20669
chr4c	11985025	12134856	A	56423	30737
chr4c	12134857	12265800	A	37666	19284
chr4c	12265801	12412510	A	54680	35477
chr4c	12412511	12639463	A	185722	25708
chr4c	12639464	12828854	A	106149	17983
chr4c	12828855	12976809	A	54037	10221
chr4c	12976810	13097463	A	21483	15721
chr4c	13097464	13372022	A	213271	15425
chr4c	13372023	13521453	B	56700	16899
chr4c	13521454	13696080	B	85015	20612
chr4c	13696081	13922771	A	149094	23308
chr4c	13922772	14161684	A	159019	13181
chr4c	14161685	14394286	A	148717	4962
chr4c	14394287	14707831	A	243011	7812
chr4c	14707832	14914342	A	130141	15784
chr4c	14914343	15137986	A	133203	33409
chr4c	15137987	15343335	A	142553	29268
chr4c	15343336	15512264	A	77442	44639
chr4c	15512265	15719654	A	125344	17163
chr4c	15719655	15997694	A	221032	9570
chr4c	15997695	16265513	A	184193	18265
chr4c	16265514	16444322	A	94475	19681
chr4c	16444323	16736965	A	266095	25528
chr4c	16736966	17002469	A	202874	13742
chr4c	17002470	17370634	A	314874	9206
chr4c	17370635	17655476	A	239730	5484
chr4c	17655477	18147959	A	473665	7755
chr4c	18147960	18680392	A	532507	8257
chr4c	18680393	19066075	A	342481	15059
chr4c	19066076	19957773	A	978449	17876
chr4c	19957774	20313753	A	313334	12177
chr4c	20313754	21551833	A	1419609	3955
chr4c	21551834	22201109	A	666952	8213
chr4c	22201110	23508105	A	1520398	4906
chr4c	23508106	24804672	A	1524551	2379
chr4c	24804673	26078060	A	1489059	11054
chr4c	26078061	26923798	A	907080	4237
chr4c	26923799	27310204	A	363741	7176
chr4c	27310205	28449976	A	1301727	4073
chr4c	28449977	29564420	A	1211053	17867
chr4c	29564421	30941518	A	1600938	3814
chr4c	30941519	32487573	B	1842284	4072
chr4c	32487574	33691188	B	1461406	20850
chr4c	33691189	34177337	B	470562	13443
chr4c	34177338	35726488	B	1827198	2979
chr4c	35726489	36494322	B	851045	4056
chr4c	36494323	37400445	B	1158332	8504
chr4c	37400446	38186700	B	832604	977
chr4c	38186701	39236743	B	1205578	16387
chr4c	39236744	39668722	B	426561	13600
chr4c	39668723	40528990	B	975546	4371
chr4c	40528991	41043872	B	551845	13803
chr4c	41043873	41490102	B	439672	7675
chr4c	41490103	42067733	B	601779	29032
chr4c	42067734	42752819	B	724406	17690
chr4c	42752820	43185389	B	367311	10787
chr4c	43185390	43378901	B	116370	16188
chr4c	43378902	43639610	B	186035	14147
chr4c	43639611	43823376	B	121352	25961
chr4c	43823377	44136853	B	279183	4530
chr4c	44136854	44458809	B	305752	10246
chr4c	44458810	44957480	B	477142	8939
chr4c	44957481	45449902	B	487208	4518
chr4c	45449903	45932010	B	495093	2605
chr4c	45932011	46216474	B	263750	22953
chr4c	46216475	46445943	B	154789	17344
chr4c	46445944	46700827	B	196564	11794
chr4c	46700828	46890103	B	127174	20385
chr4c	46890104	47162918	B	205051	12677
chr4c	47162919	47656684	A	527582	4497
chr4c	47656685	47885789	B	158012	12063
chr4c	47885790	48154821	B	209939	27731
chr4c	48154822	48453880	A	218204	9482
chr4c	48453881	48661919	B	124166	22271
chr4c	48661920	48844444	B	99615	4553
chr4c	48844445	49028865	B	95951	25598
chr4c	49028866	49217980	B	99353	11296
chr4c	49217981	49373671	B	77342	12938
chr4c	49373672	49543983	B	132221	22903
chr4c	49543984	49723808	B	89621	12204
chr4c	49723809	49870800	B	66688	31977
chr4c	49870801	50118654	A	132511	13734
chr4c	50118655	50339900	A	88906	15606
chr4c	50339901	50494524	A	53741	17725
chr4c	50494525	50647161	B	58016	17618
chr4c	50647162	50800631	B	68282	25273
chr4c	50800632	51033926	B	161187	24631
chr4c	51033927	51170909	B	46834	19458
chr4c	51170910	51331470	B	70522	43910
chr4c	51331471	51458507	B	38631	24073
chr4c	51458508	51591295	B	49155	49028
chr4e	1	137176	A	44713	56834
chr4e	137177	256046	A	21786	40780
chr4e	256047	385768	A	44577	46301
chr4e	385769	527288	A	59409	52491
chr4e	527289	642602	A	18033	48576
chr4e	642603	760667	A	19914	45071
chr4e	760668	885585	A	35135	43966
chr4e	885586	1000032	A	16462	56581
chr4e	1000033	1116621	A	15087	63330
chr4e	1116622	1248105	A	31224	53407
chr4e	1248106	1358033	A	9761	50157
chr4e	1358034	1471967	A	18612	35745
chr4e	1471968	1592219	A	29381	53343
chr4e	1592220	1705195	A	14214	43294
chr4e	1705196	1823442	A	26526	47950
chr4e	1823443	1934312	A	11500	67351
chr4e	1934313	2059014	A	26708	34839
chr4e	2059015	2172121	A	14854	57498
chr4e	2172122	2284192	A	14212	49699
chr4e	2284193	2403326	A	21786	32427
chr4e	2403327	2515399	A	12116	36791
chr4e	2515400	2641187	A	26972	36676
chr4e	2641188	2769854	A	34814	30384
chr4e	2769855	2890239	A	22911	30897
chr4e	2890240	3020865	A	30972	51009
chr4e	3020866	3141859	A	22117	42267
chr4e	3141860	3260296	A	21424	63382
chr4e	3260297	3374799	A	16073	35859
chr4e	3374800	3499473	A	30628	31549
chr4e	3499474	3610916	A	13234	36534
chr4e	3610917	3723467	A	14251	34988
chr4e	3723468	3852175	A	36931	40569
chr4e	3852176	3972704	A	28766	38270
chr4e	3972705	4082565	A	11303	38996
chr4e	4082566	4202774	A	22669	47438
chr4e	4202775	4324527	A	24490	34386
chr4e	4324528	4440941	A	19993	36486
chr4e	4440942	4561463	A	25240	27831
chr4e	4561464	4676061	A	15823	48431
chr4e	4676062	4797986	A	30381	29354
chr4e	4797987	4920672	A	24742	36603
chr4e	4920673	5042563	A	23565	53295
chr4e	5042564	5154182	A	12923	31386
chr4e	5154183	5271145	A	19047	29353
chr4e	5271146	5388364	A	19505	23879
chr4e	5388365	5503569	A	17490	24727
chr4e	5503570	5641782	A	45898	26320
chr4e	5641783	5790207	A	67813	31195
chr4e	5790208	5914270	B	26022	18624
chr4e	5914271	6056564	B	83906	18885
chr4e	6056565	6169983	B	20265	36175
chr4e	6169984	6320301	A	75867	31255
chr4e	6320302	6435617	A	22811	15284
chr4e	6435618	6592728	A	68611	46680
chr4e	6592729	6723643	A	33848	25867
chr4e	6723644	6876649	A	73443	25322
chr4e	6876650	6990512	A	15087	38493
chr4e	6990513	7134288	A	68312	25221
chr4e	7134289	7291884	A	63553	40420
chr4e	7291885	7404348	A	16777	34249
chr4e	7404349	7532701	A	50327	28812
chr4e	7532702	7660624	A	33502	22903
chr4e	7660625	7770439	A	11037	40783
chr4e	7770440	7886006	A	20267	22158
chr4e	7886007	8015530	A	35921	28360
chr4e	8015531	8138664	B	28270	24332
chr4e	8138665	8356124	A	134106	22591
chr4e	8356125	8477765	A	23976	24985
chr4e	8477766	8612414	A	40845	29280
chr4e	8612415	8733695	A	25129	58662
chr4e	8733696	8857643	A	34401	26907
chr4e	8857644	9014208	A	72092	23335
chr4e	9014209	9143438	A	30264	38461
chr4e	9143439	9311761	A	80477	25172
chr4e	9311762	9488294	A	101484	30265
chr4e	9488295	9634436	A	69908	26477
chr4e	9634437	9928391	B	256295	28510
chr4e	9928392	10073519	B	57859	40952
chr4e	10073520	10236915	A	76442	10910
chr4e	10236916	10379576	B	45855	33000
chr4e	10379577	10547525	A	87628	35568
chr4e	10547526	10673853	A	34271	52619
chr4e	10673854	10810241	A	41560	16907
chr4e	10810242	11369205	A	583020	17223
chr4e	11369206	11569156	B	136186	22814
chr4e	11569157	11711672	A	52035	20059
chr4e	11711673	11863673	A	73985	36001
chr4e	11863674	12008990	A	52588	20539
chr4e	12008991	12165176	A	74457	21523
chr4e	12165177	12326256	B	74546	31947
chr4e	12326257	12560652	A	164971	34501
chr4e	12560653	12730142	B	91402	21760
chr4e	12730143	12849160	A	21777	15138
chr4e	12849161	13048674	A	111506	17365
chr4e	13048675	13191228	A	58255	20930
chr4e	13191229	13379915	B	116541	21899
chr4e	13379916	13663321	A	209522	13682
chr4e	13663322	13849770	A	98102	28566
chr4e	13849771	14084642	A	193227	15560
chr4e	14084643	14319365	A	204266	6254
chr4e	14319366	14660926	A	287227	9369
chr4e	14660927	14874521	A	153184	14278
chr4e	14874522	15303964	A	385200	12304
chr4e	15303965	15490807	A	111091	10673
chr4e	15490808	15665762	A	95987	16721
chr4e	15665763	15817559	A	55732	52501
chr4e	15817560	16064949	A	186306	5648
chr4e	16064950	16330067	A	201332	5771
chr4e	16330068	16569239	A	190822	20199
chr4e	16569240	16756349	A	100856	27987
chr4e	16756350	17077929	A	243491	8368
chr4e	17077930	17256167	A	81229	14614
chr4e	17256168	17612989	A	352401	8678
chr4e	17612990	17964427	A	281199	10674
chr4e	17964428	18311092	A	302209	8635
chr4e	18311093	18686916	A	357148	11102
chr4e	18686917	19520711	A	922766	10771
chr4e	19520712	20382162	A	968685	6876
chr4e	20382163	20731738	A	335936	15299
chr4e	20731739	21518360	A	837492	6922
chr4e	21518361	22261193	A	833852	12218
chr4e	22261194	22871554	A	613931	30675
chr4e	22871555	23699562	A	843936	1158
chr4e	23699563	24672665	A	1174452	5897
chr4e	24672666	25501407	A	844263	16042
chr4e	25501408	26649437	A	1268400	2753
chr4e	26649438	27385950	B	757544	19905
chr4e	27385951	28183225	B	832066	4175
chr4e	28183226	29612324	B	1656891	4216
chr4e	29612325	30308547	B	716780	2343
chr4e	30308548	30841598	B	620514	2285
chr4e	30841599	31413518	B	603739	4993
chr4e	31413519	32234764	B	929150	1908
chr4e	32234765	33232894	B	1161209	7546
chr4e	33232895	33956327	B	759791	5662
chr4e	33956328	34626967	B	766571	5967
chr4e	34626968	35020462	B	343146	5209
chr4e	35020463	35442595	B	408769	18267
chr4e	35442596	36230662	B	868922	4166
chr4e	36230663	36528099	B	238024	11546
chr4e	36528100	37517484	B	1216343	2694
chr4e	37517485	38226296	B	750009	1380
chr4e	38226297	38649564	B	459409	9835
chr4e	38649565	38988902	B	349820	10231
chr4e	38988903	39370285	B	333995	19838
chr4e	39370286	39868788	B	514801	33735
chr4e	39868789	40206604	B	282954	11205
chr4e	40206605	40431921	B	145285	12791
chr4e	40431922	40906333	B	512195	16979
chr4e	40906334	41099471	B	102648	24268
chr4e	41099472	41342291	B	186009	11729
chr4e	41342292	42084014	B	751004	1257
chr4e	42084015	42421475	B	329192	4186
chr4e	42421476	42621282	B	135350	16715
chr4e	42621283	42826543	B	118905	17329
chr4e	42826544	43097984	B	231030	11806
chr4e	43097985	43388499	B	274098	14099
chr4e	43388500	43552067	B	84294	16105
chr4e	43552068	43864637	B	285483	6244
chr4e	43864638	44065266	B	135643	10811
chr4e	44065267	44258324	B	133495	28836
chr4e	44258325	44470851	B	123941	17244
chr4e	44470852	44673269	B	114192	16059
chr4e	44673270	44912915	B	163763	10402
chr4e	44912916	45093362	B	105332	21293
chr4e	45093363	45259150	B	90321	14730
chr4e	45259151	45409069	B	74435	18582
chr4e	45409070	45563511	B	64628	24098
chr4e	45563512	45715187	B	58158	29279
chr4e	45715188	45872112	B	63118	14434
chr4e	45872113	46054128	B	63461	16229
chr4e	46054129	46206557	B	57612	19896
chr4e	46206558	46330979	B	25551	34605
chr4e	46330980	46491275	B	66667	17046
chr4e	46491276	46758976	B	215867	21936
chr4e	46758977	46932192	B	96188	23818
chr4e	46932193	47098541	B	94841	42124
chr4e	47098542	47229015	B	32626	32799
chr4e	47229016	47360821	B	60165	34890
chr5c	1	186737	A	106733	42360
chr5c	186738	335217	A	52964	28550
chr5c	335218	513676	B	91962	35964
chr5c	513677	843602	B	276733	17264
chr5c	843603	1102301	B	205166	30932
chr5c	1102302	1294987	B	111570	14354
chr5c	1294988	1585579	B	239742	13219
chr5c	1585580	1822174	B	208371	15217
chr5c	1822175	2109451	B	215043	8965
chr5c	2109452	2352081	B	157469	7898
chr5c	2352082	2556028	B	121546	6473
chr5c	2556029	2754356	B	131969	22455
chr5c	2754357	2969693	B	197545	21449
chr5c	2969694	3195736	B	170120	17690
chr5c	3195737	3406951	B	168944	19512
chr5c	3406952	3595115	B	113628	18100
chr5c	3595116	3803856	B	145790	13909
chr5c	3803857	3973105	B	72867	7723
chr5c	3973106	4193223	B	159696	18583
chr5c	4193224	4389545	B	114966	12701
chr5c	4389546	4619155	B	133959	14087
chr5c	4619156	4812418	B	106189	19973
chr5c	4812419	5006515	B	111164	34888
chr5c	5006516	5328474	B	280231	4338
chr5c	5328475	5589759	B	221070	12271
chr5c	5589760	5815162	B	166354	4392
chr5c	5815163	6144244	B	263826	3510
chr5c	6144245	6535770	B	341437	8162
chr5c	6535771	6709168	B	85736	11796
chr5c	6709169	6921666	B	135112	10286
chr5c	6921667	7248810	B	280901	7965
chr5c	7248811	7709174	A	490512	13975
chr5c	7709175	8119656	B	393644	21356
chr5c	8119657	8600473	A	523614	17076
chr5c	8600474	9043900	A	418583	10550
chr5c	9043901	9376071	B	341247	16213
chr5c	9376072	9759374	B	363105	11215
chr5c	9759375	10240107	B	479646	13284
chr5c	10240108	10435308	B	135298	16942
chr5c	10435309	10855956	B	426807	26075
chr5c	10855957	11600366	A	824125	4750
chr5c	11600367	12283755	A	746513	16813
chr5c	12283756	13343931	A	1312026	11250
chr5c	13343932	13759327	B	389053	13085
chr5c	13759328	14242508	B	499113	9865
chr5c	14242509	14643822	B	413168	10606
chr5c	14643823	15012257	B	368581	14812
chr5c	15012258	15572329	B	609586	8525
chr5c	15572330	16860615	B	1608805	17598
chr5c	16860616	17733954	B	973467	7068
chr5c	17733955	18647102	B	1041222	13330
chr5c	18647103	19748580	B	1282986	4978
chr5c	19748581	20805978	B	1204054	1377
chr5c	20805979	21926319	B	1305129	2409
chr5c	21926320	22731722	A	916644	7097
chr5c	22731723	23827546	A	1330474	1726
chr5c	23827547	24483431	A	757973	1857
chr5c	24483432	25016112	A	591983	357
chr5c	25016113	26014647	A	1109906	9381
chr5c	26014648	26729706	A	783981	5916
chr5c	26729707	27113274	B	347170	14452
chr5c	27113275	27492555	B	335395	7211
chr5c	27492556	27896787	B	363557	11584
chr5c	27896788	28143654	B	185147	6301
chr5c	28143655	28419555	B	203349	7411
chr5c	28419556	28957843	B	546299	9893
chr5c	28957844	29296741	B	312155	5052
chr5c	29296742	29655108	B	285182	6355
chr5c	29655109	29902747	B	170771	4308
chr5c	29902748	30118971	B	127817	11340
chr5c	30118972	30424898	B	286036	4578
chr5c	30424899	30811608	A	363226	14666
chr5c	30811609	31295717	A	458372	8346
chr5c	31295718	31702295	B	410364	7437
chr5c	31702296	31996633	B	249477	6876
chr5c	31996634	32255757	B	197697	4937
chr5c	32255758	32582285	A	236092	13733
chr5c	32582286	32796751	B	133968	14228
chr5c	32796752	33021272	B	144365	11550
chr5c	33021273	33274447	B	194022	13114
chr5c	33274448	33412503	B	43912	25786
chr5c	33412504	33552656	B	48270	17511
chr5c	33552657	33739434	B	113756	8778
chr5c	33739435	33936626	B	114381	20627
chr5c	33936627	34080695	B	55199	26765
chr5c	34080696	34305187	B	188031	7551
chr5c	34305188	34585143	B	229614	4232
chr5c	34585144	34796563	B	126094	8325
chr5c	34796564	35008777	B	122075	12172
chr5c	35008778	35190376	B	108115	15287
chr5c	35190377	35416311	B	163518	12635
chr5c	35416312	35588082	B	92653	13579
chr5c	35588083	35930969	B	276478	8062
chr5c	35930970	36209384	B	222864	3294
chr5c	36209385	36441587	B	175829	9048
chr5c	36441588	36577336	B	48746	24017
chr5c	36577337	36818152	B	177024	23520
chr5c	36818153	37008313	B	98212	13531
chr5c	37008314	37213042	B	121659	21982
chr5c	37213043	37387426	B	101593	18006
chr5c	37387427	37514865	B	32096	25321
chr5c	37514866	37667650	B	63527	15787
chr5c	37667651	37842863	B	104694	14920
chr5c	37842864	38004768	B	74787	25339
chr5c	38004769	38129393	B	26183	24862
chr5c	38129394	38288871	B	82669	21567
chr5c	38288872	38503516	B	146391	12978
chr5c	38503517	38654775	B	64955	33305
chr5c	38654776	38811926	A	73185	22837
chr5c	38811927	38952300	A	46377	19229
chr5c	38952301	39133293	A	93962	14781
chr5c	39133294	39350938	B	123349	16219
chr5c	39350939	39487478	B	42430	19781
chr5c	39487479	39616531	B	38624	17364
chr5c	39616532	39744933	A	35296	46776
chr5c	39744934	39857891	A	15921	29374
chr5c	39857892	40015769	A	66719	24742
chr5c	40015770	40135384	A	22459	41199
chr5c	40135385	40271339	B	39327	12765
[truncated: 2,469 more rows]

## Sheet: Fig. 2a
Fig. 2: Sequence and structural variation between homoeologous chromosomes in euchromatic and heterochromatic regions (panel a).
chr	start	end	Athila (%)	Chromovirus (%)	Exons (%)
chr7c	1253219	1366476	0.719596	3.20242	32.6803
chr7c	1366477	1505825	1.82563	6.06822	24.4315
chr7c	1505826	1637359	1.15331	5.49212	49.5104
chr7c	1637360	1771289	1.81662	6.47726	45.4887
chr7c	1771290	1901051	2.94154	4.62924	48.723
chr7c	1901052	2016410	0.789709	4.72091	39.0416
chr7c	2016411	2151006	1.93394	4.12196	27.3805
chr7c	2151007	2274167	1.41035	2.6372	30.8141
chr7c	2274168	2388401	1.62736	2.90369	27.8875
chr7c	2388402	2545922	1.10525	6.69117	32.4998
chr7c	2545923	2665871	0.270948	8.64534	25.9435
chr7c	2665872	2780361	0.832387	1.93991	47.1893
chr7c	2780362	2899426	1.12712	2.35586	54.2712
chr7c	2899427	3031035	0.61242	8.5131	47.7323
chr7c	3031036	3145352	1.82475	4.5575	30.0664
chr7c	3145353	3283344	0.609456	13.4653	31.1177
chr7c	3283345	3395953	0.329459	3.60184	79.7476
chr7c	3395954	3528547	1.36432	5.28908	29.3264
chr7c	3528548	3642430	0.363531	4.61702	40.2439
chr7c	3642431	3793780	3.23489	6.92435	26.3416
chr7c	3793781	3915416	0.406952	5.37423	46.247
chr7c	3915417	4037361	0.143507	9.08196	34.0572
chr7c	4037362	4166523	1.29295	8.98871	32.5947
chr7c	4166524	4280690	1.34452	2.09167	37.4557
chr7c	4280691	4405353	3.5255	3.63701	37.2661
chr7c	4405354	4536705	1.67641	4.23138	29.6996
chr7c	4536706	4650404	1.8804	2.76168	29.6713
chr7c	4650405	4792319	2.69739	7.08311	26.9718
chr7c	4792320	4915008	0.226589	6.47817	32.5139
chr7c	4915009	5044334	0.494873	5.84028	56.2571
chr7c	5044335	5168829	0.502831	2.35511	23.1423
chr7c	5168830	5304382	1.36699	8.47196	16.3774
chr7c	5304383	5431722	1.25098	5.98555	34.4534
chr7c	5431723	5545431	2.69196	2.78166	33.0027
chr7c	5545432	5665156	0.506995	3.75611	28.7367
chr7c	5665157	5790214	1.21783	4.87934	34.7495
chr7c	5790215	5907685	2.1052	2.65853	34.9891
chr7c	5907686	6019373	0.481699	2.49087	47.8538
chr7c	6019374	6156273	3.84953	8.76991	20.6486
chr7c	6156274	6270070	0.741672	1.95348	44.3571
chr7c	6270071	6397849	1.14025	3.17032	36.8707
chr7c	6397850	6513815	1.03479	2.63439	41.9416
chr7c	6513816	6638378	0.561162	4.21875	20.9605
chr7c	6638379	6757802	0.213525	1.48128	32.5881
chr7c	6757803	6878330	0.740077	5.93638	29.024
chr7c	6878331	6995620	0.908006	6.05593	32.1255
chr7c	6995621	7117134	1.06737	3.9263	37.5521
chr7c	7117135	7237820	2.05658	2.95892	29.4143
chr7c	7237821	7350373	0.0826277	2.43441	46.8784
chr7c	7350374	7480538	0.971075	3.61848	46.9289
chr7c	7480539	7598490	0.129714	4.16356	31.9884
chr7c	7598491	7716705	1.31625	2.58004	26.1507
chr7c	7716706	7833336	1.86657	2.51048	57.2309
chr7c	7833337	7960410	1.46922	6.46238	43.7627
chr7c	7960411	8099342	0.372124	9.64645	19.8788
chr7c	8099343	8218799	0.707368	1.67006	36.5328
chr7c	8218800	8342394	0.790485	4.48562	34.8428
chr7c	8342395	8464870	0.702178	7.19243	45.2644
chr7c	8464871	8577960	0.759572	2.68636	27.5586
chr7c	8577961	8740046	7.13695	2.68376	17.7406
chr7c	8740047	8858237	1.27844	5.04607	32.4856
chr7c	8858238	8966965	0.734861	2.6341	34.6663
chr7c	8966966	9084135	0.525732	5.21379	31.4876
chr7c	9084136	9195180	0.969877	2.37021	47.3691
chr7c	9195181	9320395	0.850537	1.88955	41.5102
chr7c	9320396	9448318	0.938064	5.15701	21.2964
chr7c	9448319	9570437	0.994112	3.13792	23.5557
chr7c	9570438	9684607	1.34711	3.66646	31.6318
chr7c	9684608	9802900	0.971317	1.87162	36.123
chr7c	9802901	9935881	0.491048	10.4037	9.98789
chr7c	9935882	10064583	1.06681	3.13282	25.4479
chr7c	10064584	10184067	1.75505	7.27294	14.1065
chr7c	10184068	10296626	1.06788	1.48011	30.1158
chr7c	10296627	10439726	7.22572	8.41579	21.7128
chr7c	10439727	10559019	0.823183	6.68019	19.3758
chr7c	10559020	10696607	4.0396	7.31823	15.0267
chr7c	10696608	10844620	4.69756	5.79409	29.5994
chr7c	10844621	10984592	9.0811	3.89792	27.9606
chr7c	10984593	11109848	0.464648	7.62997	14.7099
chr7c	11109849	11255630	7.51807	7.8686	16.1254
chr7c	11255631	11387126	1.54834	12.8749	18.8105
chr7c	11387127	11509922	2.58396	3.32014	33.0296
chr7c	11509923	11636808	4.99661	7.34124	20.583
chr7c	11636809	11774303	8.70286	4.58053	16.0544
chr7c	11774304	11915250	3.43675	10.7863	21.1299
chr7c	11915251	12073974	0.0636325	8.33837	24.4368
chr7c	12073975	12200733	1.0445	4.63083	15.3827
chr7c	12200734	12321276	1.38955	4.77921	22.0187
chr7c	12321277	12470244	2.39313	9.36845	18.0582
chr7c	12470245	12645487	2.1125	23.5176	14.2499
chr7c	12645488	12785598	1.1184	11.6593	16.0508
chr7c	12785599	12946312	3.21503	14.5569	18.3599
chr7c	12946313	13111355	6.36016	17.5233	19.3883
chr7c	13111356	13236637	2.02982	10.5785	30.1113
chr7c	13236638	13357661	1.86409	4.68172	28.4216
chr7c	13357662	13490304	1.99407	12.756	29.9126
chr7c	13490305	13622970	0.716838	3.99499	24.1667
chr7c	13622971	13770967	0.34325	11.6529	19.2585
chr7c	13770968	13899139	3.31898	5.54099	24.3119
chr7c	13899140	14077204	10.2923	20.0876	17.8171
chr7c	14077205	14262193	13.044	11.9396	9.31623
chr7c	14262194	14453086	17.8482	5.06776	10.3555
chr7c	14453087	14575571	2.91056	5.40719	28.161
chr7c	14575572	14724861	16.2121	4.92397	16.8096
chr7c	14724862	14907911	27.8405	7.52909	16.4971
chr7c	14907912	15041119	1.82421	5.82097	14.0059
chr7c	15041120	15195861	9.98371	5.51111	25.2188
chr7c	15195862	15333499	4.7327	10.5785	17.4734
chr7c	15333500	15479159	2.91295	8.51847	14.4164
chr7c	15479160	15616075	4.72553	8.34818	17.3333
chr7c	15616076	15773465	7.19296	4.8904	20.4498
chr7c	15773466	15930625	1.76953	10.3251	12.9823
chr7c	15930626	16143762	2.36139	15.8067	11.4555
chr7c	16143763	16358682	9.30439	19.826	9.47422
chr7c	16358683	16496510	3.53702	8.62815	11.9134
chr7c	16496511	16640135	2.89713	8.31471	10.8978
chr7c	16640136	16795560	2.56329	12.0116	20.2052
chr7c	16795561	17000149	8.50779	6.20268	20.7044
chr7c	17000150	17164510	2.29191	16.5873	29.2283
chr7c	17164511	17340449	8.17386	22.6539	4.6158
chr7c	17340450	17502308	5.87857	12.7426	12.1865
chr7c	17502309	17671433	1.53792	29.2606	15.0398
chr7c	17671434	17855519	3.95304	16.0974	8.62586
chr7c	17855520	18055967	1.15491	17.18	5.71869
chr7c	18055968	18222917	2.96017	18.23	7.95208
chr7c	18222918	18394921	7.05972	8.09574	11.2399
chr7c	18394922	18551548	2.188	7.25162	10.9643
chr7c	18551549	18741968	1.57494	27.1642	4.45279
chr7c	18741969	18992597	5.4854	22.7803	5.11234
chr7c	18992598	19147908	2.54779	18.2943	9.47583
chr7c	19147909	19316439	2.16696	18.5461	10.4794
chr7c	19316440	19790338	0.478161	68.2787	1.92383
chr7c	19790339	20011508	7.12755	26.5538	4.4979
chr7c	20011509	20211527	14.4976	27.3159	3.82614
chr7c	20211528	20572552	4.32103	44.7398	5.61872
chr7c	20572553	20862810	5.66151	46.0029	2.53395
chr7c	20862811	21063788	11.9162	26.6129	9.65131
chr7c	21063789	21406500	8.59585	40.7829	2.29405
chr7c	21406501	21639837	13.5315	23.7918	5.39006
chr7c	21639838	21848422	3.1426	25.4712	6.9377
chr7c	21848423	22251306	24.0243	26.4076	4.46257
chr7c	22251307	22611304	9.57478	25.6326	3.58002
chr7c	22611305	22909279	16.3467	36.4604	1.62094
chr7c	22909280	23203907	12.0783	33.2093	2.65453
chr7c	23203908	23423486	11.5781	24.3639	8.26217
chr7c	23423487	23666736	5.13792	37.6247	7.65838
chr7c	23666737	23948865	2.66013	48.7844	3.02557
chr7c	23948866	24325540	2.70897	49.1567	2.3803
chr7c	24325541	24838246	2.64518	62.4054	0.993747
chr7c	24838247	25515231	2.04081	76.2806	1.70506
chr7c	25515232	26398373	1.70437	73.3911	0.75707
chr7c	26398374	27115345	0.538794	67.435	0.653164
chr7c	27115346	28138680	1.56205	68.2552	0.531693
chr7c	28138681	28819371	1.52389	67.0303	0.90511
chr7c	28819372	29519992	1.77243	78.9688	0.413062
chr7c	29519993	30277826	1.88828	73.7689	1.93882
chr7c	30277827	30706414	3.81929	60.746	0.703706
chr7c	30706415	31048034	4.06475	55.5123	2.69042
chr7c	31048035	31931620	1.38289	77.8293	0.789057
chr7c	31931621	32453966	6.41893	63.3145	0.518622
chr7c	32453967	32793542	9.64114	49.5877	5.24949
chr7c	32793543	33233781	6.38312	50.4803	1.20753
chr7c	33233782	33710253	2.07945	73.1766	1.59254
chr7c	33710254	33951007	2.0062	41.6666	5.20282
chr7c	33951008	34286449	8.1561	45.0066	1.60684
chr7c	34286450	34570698	4.2695	38.6242	4.19738
chr7c	34570699	34924496	4.96611	50.2165	4.37679
chr7c	34924497	35187435	12.1899	24.6293	4.78818
chr7c	35187436	35488707	6.14826	39.2811	2.83465
chr7c	35488708	35876869	22.0939	25.2678	2.32609
chr7c	35876870	36034763	7.38913	23.4113	9.50384
chr7c	36034764	36269718	4.38807	37.7374	1.29897
chr7c	36269719	36519306	11.795	34.6162	7.32487
chr7c	36519307	36735110	0.0792386	35.1481	2.76501
chr7c	36735111	36927006	10.2149	23.754	13.8361
chr7c	36927007	37166480	18.6605	16.254	3.65301
chr7c	37166481	37564857	35.0974	16.9844	2.77953
chr7c	37564858	37811362	8.93491	29.0749	7.08261
chr7c	37811363	38112362	8.32924	37.5249	2.94186
chr7c	38112363	38370216	2.93267	35.9013	6.47925
chr7c	38370217	38615437	6.22704	17.868	6.27067
chr7c	38615438	38876835	21.5055	20.0575	6.33555
chr7c	38876836	39109623	2.16592	34.1843	3.37689
chr7c	39109624	39363279	10.3376	38.5203	4.51083
chr7c	39363280	39574705	13.9056	24.7368	2.91024

## Sheet: Fig. 2a - HiC
Fig. 2: Sequence and structural variation between homoeologous chromosomes in euchromatic and heterochromatic regions (panel a).
chr	start	end	PC1
chr7c	1	100000	NA
chr7c	100001	200000	NA
chr7c	200001	300000	NA
chr7c	300001	400000	NA
chr7c	400001	500000	NA
chr7c	500001	600000	NA
chr7c	600001	700000	NA
chr7c	700001	800000	NA
chr7c	800001	900000	NA
chr7c	900001	1000000	NA
chr7c	1000001	1100000	NA
chr7c	1100001	1200000	NA
chr7c	1200001	1300000	-18.7183
chr7c	1300001	1400000	26.4441
chr7c	1400001	1500000	29.5253
chr7c	1500001	1600000	12.161
chr7c	1600001	1700000	24.4219
chr7c	1700001	1800000	28.1359
chr7c	1800001	1900000	22.6901
chr7c	1900001	2000000	22.7307
chr7c	2000001	2100000	21.3639
chr7c	2100001	2200000	22.3522
chr7c	2200001	2300000	34.8641
chr7c	2300001	2400000	27.4105
chr7c	2400001	2500000	27.2978
chr7c	2500001	2600000	34.3556
chr7c	2600001	2700000	30.5281
chr7c	2700001	2800000	10.9043
chr7c	2800001	2900000	23.4287
chr7c	2900001	3000000	26.3847
chr7c	3000001	3100000	20.9011
chr7c	3100001	3200000	34.3962
chr7c	3200001	3300000	27.1847
chr7c	3300001	3400000	16.2072
chr7c	3400001	3500000	34.7029
chr7c	3500001	3600000	31.7664
chr7c	3600001	3700000	17.9479
chr7c	3700001	3800000	25.3159
chr7c	3800001	3900000	15.9611
chr7c	3900001	4000000	31.0121
chr7c	4000001	4100000	35.3972
chr7c	4100001	4200000	34.2747
chr7c	4200001	4300000	33.9669
chr7c	4300001	4400000	32.2028
chr7c	4400001	4500000	34.4998
chr7c	4500001	4600000	31.7393
chr7c	4600001	4700000	27.7718
chr7c	4700001	4800000	30.9813
chr7c	4800001	4900000	34.4985
chr7c	4900001	5000000	33.0312
chr7c	5000001	5100000	19.3365
chr7c	5100001	5200000	25.2246
chr7c	5200001	5300000	34.0113
chr7c	5300001	5400000	27.7293
chr7c	5400001	5500000	28.2856
chr7c	5500001	5600000	30.4332
chr7c	5600001	5700000	33.9758
chr7c	5700001	5800000	32.7475
chr7c	5800001	5900000	26.9706
chr7c	5900001	6000000	27.8245
chr7c	6000001	6100000	26.2352
chr7c	6100001	6200000	23.6498
chr7c	6200001	6300000	28.2643
chr7c	6300001	6400000	26.6474
chr7c	6400001	6500000	27.7724
chr7c	6500001	6600000	32.7432
chr7c	6600001	6700000	29.4864
chr7c	6700001	6800000	19.506
chr7c	6800001	6900000	27.9119
chr7c	6900001	7000000	17.6828
chr7c	7000001	7100000	25.0482
chr7c	7100001	7200000	29.4342
chr7c	7200001	7300000	20.9619
chr7c	7300001	7400000	13.9231
chr7c	7400001	7500000	17.0952
chr7c	7500001	7600000	21.4818
chr7c	7600001	7700000	22.586
chr7c	7700001	7800000	26.2888
chr7c	7800001	7900000	25.3839
chr7c	7900001	8000000	15.7567
chr7c	8000001	8100000	15.2182
chr7c	8100001	8200000	20.9984
chr7c	8200001	8300000	18.6778
chr7c	8300001	8400000	15.6893
chr7c	8400001	8500000	15.5164
chr7c	8500001	8600000	6.46718
chr7c	8600001	8700000	1.47217
chr7c	8700001	8800000	21.3697
chr7c	8800001	8900000	14.3786
chr7c	8900001	9000000	16.9268
chr7c	9000001	9100000	20.5349
chr7c	9100001	9200000	22.5158
chr7c	9200001	9300000	18.7544
chr7c	9300001	9400000	4.3539
chr7c	9400001	9500000	4.08238
chr7c	9500001	9600000	14.8578
chr7c	9600001	9700000	5.62836
chr7c	9700001	9800000	15.8387
chr7c	9800001	9900000	-0.503808
chr7c	9900001	10000000	-3.74143
chr7c	10000001	10100000	2.2168
chr7c	10100001	10200000	12.3389
chr7c	10200001	10300000	5.644
chr7c	10300001	10400000	6.92117
chr7c	10400001	10500000	2.40624
chr7c	10500001	10600000	-0.534106
chr7c	10600001	10700000	-1.74433
chr7c	10700001	10800000	0.494608
chr7c	10800001	10900000	10.8172
chr7c	10900001	11000000	-3.01663
chr7c	11000001	11100000	-3.24351
chr7c	11100001	11200000	6.50736
chr7c	11200001	11300000	3.98208
chr7c	11300001	11400000	9.90576
chr7c	11400001	11500000	9.34456
chr7c	11500001	11600000	-0.0100349
chr7c	11600001	11700000	-8.61634
chr7c	11700001	11800000	-5.15845
chr7c	11800001	11900000	-12.3919
chr7c	11900001	12000000	-13.3276
chr7c	12000001	12100000	-6.12492
chr7c	12100001	12200000	-4.24067
chr7c	12200001	12300000	-0.606806
chr7c	12300001	12400000	-5.02467
chr7c	12400001	12500000	-13.9052
chr7c	12500001	12600000	-18.7496
chr7c	12600001	12700000	-12.4013
chr7c	12700001	12800000	-8.60166
chr7c	12800001	12900000	-11.2573
chr7c	12900001	13000000	-10.6194
chr7c	13000001	13100000	-12.5599
chr7c	13100001	13200000	-15.923
chr7c	13200001	13300000	-8.32884
chr7c	13300001	13400000	-4.6128
chr7c	13400001	13500000	-13.0941
chr7c	13500001	13600000	-9.77974
chr7c	13600001	13700000	-13.2218
chr7c	13700001	13800000	-14.8215
chr7c	13800001	13900000	-13.8867
chr7c	13900001	14000000	-7.83363
chr7c	14000001	14100000	-9.86142
chr7c	14100001	14200000	-14.7251
chr7c	14200001	14300000	-11.4112
chr7c	14300001	14400000	NA
chr7c	14400001	14500000	-8.02731
chr7c	14500001	14600000	-3.78572
chr7c	14600001	14700000	-8.53301
chr7c	14700001	14800000	-13.2132
chr7c	14800001	14900000	-13.2987
chr7c	14900001	15000000	-9.05007
chr7c	15000001	15100000	-8.29583
chr7c	15100001	15200000	-11.9264
chr7c	15200001	15300000	-13.4819
chr7c	15300001	15400000	-14.0463
chr7c	15400001	15500000	-15.2493
chr7c	15500001	15600000	-3.40917
chr7c	15600001	15700000	-4.86307
chr7c	15700001	15800000	-4.64475
chr7c	15800001	15900000	-10.3171
chr7c	15900001	16000000	-8.69096
chr7c	16000001	16100000	-6.6743
chr7c	16100001	16200000	-5.58436
chr7c	16200001	16300000	-0.562814
chr7c	16300001	16400000	-9.48366
chr7c	16400001	16500000	-10.4933
chr7c	16500001	16600000	-7.86768
chr7c	16600001	16700000	-9.40476
chr7c	16700001	16800000	-10.6629
chr7c	16800001	16900000	-8.79043
chr7c	16900001	17000000	-8.69345
chr7c	17000001	17100000	-7.97211
chr7c	17100001	17200000	-7.79453
chr7c	17200001	17300000	-4.30866
chr7c	17300001	17400000	-13.6217
chr7c	17400001	17500000	-12.4042
chr7c	17500001	17600000	-12.1741
chr7c	17600001	17700000	-12.4778
chr7c	17700001	17800000	-6.08273
chr7c	17800001	17900000	9.36839
chr7c	17900001	18000000	-13.7837
chr7c	18000001	18100000	-8.92831
chr7c	18100001	18200000	-10.9993
chr7c	18200001	18300000	-9.60847
chr7c	18300001	18400000	-9.38666
chr7c	18400001	18500000	-11.8683
chr7c	18500001	18600000	-8.09268
chr7c	18600001	18700000	-8.92759
chr7c	18700001	18800000	-8.43578
chr7c	18800001	18900000	-5.40098
chr7c	18900001	19000000	-5.13704
chr7c	19000001	19100000	-9.46107
chr7c	19100001	19200000	-8.43947
chr7c	19200001	19300000	-4.55807
chr7c	19300001	19400000	NA
chr7c	19400001	19500000	-3.54557
chr7c	19500001	19600000	-2.29148
chr7c	19600001	19700000	6.48941
chr7c	19700001	19800000	-7.88452
chr7c	19800001	19900000	-10.911
chr7c	19900001	20000000	-9.17035
chr7c	20000001	20100000	-4.09788
chr7c	20100001	20200000	-11.6612
chr7c	20200001	20300000	-9.60433
chr7c	20300001	20400000	-0.484127
chr7c	20400001	20500000	-6.67029
chr7c	20500001	20600000	-10.7231
chr7c	20600001	20700000	-10.9529
chr7c	20700001	20800000	-10.689
chr7c	20800001	20900000	-8.76715
chr7c	20900001	21000000	-8.39576
chr7c	21000001	21100000	-9.27089
chr7c	21100001	21200000	-7.90844
chr7c	21200001	21300000	-10.5263
chr7c	21300001	21400000	-6.37268
chr7c	21400001	21500000	-9.45534
chr7c	21500001	21600000	-10.89
chr7c	21600001	21700000	-11.362
chr7c	21700001	21800000	-15.0279
chr7c	21800001	21900000	10.578
chr7c	21900001	22000000	-1.3965
chr7c	22000001	22100000	-2.4594
chr7c	22100001	22200000	13.5085
chr7c	22200001	22300000	4.02253
chr7c	22300001	22400000	-5.62244
chr7c	22400001	22500000	-4.78873
chr7c	22500001	22600000	NA
chr7c	22600001	22700000	-10.8954
chr7c	22700001	22800000	-9.45001
chr7c	22800001	22900000	-10.8756
chr7c	22900001	23000000	-12.583
chr7c	23000001	23100000	-5.99824
chr7c	23100001	23200000	-9.41328
chr7c	23200001	23300000	-10.2458
chr7c	23300001	23400000	-10.9811
chr7c	23400001	23500000	-10.2433
chr7c	23500001	23600000	-4.69222
chr7c	23600001	23700000	-10.3818
chr7c	23700001	23800000	-8.85713
chr7c	23800001	23900000	-8.50652
chr7c	23900001	24000000	-7.21217
chr7c	24000001	24100000	-10.0364
chr7c	24100001	24200000	-9.97736
chr7c	24200001	24300000	-6.49395
chr7c	24300001	24400000	-8.73079
chr7c	24400001	24500000	2.67619
chr7c	24500001	24600000	-5.93207
chr7c	24600001	24700000	-7.19332
chr7c	24700001	24800000	-1.18528
chr7c	24800001	24900000	3.73537
chr7c	24900001	25000000	-4.56296
chr7c	25000001	25100000	-8.18978
chr7c	25100001	25200000	-7.91118
chr7c	25200001	25300000	-1.30074
chr7c	25300001	25400000	8.43008
chr7c	25400001	25500000	NA
chr7c	25500001	25600000	1.90969
chr7c	25600001	25700000	4.52972
chr7c	25700001	25800000	-1.47611
chr7c	25800001	25900000	-0.831045
chr7c	25900001	26000000	-7.94639
chr7c	26000001	26100000	1.61212
chr7c	26100001	26200000	4.93793
chr7c	26200001	26300000	2.06327
chr7c	26300001	26400000	-2.32301
chr7c	26400001	26500000	-3.81745
chr7c	26500001	26600000	-5.472
chr7c	26600001	26700000	4.47835
chr7c	26700001	26800000	-0.39788
chr7c	26800001	26900000	11.0554
chr7c	26900001	27000000	15.8033
chr7c	27000001	27100000	NA
chr7c	27100001	27200000	NA
chr7c	27200001	27300000	NA
chr7c	27300001	27400000	NA
chr7c	27400001	27500000	NA
chr7c	27500001	27600000	2.60051
chr7c	27600001	27700000	-9.95307
chr7c	27700001	27800000	-9.13283
chr7c	27800001	27900000	-7.76532
chr7c	27900001	28000000	-6.76556
chr7c	28000001	28100000	0.774783
chr7c	28100001	28200000	-1.76491
chr7c	28200001	28300000	-11.5826
chr7c	28300001	28400000	-0.884412
chr7c	28400001	28500000	-0.390532
chr7c	28500001	28600000	-4.44106
chr7c	28600001	28700000	-9.39
chr7c	28700001	28800000	-1.98642
chr7c	28800001	28900000	-13.0478
chr7c	28900001	29000000	-7.98631
chr7c	29000001	29100000	-4.8031
chr7c	29100001	29200000	1.61753
chr7c	29200001	29300000	-1.13511
chr7c	29300001	29400000	-7.37848
chr7c	29400001	29500000	0.365634
chr7c	29500001	29600000	-8.83224
chr7c	29600001	29700000	-6.80355
chr7c	29700001	29800000	-2.57095
chr7c	29800001	29900000	-2.13525
chr7c	29900001	30000000	8.50213
chr7c	30000001	30100000	-2.47513
chr7c	30100001	30200000	-9.19656
chr7c	30200001	30300000	-9.61484
chr7c	30300001	30400000	-11.1864
chr7c	30400001	30500000	-8.2577
chr7c	30500001	30600000	-9.10815
chr7c	30600001	30700000	-5.45278
chr7c	30700001	30800000	-11.8851
chr7c	30800001	30900000	-10.4933
chr7c	30900001	31000000	-9.96839
chr7c	31000001	31100000	-4.08525
chr7c	31100001	31200000	-1.04226
chr7c	31200001	31300000	-6.75037
chr7c	31300001	31400000	-5.73348
chr7c	31400001	31500000	1.40822
chr7c	31500001	31600000	-10.6036
chr7c	31600001	31700000	-2.47771
chr7c	31700001	31800000	1.79279
chr7c	31800001	31900000	-9.09396
chr7c	31900001	32000000	-8.87659
chr7c	32000001	32100000	-11.3386
chr7c	32100001	32200000	-14.7665
chr7c	32200001	32300000	-10.0821
chr7c	32300001	32400000	-9.6029
chr7c	32400001	32500000	-13.2
chr7c	32500001	32600000	-9.04555
chr7c	32600001	32700000	-6.91771
chr7c	32700001	32800000	-11.3491
chr7c	32800001	32900000	-11.6689
chr7c	32900001	33000000	-14.2998
chr7c	33000001	33100000	-14.8597
chr7c	33100001	33200000	-8.03719
chr7c	33200001	33300000	-9.39421
chr7c	33300001	33400000	-13.3056
chr7c	33400001	33500000	-1.83947
chr7c	33500001	33600000	-4.95495
chr7c	33600001	33700000	-11.6583
chr7c	33700001	33800000	-9.0503
chr7c	33800001	33900000	-9.2187
chr7c	33900001	34000000	-14.5063
chr7c	34000001	34100000	-12.5804
chr7c	34100001	34200000	-10.9718
chr7c	34200001	34300000	-16.0056
chr7c	34300001	34400000	-14.4498
chr7c	34400001	34500000	-13.8983
chr7c	34500001	34600000	-8.97129
chr7c	34600001	34700000	-9.86464
chr7c	34700001	34800000	-13.3894
chr7c	34800001	34900000	-14.3823
chr7c	34900001	35000000	-9.14105
chr7c	35000001	35100000	-11.1278
chr7c	35100001	35200000	9.81848
chr7c	35200001	35300000	-9.80747
chr7c	35300001	35400000	2.82487
chr7c	35400001	35500000	-5.5018
chr7c	35500001	35600000	-11.3875
chr7c	35600001	35700000	-2.8496
chr7c	35700001	35800000	NA
chr7c	35800001	35900000	-11.8999
chr7c	35900001	36000000	-5.43169
chr7c	36000001	36100000	-7.24759
chr7c	36100001	36200000	-10.7561
chr7c	36200001	36300000	-10.394
chr7c	36300001	36400000	-7.54963
chr7c	36400001	36500000	-7.84145
chr7c	36500001	36600000	-9.66059
chr7c	36600001	36700000	-11.9654
chr7c	36700001	36800000	-11.7649
chr7c	36800001	36900000	-12.636
chr7c	36900001	37000000	-8.8406
chr7c	37000001	37100000	-11.8903
chr7c	37100001	37200000	-10.8155
chr7c	37200001	37300000	6.07625
chr7c	37300001	37400000	-8.8853
chr7c	37400001	37500000	-13.8739
chr7c	37500001	37600000	-1.15308
chr7c	37600001	37700000	-13.2762
chr7c	37700001	37800000	-14.3456
chr7c	37800001	37900000	-15.9411
chr7c	37900001	38000000	-12.0287
chr7c	38000001	38100000	-14.5881
chr7c	38100001	38200000	-10.9743
chr7c	38200001	38300000	-11.4255
chr7c	38300001	38400000	-9.22386
chr7c	38400001	38500000	-10.7515
chr7c	38500001	38600000	-13.9534
chr7c	38600001	38700000	-15.9287
chr7c	38700001	38800000	-16.1208
chr7c	38800001	38900000	-12.173
chr7c	38900001	39000000	-13.2312
chr7c	39000001	39100000	-10.3933
chr7c	39100001	39200000	-13.6812
chr7c	39200001	39300000	-10.5459
chr7c	39300001	39400000	-13.9934
chr7c	39400001	39500000	-12.2733
chr7c	39500001	39600000	-18.3939
chr7c	39600001	39700000	-18.9432
chr7c	39700001	39800000	-11.1805
chr7c	39800001	39900000	23.0064
chr7c	39900001	39944450	NA

## Sheet: Fig. 3a
Fig. 3: Genetic diversity in 172 Coffea sp. accessions (panel a).
Variety	PC1	PC2	Grouping
18-2	0.166257	0.305927	canephora
20-1	0.165513	0.275146	canephora
22-1	0.14863	-0.0877088	canephora
23-1	0.153025	0.166335	canephora
23-2	0.14901	0.116802	canephora
24	0.149716	-0.378067	canephora
24-1	0.14891	-0.082062	canephora
24-10	0.150875	-0.0240555	canephora
24-11	0.146811	-0.0859429	canephora
24-2	0.14988	0.0851892	canephora
26-1	0.155739	-0.104545	canephora
28-1	0.160719	0.0600073	canephora
28-2	0.149658	0.0859941	canephora
29-2	0.15669	0.156273	canephora
29-3	0.160369	-0.111345	canephora
30-1	0.152479	0.243148	canephora
30-2	0.147396	-0.0887033	canephora
31-1	0.166507	0.207298	canephora
31-2	0.161191	0.0288237	canephora
31-3	0.158513	-0.333604	canephora
31-4	0.15	-0.0497914	canephora
32-1	0.162414	0.263554	canephora
32-2	0.151876	-0.0814175	canephora
32-3	0.157422	0.171227	canephora
33-2	0.156763	-0.0359664	canephora
33-3	0.16404	0.104646	canephora
33-4	0.158113	-0.0650585	canephora
33-5	0.151521	-0.0999176	canephora
01-apr	0.158216	-0.0722052	canephora
Reyan-1	0.163527	-0.0222212	canephora
Reyan-2	0.148918	-0.400819	canephora
Reyan-3	0.160581	-0.122445	canephora
Reyan-4	0.14594	-0.0249268	canephora
ANF1	-0.0439389	0.00878566	Forest-based
ANF3	-0.0430708	0.00829754	Forest-based
ANF4	-0.0434169	0.00885776	Forest-based
ANSF2	-0.0424167	0.00867478	Forest-based
ANSF4	-0.041698	0.00777184	Forest-based
ANSF5	-0.0418996	0.00795446	Forest-based
CHF2	-0.0425651	0.00850084	Forest-based
CHF3	-0.042705	0.00854197	Forest-based
CHSF1	-0.0421182	0.00787604	Forest-based
CHSF2	-0.0430962	0.00892113	Forest-based
CHSF3	-0.0430702	0.00806761	Forest-based
DAF1	-0.0429332	0.00776551	Forest-based
DAF2	-0.0423994	0.00773833	Forest-based
DAF3	-0.0431206	0.00768063	Forest-based
DASF1	-0.041527	0.00741998	Forest-based
DASF2	-0.0415515	0.00735711	Forest-based
DASF3	-0.0439248	0.00747876	Forest-based
DZSF1	-0.0431638	0.00782788	Forest-based
DZSF2	-0.0433255	0.0085605	Forest-based
DZSF4	-0.0417249	0.00724296	Forest-based
GESF2	-0.042903	0.00797967	Forest-based
GESF4	-0.0431491	0.00828933	Forest-based
GESF5	-0.0419605	0.00831191	Forest-based
GISF2	-0.0432048	0.00817962	Forest-based
GISF3	-0.0419229	0.00789252	Forest-based
GISF5	-0.0439588	0.00877354	Forest-based
GSSF1	-0.0414231	0.00843436	Forest-based
GSSF3	-0.0437246	0.00817668	Forest-based
GSSF5	-0.0423684	0.00791315	Forest-based
MESF1	-0.0422753	0.00871439	Forest-based
MESF2	-0.0430881	0.00834341	Forest-based
MESF4	-0.042257	0.00890342	Forest-based
MHF2	-0.0427644	0.00477046	Forest-based
MHF3	-0.0437143	0.00540617	Forest-based
MHF4	-0.0428846	0.00481316	Forest-based
MHSF2	-0.042374	0.00459013	Forest-based
MHSF3	-0.0439794	0.00515232	Forest-based
MHSF4	-0.0410225	0.00686035	Forest-based
YAF2	-0.0434031	0.00867943	Forest-based
YAF3	-0.041204	0.00824274	Forest-based
YAF5	-0.0436015	0.00869867	Forest-based
YASF1	-0.0425299	0.00852139	Forest-based
YASF2	-0.0426532	0.00874855	Forest-based
YASF5	-0.0417622	0.00565169	Forest-based
BEG1	-0.0433429	0.00430005	Garden
BEG4	-0.0433222	0.00513809	Garden
BEG5	-0.0427159	0.00511783	Garden
GMG2	-0.040372	0.00815323	Garden
GMG3	-0.0435129	0.00890452	Garden
GMG5	-0.0439214	0.00567198	Garden
GNG4	-0.0419784	0.00887356	Garden
GNG5	-0.0433564	0.00479805	Garden
GUG4	-0.0402051	0.0086622	Garden
GUG5	-0.04184	0.00861338	Garden
ISG1	-0.0430681	0.00777101	Garden
ISG4	-0.0428753	0.00760704	Garden
ISG5	-0.0419943	0.00668086	Garden
JIG2	-0.0422243	0.00639062	Garden
JIG3	-0.0425769	0.00696571	Garden
JIG5	-0.0440025	0.00713142	Garden
KOG1	-0.0436092	0.00567713	Garden
KOG2	-0.0425432	0.00583479	Garden
KOG3	-0.044301	0.00516162	Garden
LAG3	-0.0433873	0.00885931	Garden
LAG4	-0.0434416	0.00901369	Garden
LAG5	-0.043043	0.00806629	Garden
MKG1	-0.043142	0.00720605	Garden
MKG2	-0.0419104	0.0069105	Garden
MKG3	-0.0432192	0.00733293	Garden
SAG2	-0.0392897	0.00840322	Garden
SAG3	-0.040102	0.00841411	Garden
SAG5	-0.0430717	0.00693982	Garden
TGG1	-0.0433311	0.00912857	Garden
TGG3	-0.0434439	0.00907058	Garden
TGG5	-0.0433186	0.00908838	Garden
WEG1	-0.0427451	0.00848893	Garden
WEG2	-0.0431577	0.00840883	Garden
WEG3	-0.0431374	0.00872735	Garden
WLG1	-0.0419034	0.00485644	Garden
WLG2	-0.0440587	0.00458532	Garden
WLG3	-0.0429353	0.00513444	Garden
YCG1	-0.0435984	0.0057101	Garden
YCG2	-0.0438395	0.00763002	Garden
YCG3	-0.0415889	0.00868397	Garden
ZPG2	-0.0442383	0.00921477	Garden
ZPG4	-0.0426327	0.0088896	Garden
ZPG5	-0.0426621	0.00883973	Garden
Geisha	-0.0412639	0.00678913	arabica
Bourbon	-0.0448738	0.00194609	arabica
caturra	-0.0355157	0.00122113	arabica
Costarica-1	-0.0433336	0.00136144	arabica
Deren-105	-0.0407855	0.00439602	arabica
KT	-0.0369911	0.00133082	arabica
Typica	-0.0364702	0.00127878	arabica
villa-sarchi	-0.0402071	0.00157855	arabica
132	-0.0284523	-0.0139466	introgression_line
161	-0.0219123	-0.0092818	introgression_line
162	-0.0333391	-0.0117245	introgression_line
163	-0.0272508	-0.0109704	introgression_line
164	-0.0307922	-0.0118596	introgression_line
165	-0.0307966	-0.0132549	introgression_line
166	-0.032097	-0.0117314	introgression_line
167	-0.0355511	-0.00451562	introgression_line
169	-0.0289039	-0.0103446	introgression_line
296	-0.010615	-0.0339101	introgression_line
370	-0.0124803	-0.0336949	introgression_line
396	-0.0198497	-0.00491902	introgression_line
397	-0.0161236	-0.028097	introgression_line
399	-0.0104058	-0.0336106	introgression_line
400	-0.0129014	-0.0328475	introgression_line
403	-0.0125283	-0.0326828	introgression_line
Brasil-Ica	-0.0158329	-0.0275454	introgression_line
CB52	-0.0291892	-0.00870558	introgression_line
CCC24	-0.0220421	-0.0166219	introgression_line
CCC25	-0.0295679	-0.0103134	introgression_line
CHF1	-0.0405778	-0.00244553	introgression_line
D157	-0.0333242	-0.00847898	introgression_line
Deren-3	-0.0145263	-0.0253518	introgression_line
DR168	-0.0322726	-0.0127665	introgression_line
DTAR-363	-0.0203018	-0.0232007	introgression_line
GNG1	-0.0380899	0.000503777	introgression_line
GUG3	-0.0357911	-0.00356243	introgression_line
Ica	-0.0267411	-0.0146694	introgression_line
kent	-0.0328098	-0.00550833	introgression_line
MOXICO	-0.0279508	-0.00165536	introgression_line
MOXICO-10	-0.0221618	-0.0229464	introgression_line
MOXICO-13	-0.015755	-0.0241946	introgression_line
NY02	-0.0154705	-0.0199121	introgression_line
P1	-0.0313218	-0.0132817	introgression_line
P2	-0.0336302	-0.011219	introgression_line
P4	-0.0346963	-0.0101432	introgression_line
P5	-0.0321738	-0.0111815	introgression_line
P7963	-0.0228588	-0.0129118	introgression_line
paca	-0.0220522	-0.0232475	introgression_line
S288	-0.0274636	-0.00111254	introgression_line
SL28	-0.00469435	-0.013848	introgression_line
SL34	-0.0197793	-0.0176298	introgression_line
T5175	-0.0314609	-0.0097883	introgression_line
T8667	-0.0144881	-0.0267665	introgression_line

## Sheet: Fig. 3b - inset
Fig. 3: Genetic diversity in 172 Coffea sp. accessions (panel b - inset).
Variety	Number of SNPs	Presence/absence C. canephora introgression
CHF1	7	No C. canephora introgression
CHF1	11	No C. canephora introgression
CHF1	10	No C. canephora introgression
CHF1	22	No C. canephora introgression
CHF1	12	No C. canephora introgression
CHF1	13	No C. canephora introgression
CHF1	62	No C. canephora introgression
CHF1	14	No C. canephora introgression
CHF1	12	No C. canephora introgression
CHF1	0	No C. canephora introgression
CHF1	1	No C. canephora introgression
CHF1	3	No C. canephora introgression
CHF1	0	No C. canephora introgression
CHF1	0	No C. canephora introgression
CHF1	0	No C. canephora introgression
CHF1	0	No C. canephora introgression
CHF1	0	No C. canephora introgression
CHF1	0	No C. canephora introgression
CHF1	0	No C. canephora introgression
CHF1	0	No C. canephora introgression
CHF1	1	No C. canephora introgression
CHF1	1	No C. canephora introgression
CHF1	0	No C. canephora introgression
CHF1	0	No C. canephora introgression
CHF1	1	No C. canephora introgression
CHF1	2	No C. canephora introgression
CHF1	2	No C. canephora introgression
CHF1	0	No C. canephora introgression
CHF1	2	No C. canephora introgression
CHF1	0	No C. canephora introgression
CHF1	0	No C. canephora introgression
CHF1	2	No C. canephora introgression
CHF1	1	No C. canephora introgression
CHF1	3	No C. canephora introgression
CHF1	10	No C. canephora introgression
CHF1	1	No C. canephora introgression
CHF1	3	No C. canephora introgression
CHF1	4	No C. canephora introgression
CHF1	0	No C. canephora introgression
CHF1	0	No C. canephora introgression
CHF1	0	No C. canephora introgression
CHF1	0	No C. canephora introgression
CHF1	3	No C. canephora introgression
CHF1	3	No C. canephora introgression
CHF1	0	No C. canephora introgression
CHF1	0	No C. canephora introgression
CHF1	0	No C. canephora introgression
CHF1	0	No C. canephora introgression
CHF1	0	No C. canephora introgression
CHF1	0	No C. canephora introgression
CHF1	0	No C. canephora introgression
CHF1	0	No C. canephora introgression
CHF1	0	No C. canephora introgression
CHF1	0	No C. canephora introgression
CHF1	4	No C. canephora introgression
CHF1	0	No C. canephora introgression
CHF1	0	No C. canephora introgression
CHF1	0	No C. canephora introgression
CHF1	1	No C. canephora introgression
CHF1	0	No C. canephora introgression
CHF1	0	No C. canephora introgression
CHF1	0	No C. canephora introgression
CHF1	0	No C. canephora introgression
CHF1	0	No C. canephora introgression
CHF1	1	No C. canephora introgression
CHF1	1	No C. canephora introgression
CHF1	0	No C. canephora introgression
CHF1	0	No C. canephora introgression
CHF1	0	No C. canephora introgression
CHF1	4	No C. canephora introgression
CHF1	0	No C. canephora introgression
CHF1	0	No C. canephora introgression
CHF1	0	No C. canephora introgression
CHF1	0	No C. canephora introgression
CHF1	0	No C. canephora introgression
CHF1	2	No C. canephora introgression
CHF1	1	No C. canephora introgression
CHF1	0	No C. canephora introgression
CHF1	2	No C. canephora introgression
CHF1	0	No C. canephora introgression
CHF1	0	No C. canephora introgression
CHF1	0	No C. canephora introgression
CHF1	1	No C. canephora introgression
CHF1	1	No C. canephora introgression
CHF1	0	No C. canephora introgression
CHF1	2	No C. canephora introgression
CHF1	1	No C. canephora introgression
CHF1	0	No C. canephora introgression
CHF1	0	No C. canephora introgression
CHF1	4	No C. canephora introgression
CHF1	0	No C. canephora introgression
CHF1	1	No C. canephora introgression
CHF1	0	No C. canephora introgression
CHF1	3	No C. canephora introgression
CHF1	0	No C. canephora introgression
CHF1	1	No C. canephora introgression
CHF1	2	No C. canephora introgression
CHF1	1	No C. canephora introgression
CHF1	2	No C. canephora introgression
CHF1	2	No C. canephora introgression
CHF1	3	No C. canephora introgression
CHF1	2	No C. canephora introgression
CHF1	4	No C. canephora introgression
CHF1	1	No C. canephora introgression
CHF1	0	No C. canephora introgression
CHF1	1	No C. canephora introgression
CHF1	1	No C. canephora introgression
CHF1	0	No C. canephora introgression
CHF1	3	No C. canephora introgression
CHF1	0	No C. canephora introgression
CHF1	0	No C. canephora introgression
CHF1	0	No C. canephora introgression
CHF1	0	No C. canephora introgression
CHF1	2	No C. canephora introgression
CHF1	1	No C. canephora introgression
CHF1	7	No C. canephora introgression
CHF1	2	No C. canephora introgression
CHF1	1	No C. canephora introgression
CHF1	4	No C. canephora introgression
CHF1	1	No C. canephora introgression
CHF1	3	No C. canephora introgression
CHF1	1	No C. canephora introgression
CHF1	0	No C. canephora introgression
CHF1	4	No C. canephora introgression
CHF1	2	No C. canephora introgression
CHF1	1	No C. canephora introgression
CHF1	4	No C. canephora introgression
CHF1	1	No C. canephora introgression
CHF1	0	No C. canephora introgression
CHF1	0	No C. canephora introgression
CHF1	1	No C. canephora introgression
CHF1	1	No C. canephora introgression
CHF1	2	No C. canephora introgression
CHF1	5	No C. canephora introgression
CHF1	1	No C. canephora introgression
CHF1	0	No C. canephora introgression
CHF1	1	No C. canephora introgression
CHF1	1	No C. canephora introgression
CHF1	2	No C. canephora introgression
CHF1	1	No C. canephora introgression
CHF1	4	No C. canephora introgression
CHF1	1	No C. canephora introgression
CHF1	4	No C. canephora introgression
CHF1	7	No C. canephora introgression
CHF1	3	No C. canephora introgression
CHF1	3	No C. canephora introgression
CHF1	1	No C. canephora introgression
CHF1	0	No C. canephora introgression
CHF1	0	No C. canephora introgression
CHF1	0	No C. canephora introgression
CHF1	0	No C. canephora introgression
CHF1	0	No C. canephora introgression
CHF1	0	No C. canephora introgression
CHF1	0	No C. canephora introgression
CHF1	0	No C. canephora introgression
CHF1	0	No C. canephora introgression
CHF1	0	No C. canephora introgression
CHF1	0	No C. canephora introgression
CHF1	1	No C. canephora introgression
CHF1	0	No C. canephora introgression
CHF1	0	No C. canephora introgression
CHF1	1	No C. canephora introgression
CHF1	0	No C. canephora introgression
CHF1	0	No C. canephora introgression
CHF1	0	No C. canephora introgression
CHF1	2	No C. canephora introgression
CHF1	0	No C. canephora introgression
CHF1	0	No C. canephora introgression
CHF1	1	No C. canephora introgression
CHF1	0	No C. canephora introgression
CHF1	1	No C. canephora introgression
CHF1	1	No C. canephora introgression
CHF1	11	No C. canephora introgression
CHF1	14	No C. canephora introgression
CHF1	8	No C. canephora introgression
CHF1	11	No C. canephora introgression
CHF1	2	No C. canephora introgression
CHF1	0	No C. canephora introgression
CHF1	1	No C. canephora introgression
CHF1	1	No C. canephora introgression
CHF1	0	No C. canephora introgression
CHF1	3	No C. canephora introgression
CHF1	14	No C. canephora introgression
CHF1	7	No C. canephora introgression
CHF1	26	No C. canephora introgression
CHF1	4	No C. canephora introgression
CHF1	1	No C. canephora introgression
CHF1	2	No C. canephora introgression
CHF1	2	No C. canephora introgression
CHF1	0	No C. canephora introgression
CHF1	0	No C. canephora introgression
CHF1	0	No C. canephora introgression
CHF1	1	No C. canephora introgression
CHF1	0	No C. canephora introgression
CHF1	0	No C. canephora introgression
CHF1	0	No C. canephora introgression
CHF1	0	No C. canephora introgression
CHF1	2	No C. canephora introgression
CHF1	0	No C. canephora introgression
CHF1	1	No C. canephora introgression
CHF1	0	No C. canephora introgression
CHF1	0	No C. canephora introgression
CHF1	0	No C. canephora introgression
CHF1	2	No C. canephora introgression
CHF1	0	No C. canephora introgression
CHF1	0	No C. canephora introgression
CHF1	3	No C. canephora introgression
CHF1	1	No C. canephora introgression
CHF1	0	No C. canephora introgression
CHF1	1	No C. canephora introgression
CHF1	0	No C. canephora introgression
CHF1	0	No C. canephora introgression
CHF1	3	No C. canephora introgression
CHF1	0	No C. canephora introgression
CHF1	0	No C. canephora introgression
CHF1	0	No C. canephora introgression
CHF1	0	No C. canephora introgression
CHF1	1	No C. canephora introgression
CHF1	0	No C. canephora introgression
CHF1	1	No C. canephora introgression
CHF1	0	No C. canephora introgression
CHF1	0	No C. canephora introgression
CHF1	1	No C. canephora introgression
CHF1	3	No C. canephora introgression
CHF1	2	No C. canephora introgression
CHF1	1	No C. canephora introgression
CHF1	2	No C. canephora introgression
CHF1	0	No C. canephora introgression
CHF1	0	No C. canephora introgression
CHF1	1	No C. canephora introgression
CHF1	11	No C. canephora introgression
CHF1	6	No C. canephora introgression
CHF1	0	No C. canephora introgression
CHF1	1	No C. canephora introgression
CHF1	9	No C. canephora introgression
CHF1	15	No C. canephora introgression
CHF1	1	No C. canephora introgression
CHF1	0	No C. canephora introgression
CHF1	1	No C. canephora introgression
CHF1	0	No C. canephora introgression
CHF1	0	No C. canephora introgression
CHF1	0	No C. canephora introgression
CHF1	0	No C. canephora introgression
CHF1	0	No C. canephora introgression
CHF1	0	No C. canephora introgression
CHF1	0	No C. canephora introgression
CHF1	0	No C. canephora introgression
CHF1	2	No C. canephora introgression
CHF1	14	No C. canephora introgression
CHF1	1	No C. canephora introgression
CHF1	1	No C. canephora introgression
CHF1	0	No C. canephora introgression
CHF1	0	No C. canephora introgression
CHF1	3	No C. canephora introgression
CHF1	0	No C. canephora introgression
CHF1	0	No C. canephora introgression
CHF1	4	No C. canephora introgression
CHF1	0	No C. canephora introgression
CHF1	1	No C. canephora introgression
CHF1	0	No C. canephora introgression
CHF1	0	No C. canephora introgression
CHF1	0	No C. canephora introgression
CHF1	10	No C. canephora introgression
CHF1	6	No C. canephora introgression
CHF1	6	No C. canephora introgression
CHF1	6	No C. canephora introgression
CHF1	5	No C. canephora introgression
CHF1	0	No C. canephora introgression
CHF1	0	No C. canephora introgression
CHF1	0	No C. canephora introgression
CHF1	0	No C. canephora introgression
CHF1	0	No C. canephora introgression
CHF1	0	No C. canephora introgression
CHF1	0	No C. canephora introgression
CHF1	1	No C. canephora introgression
CHF1	0	No C. canephora introgression
CHF1	1	No C. canephora introgression
CHF1	1	No C. canephora introgression
CHF1	0	No C. canephora introgression
CHF1	0	No C. canephora introgression
CHF1	0	No C. canephora introgression
CHF1	1	No C. canephora introgression
CHF1	1	No C. canephora introgression
CHF1	0	No C. canephora introgression
CHF1	0	No C. canephora introgression
CHF1	0	No C. canephora introgression
CHF1	4	No C. canephora introgression
CHF1	1	No C. canephora introgression
CHF1	3	No C. canephora introgression
CHF1	0	No C. canephora introgression
CHF1	2	No C. canephora introgression
CHF1	2	No C. canephora introgression
CHF1	3	No C. canephora introgression
CHF1	0	No C. canephora introgression
CHF1	1	No C. canephora introgression
CHF1	2	No C. canephora introgression
CHF1	1	No C. canephora introgression
CHF1	2	No C. canephora introgression
CHF1	1	No C. canephora introgression
CHF1	1	No C. canephora introgression
CHF1	0	No C. canephora introgression
CHF1	0	No C. canephora introgression
CHF1	0	No C. canephora introgression
CHF1	0	No C. canephora introgression
CHF1	1	No C. canephora introgression
CHF1	0	No C. canephora introgression
CHF1	1	No C. canephora introgression
CHF1	0	No C. canephora introgression
CHF1	0	No C. canephora introgression
CHF1	1	No C. canephora introgression
CHF1	0	No C. canephora introgression
CHF1	0	No C. canephora introgression
CHF1	0	No C. canephora introgression
CHF1	0	No C. canephora introgression
CHF1	0	No C. canephora introgression
CHF1	0	No C. canephora introgression
CHF1	0	No C. canephora introgression
CHF1	0	No C. canephora introgression
CHF1	0	No C. canephora introgression
CHF1	0	No C. canephora introgression
CHF1	0	No C. canephora introgression
CHF1	0	No C. canephora introgression
CHF1	0	No C. canephora introgression
CHF1	1	No C. canephora introgression
CHF1	0	No C. canephora introgression
CHF1	0	No C. canephora introgression
CHF1	0	No C. canephora introgression
CHF1	0	No C. canephora introgression
CHF1	0	No C. canephora introgression
CHF1	0	No C. canephora introgression
CHF1	0	No C. canephora introgression
CHF1	0	No C. canephora introgression
CHF1	0	No C. canephora introgression
CHF1	0	No C. canephora introgression
CHF1	1	No C. canephora introgression
CHF1	0	No C. canephora introgression
CHF1	0	No C. canephora introgression
CHF1	0	No C. canephora introgression
CHF1	0	No C. canephora introgression
CHF1	1	No C. canephora introgression
CHF1	0	No C. canephora introgression
CHF1	0	No C. canephora introgression
CHF1	0	No C. canephora introgression
CHF1	0	No C. canephora introgression
CHF1	0	No C. canephora introgression
CHF1	0	No C. canephora introgression
CHF1	0	No C. canephora introgression
CHF1	0	No C. canephora introgression
CHF1	0	No C. canephora introgression
CHF1	0	No C. canephora introgression
CHF1	0	No C. canephora introgression
CHF1	0	No C. canephora introgression
CHF1	0	No C. canephora introgression
CHF1	0	No C. canephora introgression
CHF1	0	No C. canephora introgression
CHF1	0	No C. canephora introgression
CHF1	0	No C. canephora introgression
CHF1	0	No C. canephora introgression
CHF1	2	No C. canephora introgression
CHF1	0	No C. canephora introgression
CHF1	0	No C. canephora introgression
CHF1	1	No C. canephora introgression
CHF1	0	No C. canephora introgression
CHF1	0	No C. canephora introgression
CHF1	7	No C. canephora introgression
CHF1	15	No C. canephora introgression
CHF1	7	No C. canephora introgression
CHF1	13	No C. canephora introgression
CHF1	15	No C. canephora introgression
CHF1	22	No C. canephora introgression
CHF1	14	No C. canephora introgression
CHF1	9	No C. canephora introgression
CHF1	5	No C. canephora introgression
CHF1	8	No C. canephora introgression
CHF1	5	No C. canephora introgression
CHF1	30	No C. canephora introgression
CHF1	34	No C. canephora introgression
CHF1	21	No C. canephora introgression
CHF1	22	No C. canephora introgression
CHF1	20	No C. canephora introgression
CHF1	21	No C. canephora introgression
CHF1	19	No C. canephora introgression
CHF1	36	No C. canephora introgression
CHF1	17	No C. canephora introgression
CHF1	19	No C. canephora introgression
CHF1	10	No C. canephora introgression
CHF1	10	No C. canephora introgression
CHF1	4	No C. canephora introgression
CHF1	9	No C. canephora introgression
CHF1	27	No C. canephora introgression
CHF1	17	No C. canephora introgression
CHF1	8	No C. canephora introgression
CHF1	16	No C. canephora introgression
CHF1	12	No C. canephora introgression
CHF1	16	No C. canephora introgression
CHF1	17	No C. canephora introgression
CHF1	17	No C. canephora introgression
CHF1	4	No C. canephora introgression
CHF1	20	No C. canephora introgression
CHF1	5	No C. canephora introgression
CHF1	6	No C. canephora introgression
CHF1	6	No C. canephora introgression
CHF1	7	No C. canephora introgression
CHF1	9	No C. canephora introgression
CHF1	7	No C. canephora introgression
CHF1	4	No C. canephora introgression
CHF1	3	No C. canephora introgression
CHF1	10	No C. canephora introgression
CHF1	8	No C. canephora introgression
CHF1	2	No C. canephora introgression
CHF1	5	No C. canephora introgression
CHF1	4	No C. canephora introgression
CHF1	7	No C. canephora introgression
CHF1	1	No C. canephora introgression
CHF1	1	No C. canephora introgression
CHF1	3	No C. canephora introgression
CHF1	1	No C. canephora introgression
CHF1	9	No C. canephora introgression
CHF1	15	No C. canephora introgression
CHF1	5	No C. canephora introgression
CHF1	16	No C. canephora introgression
CHF1	6	No C. canephora introgression
CHF1	29	No C. canephora introgression
CHF1	12	No C. canephora introgression
CHF1	21	No C. canephora introgression
CHF1	15	No C. canephora introgression
CHF1	9	No C. canephora introgression
CHF1	10	No C. canephora introgression
CHF1	3	No C. canephora introgression
CHF1	7	No C. canephora introgression
CHF1	6	No C. canephora introgression
CHF1	7	No C. canephora introgression
CHF1	9	No C. canephora introgression
CHF1	24	No C. canephora introgression
CHF1	14	No C. canephora introgression
CHF1	12	No C. canephora introgression
CHF1	13	No C. canephora introgression
CHF1	9	No C. canephora introgression
CHF1	17	No C. canephora introgression
CHF1	11	No C. canephora introgression
CHF1	11	No C. canephora introgression
CHF1	10	No C. canephora introgression
CHF1	15	No C. canephora introgression
CHF1	8	No C. canephora introgression
CHF1	18	No C. canephora introgression
CHF1	13	No C. canephora introgression
CHF1	14	No C. canephora introgression
CHF1	11	No C. canephora introgression
CHF1	12	No C. canephora introgression
CHF1	15	No C. canephora introgression
CHF1	18	No C. canephora introgression
CHF1	11	No C. canephora introgression
CHF1	8	No C. canephora introgression
CHF1	2	No C. canephora introgression
CHF1	5	No C. canephora introgression
CHF1	7	No C. canephora introgression
CHF1	7	No C. canephora introgression
CHF1	9	No C. canephora introgression
CHF1	8	No C. canephora introgression
CHF1	5	No C. canephora introgression
CHF1	48	No C. canephora introgression
CHF1	17	No C. canephora introgression
CHF1	11	No C. canephora introgression
CHF1	19	No C. canephora introgression
CHF1	3	No C. canephora introgression
CHF1	1	No C. canephora introgression
CHF1	0	No C. canephora introgression
CHF1	1	No C. canephora introgression
CHF1	2	No C. canephora introgression
CHF1	1	No C. canephora introgression
CHF1	2	No C. canephora introgression
CHF1	1	No C. canephora introgression
CHF1	1	No C. canephora introgression
CHF1	2	No C. canephora introgression
CHF1	0	No C. canephora introgression
CHF1	0	No C. canephora introgression
CHF1	0	No C. canephora introgression
CHF1	0	No C. canephora introgression
CHF1	0	No C. canephora introgression
CHF1	1	No C. canephora introgression
CHF1	1	No C. canephora introgression
CHF1	1	No C. canephora introgression
CHF1	0	No C. canephora introgression
CHF1	1	No C. canephora introgression
CHF1	3	No C. canephora introgression
CHF1	2	No C. canephora introgression
CHF1	4	No C. canephora introgression
CHF1	1	No C. canephora introgression
CHF1	0	No C. canephora introgression
CHF1	0	No C. canephora introgression
CHF1	0	No C. canephora introgression
CHF1	0	No C. canephora introgression
CHF1	1	No C. canephora introgression
CHF1	0	No C. canephora introgression
CHF1	0	No C. canephora introgression
CHF1	1	No C. canephora introgression
CHF1	3	No C. canephora introgression
CHF1	0	No C. canephora introgression
CHF1	6	No C. canephora introgression
CHF1	4	No C. canephora introgression
CHF1	11	No C. canephora introgression
CHF1	7	No C. canephora introgression
CHF1	6	No C. canephora introgression
CHF1	12	No C. canephora introgression
CHF1	2	No C. canephora introgression
CHF1	2	No C. canephora introgression
CHF1	1	No C. canephora introgression
CHF1	1	No C. canephora introgression
CHF1	0	No C. canephora introgression
CHF1	2	No C. canephora introgression
CHF1	0	No C. canephora introgression
CHF1	0	No C. canephora introgression
CHF1	2	No C. canephora introgression
CHF1	2	No C. canephora introgression
CHF1	0	No C. canephora introgression
CHF1	4	No C. canephora introgression
CHF1	0	No C. canephora introgression
CHF1	1	No C. canephora introgression
CHF1	0	No C. canephora introgression
CHF1	0	No C. canephora introgression
CHF1	0	No C. canephora introgression
CHF1	1	No C. canephora introgression
CHF1	5	No C. canephora introgression
CHF1	5	No C. canephora introgression
CHF1	1	No C. canephora introgression
CHF1	2	No C. canephora introgression
CHF1	0	No C. canephora introgression
CHF1	0	No C. canephora introgression
CHF1	0	No C. canephora introgression
CHF1	0	No C. canephora introgression
CHF1	0	No C. canephora introgression
CHF1	0	No C. canephora introgression
CHF1	0	No C. canephora introgression
CHF1	0	No C. canephora introgression
CHF1	0	No C. canephora introgression
CHF1	0	No C. canephora introgression
CHF1	0	No C. canephora introgression
CHF1	0	No C. canephora introgression
CHF1	0	No C. canephora introgression
CHF1	0	No C. canephora introgression
CHF1	0	No C. canephora introgression
CHF1	0	No C. canephora introgression
CHF1	1	No C. canephora introgression
CHF1	0	No C. canephora introgression
CHF1	4	No C. canephora introgression
CHF1	1	No C. canephora introgression
CHF1	1	No C. canephora introgression
CHF1	0	No C. canephora introgression
CHF1	0	No C. canephora introgression
CHF1	1	No C. canephora introgression
CHF1	0	No C. canephora introgression
CHF1	0	No C. canephora introgression
CHF1	0	No C. canephora introgression
CHF1	0	No C. canephora introgression
CHF1	0	No C. canephora introgression
CHF1	0	No C. canephora introgression
CHF1	0	No C. canephora introgression
CHF1	0	No C. canephora introgression
CHF1	0	No C. canephora introgression
CHF1	2	No C. canephora introgression
CHF1	1	No C. canephora introgression
CHF1	1	No C. canephora introgression
CHF1	0	No C. canephora introgression
CHF1	0	No C. canephora introgression
CHF1	0	No C. canephora introgression
CHF1	1	No C. canephora introgression
CHF1	0	No C. canephora introgression
CHF1	0	No C. canephora introgression
CHF1	0	No C. canephora introgression
CHF1	0	No C. canephora introgression
CHF1	1	No C. canephora introgression
CHF1	0	No C. canephora introgression
CHF1	0	No C. canephora introgression
CHF1	1	No C. canephora introgression
CHF1	0	No C. canephora introgression
CHF1	0	No C. canephora introgression
CHF1	0	No C. canephora introgression
CHF1	2	No C. canephora introgression
CHF1	0	No C. canephora introgression
CHF1	1	No C. canephora introgression
CHF1	2	No C. canephora introgression
CHF1	2	No C. canephora introgression
CHF1	3	No C. canephora introgression
CHF1	0	No C. canephora introgression
CHF1	2	No C. canephora introgression
CHF1	0	No C. canephora introgression
CHF1	0	No C. canephora introgression
CHF1	0	No C. canephora introgression
CHF1	0	No C. canephora introgression
CHF1	0	No C. canephora introgression
CHF1	0	No C. canephora introgression
CHF1	2	No C. canephora introgression
CHF1	0	No C. canephora introgression
CHF1	0	No C. canephora introgression
CHF1	1	No C. canephora introgression
CHF1	0	No C. canephora introgression
CHF1	1	No C. canephora introgression
CHF1	0	No C. canephora introgression
CHF1	0	No C. canephora introgression
CHF1	2	No C. canephora introgression
CHF1	0	No C. canephora introgression
CHF1	2	No C. canephora introgression
CHF1	0	No C. canephora introgression
CHF1	0	No C. canephora introgression
CHF1	0	No C. canephora introgression
CHF1	0	No C. canephora introgression
CHF1	1	No C. canephora introgression
CHF1	2	No C. canephora introgression
CHF1	1	No C. canephora introgression
CHF1	1	No C. canephora introgression
CHF1	0	No C. canephora introgression
CHF1	3	No C. canephora introgression
CHF1	0	No C. canephora introgression
CHF1	2	No C. canephora introgression
CHF1	0	No C. canephora introgression
CHF1	0	No C. canephora introgression
CHF1	3	No C. canephora introgression
CHF1	1	No C. canephora introgression
CHF1	7	No C. canephora introgression
CHF1	14	No C. canephora introgression
CHF1	13	No C. canephora introgression
CHF1	22	No C. canephora introgression
CHF1	14	No C. canephora introgression
CHF1	8	No C. canephora introgression
CHF1	71	No C. canephora introgression
CHF1	8	No C. canephora introgression
CHF1	24	No C. canephora introgression
CHF1	16	No C. canephora introgression
CHF1	3	No C. canephora introgression
CHF1	8	No C. canephora introgression
CHF1	61	No C. canephora introgression
CHF1	175	No C. canephora introgression
CHF1	13	No C. canephora introgression
CHF1	29	No C. canephora introgression
CHF1	19	No C. canephora introgression
CHF1	104	No C. canephora introgression
CHF1	56	No C. canephora introgression
CHF1	117	No C. canephora introgression
CHF1	9	No C. canephora introgression
CHF1	2	No C. canephora introgression
CHF1	115	No C. canephora introgression
CHF1	11	No C. canephora introgression
CHF1	19	No C. canephora introgression
CHF1	154	No C. canephora introgression
CHF1	10	No C. canephora introgression
CHF1	10	No C. canephora introgression
CHF1	2	No C. canephora introgression
CHF1	4	No C. canephora introgression
CHF1	11	No C. canephora introgression
CHF1	1	No C. canephora introgression
CHF1	8	No C. canephora introgression
CHF1	8	No C. canephora introgression
CHF1	7	No C. canephora introgression
CHF1	9	No C. canephora introgression
CHF1	25	No C. canephora introgression
CHF1	11	No C. canephora introgression
CHF1	140	No C. canephora introgression
CHF1	179	No C. canephora introgression
CHF1	11	No C. canephora introgression
CHF1	11	No C. canephora introgression
CHF1	3	No C. canephora introgression
CHF1	4	No C. canephora introgression
CHF1	9	No C. canephora introgression
CHF1	10	No C. canephora introgression
CHF1	5	No C. canephora introgression
CHF1	4	No C. canephora introgression
CHF1	13	No C. canephora introgression
CHF1	10	No C. canephora introgression
CHF1	15	No C. canephora introgression
CHF1	8	No C. canephora introgression
CHF1	9	No C. canephora introgression
CHF1	4	No C. canephora introgression
CHF1	116	No C. canephora introgression
CHF1	56	No C. canephora introgression
CHF1	8	No C. canephora introgression
CHF1	0	No C. canephora introgression
CHF1	7	No C. canephora introgression
CHF1	12	No C. canephora introgression
CHF1	4	No C. canephora introgression
CHF1	8	No C. canephora introgression
CHF1	45	No C. canephora introgression
CHF1	4	No C. canephora introgression
CHF1	4	No C. canephora introgression
CHF1	13	No C. canephora introgression
CHF1	2	No C. canephora introgression
CHF1	13	No C. canephora introgression
CHF1	18	No C. canephora introgression
CHF1	9	No C. canephora introgression
CHF1	11	No C. canephora introgression
CHF1	10	No C. canephora introgression
CHF1	18	No C. canephora introgression
CHF1	10	No C. canephora introgression
CHF1	8	No C. canephora introgression
CHF1	9	No C. canephora introgression
CHF1	5	No C. canephora introgression
CHF1	8	No C. canephora introgression
CHF1	16	No C. canephora introgression
CHF1	13	No C. canephora introgression
CHF1	12	No C. canephora introgression
CHF1	29	No C. canephora introgression
CHF1	12	No C. canephora introgression
CHF1	10	No C. canephora introgression
CHF1	5	No C. canephora introgression
CHF1	2	No C. canephora introgression
CHF1	4	No C. canephora introgression
CHF1	12	No C. canephora introgression
CHF1	18	No C. canephora introgression
CHF1	2	No C. canephora introgression
CHF1	0	No C. canephora introgression
CHF1	0	No C. canephora introgression
CHF1	1	No C. canephora introgression
CHF1	0	No C. canephora introgression
CHF1	0	No C. canephora introgression
CHF1	0	No C. canephora introgression
CHF1	0	No C. canephora introgression
CHF1	2	No C. canephora introgression
CHF1	6	No C. canephora introgression
CHF1	10	No C. canephora introgression
CHF1	13	No C. canephora introgression
CHF1	14	No C. canephora introgression
CHF1	9	No C. canephora introgression
CHF1	9	No C. canephora introgression
CHF1	10	No C. canephora introgression
CHF1	9	No C. canephora introgression
CHF1	2	No C. canephora introgression
CHF1	12	No C. canephora introgression
CHF1	17	No C. canephora introgression
CHF1	7	No C. canephora introgression
CHF1	5	No C. canephora introgression
CHF1	10	No C. canephora introgression
CHF1	12	No C. canephora introgression
CHF1	10	No C. canephora introgression
CHF1	25	No C. canephora introgression
CHF1	10	No C. canephora introgression
CHF1	9	No C. canephora introgression
CHF1	20	No C. canephora introgression
CHF1	6	No C. canephora introgression
CHF1	7	No C. canephora introgression
CHF1	14	No C. canephora introgression
CHF1	19	No C. canephora introgression
CHF1	19	No C. canephora introgression
CHF1	18	No C. canephora introgression
CHF1	11	No C. canephora introgression
CHF1	27	No C. canephora introgression
CHF1	15	No C. canephora introgression
CHF1	12	No C. canephora introgression
CHF1	15	No C. canephora introgression
CHF1	13	No C. canephora introgression
CHF1	10	No C. canephora introgression
CHF1	13	No C. canephora introgression
CHF1	9	No C. canephora introgression
CHF1	8	No C. canephora introgression
CHF1	25	No C. canephora introgression
CHF1	7	No C. canephora introgression
CHF1	14	No C. canephora introgression
CHF1	34	No C. canephora introgression
CHF1	10	No C. canephora introgression
CHF1	8	No C. canephora introgression
CHF1	25	No C. canephora introgression
CHF1	15	No C. canephora introgression
CHF1	13	No C. canephora introgression
CHF1	15	No C. canephora introgression
CHF1	4	No C. canephora introgression
CHF1	8	No C. canephora introgression
CHF1	17	No C. canephora introgression
CHF1	6	No C. canephora introgression
CHF1	9	No C. canephora introgression
CHF1	12	No C. canephora introgression
CHF1	9	No C. canephora introgression
CHF1	28	No C. canephora introgression
CHF1	6	No C. canephora introgression
CHF1	8	No C. canephora introgression
CHF1	13	No C. canephora introgression
CHF1	14	No C. canephora introgression
CHF1	9	No C. canephora introgression
CHF1	15	No C. canephora introgression
CHF1	15	No C. canephora introgression
CHF1	6	No C. canephora introgression
CHF1	18	No C. canephora introgression
CHF1	10	No C. canephora introgression
CHF1	17	No C. canephora introgression
CHF1	27	No C. canephora introgression
CHF1	13	No C. canephora introgression
CHF1	25	No C. canephora introgression
CHF1	15	No C. canephora introgression
CHF1	20	No C. canephora introgression
CHF1	9	No C. canephora introgression
CHF1	15	No C. canephora introgression
CHF1	19	No C. canephora introgression
CHF1	25	No C. canephora introgression
CHF1	26	No C. canephora introgression
CHF1	13	No C. canephora introgression
CHF1	19	No C. canephora introgression
CHF1	11	No C. canephora introgression
CHF1	21	No C. canephora introgression
CHF1	23	No C. canephora introgression
CHF1	6	No C. canephora introgression
CHF1	6	No C. canephora introgression
CHF1	8	No C. canephora introgression
CHF1	10	No C. canephora introgression
CHF1	8	No C. canephora introgression
CHF1	9	No C. canephora introgression
CHF1	9	No C. canephora introgression
CHF1	22	No C. canephora introgression
CHF1	322	No C. canephora introgression
CHF1	25	No C. canephora introgression
CHF1	14	No C. canephora introgression
CHF1	9	No C. canephora introgression
CHF1	19	No C. canephora introgression
CHF1	14	No C. canephora introgression
CHF1	15	No C. canephora introgression
CHF1	13	No C. canephora introgression
CHF1	7	No C. canephora introgression
CHF1	11	No C. canephora introgression
CHF1	24	No C. canephora introgression
CHF1	7	No C. canephora introgression
CHF1	15	No C. canephora introgression
CHF1	5	No C. canephora introgression
CHF1	11	No C. canephora introgression
CHF1	13	No C. canephora introgression
CHF1	6	No C. canephora introgression
CHF1	5	No C. canephora introgression
CHF1	2	No C. canephora introgression
CHF1	15	No C. canephora introgression
CHF1	10	No C. canephora introgression
CHF1	5	No C. canephora introgression
CHF1	8	No C. canephora introgression
CHF1	6	No C. canephora introgression
CHF1	5	No C. canephora introgression
CHF1	8	No C. canephora introgression
CHF1	9	No C. canephora introgression
CHF1	8	No C. canephora introgression
CHF1	9	No C. canephora introgression
CHF1	9	No C. canephora introgression
CHF1	6	No C. canephora introgression
CHF1	5	No C. canephora introgression
CHF1	28	No C. canephora introgression
CHF1	10	No C. canephora introgression
CHF1	0	No C. canephora introgression
CHF1	1	No C. canephora introgression
CHF1	1	No C. canephora introgression
CHF1	3	No C. canephora introgression
CHF1	8	No C. canephora introgression
CHF1	12	No C. canephora introgression
CHF1	4	No C. canephora introgression
CHF1	7	No C. canephora introgression
CHF1	0	No C. canephora introgression
CHF1	2	No C. canephora introgression
CHF1	3	No C. canephora introgression
CHF1	1	No C. canephora introgression
CHF1	1	No C. canephora introgression
CHF1	3	No C. canephora introgression
CHF1	10	No C. canephora introgression
CHF1	6	No C. canephora introgression
CHF1	8	No C. canephora introgression
CHF1	3	No C. canephora introgression
CHF1	2	No C. canephora introgression
CHF1	3	No C. canephora introgression
CHF1	4	No C. canephora introgression
CHF1	1	No C. canephora introgression
CHF1	5	No C. canephora introgression
CHF1	0	No C. canephora introgression
CHF1	1	No C. canephora introgression
CHF1	1	No C. canephora introgression
CHF1	1	No C. canephora introgression
CHF1	1	No C. canephora introgression
CHF1	2	No C. canephora introgression
CHF1	0	No C. canephora introgression
CHF1	3	No C. canephora introgression
CHF1	1	No C. canephora introgression
CHF1	8	No C. canephora introgression
CHF1	3	No C. canephora introgression
CHF1	0	No C. canephora introgression
CHF1	0	No C. canephora introgression
CHF1	1	No C. canephora introgression
CHF1	21	No C. canephora introgression
CHF1	15	No C. canephora introgression
CHF1	5	No C. canephora introgression
CHF1	0	No C. canephora introgression
CHF1	2	No C. canephora introgression
CHF1	5	No C. canephora introgression
CHF1	2	No C. canephora introgression
CHF1	0	No C. canephora introgression
CHF1	1	No C. canephora introgression
CHF1	0	No C. canephora introgression
CHF1	6	No C. canephora introgression
CHF1	2	No C. canephora introgression
CHF1	2	No C. canephora introgression
CHF1	3	No C. canephora introgression
CHF1	2	No C. canephora introgression
CHF1	0	No C. canephora introgression
CHF1	0	No C. canephora introgression
CHF1	0	No C. canephora introgression
CHF1	1	No C. canephora introgression
CHF1	0	No C. canephora introgression
CHF1	1	No C. canephora introgression
CHF1	4	No C. canephora introgression
CHF1	1	No C. canephora introgression
CHF1	1	No C. canephora introgression
CHF1	0	No C. canephora introgression
CHF1	0	No C. canephora introgression
CHF1	0	No C. canephora introgression
CHF1	1	No C. canephora introgression
CHF1	12	No C. canephora introgression
CHF1	6	No C. canephora introgression
CHF1	6	No C. canephora introgression
CHF1	22	No C. canephora introgression
CHF1	15	No C. canephora introgression
CHF1	1	No C. canephora introgression
CHF1	8	No C. canephora introgression
CHF1	29	No C. canephora introgression
CHF1	4	No C. canephora introgression
CHF1	2	No C. canephora introgression
CHF1	1	No C. canephora introgression
CHF1	5	No C. canephora introgression
CHF1	5	No C. canephora introgression
CHF1	4	No C. canephora introgression
CHF1	0	No C. canephora introgression
CHF1	1	No C. canephora introgression
CHF1	1	No C. canephora introgression
CHF1	3	No C. canephora introgression
CHF1	0	No C. canephora introgression
CHF1	7	No C. canephora introgression
CHF1	66	No C. canephora introgression
CHF1	5	No C. canephora introgression
CHF1	4	No C. canephora introgression
CHF1	0	No C. canephora introgression
CHF1	1	No C. canephora introgression
CHF1	0	No C. canephora introgression
CHF1	1	No C. canephora introgression
CHF1	0	No C. canephora introgression
CHF1	2	No C. canephora introgression
CHF1	1	No C. canephora introgression
CHF1	9	No C. canephora introgression
CHF1	9	No C. canephora introgression
CHF1	5	No C. canephora introgression
CHF1	8	No C. canephora introgression
CHF1	22	No C. canephora introgression
CHF1	5	No C. canephora introgression
CHF1	2	No C. canephora introgression
CHF1	2	No C. canephora introgression
CHF1	4	No C. canephora introgression
CHF1	109	No C. canephora introgression
CHF1	13	No C. canephora introgression
CHF1	34	No C. canephora introgression
CHF1	10	No C. canephora introgression
CHF1	13	No C. canephora introgression
CHF1	8	No C. canephora introgression
CHF1	9	No C. canephora introgression
CHF1	8	No C. canephora introgression
CHF1	6	No C. canephora introgression
CHF1	10	No C. canephora introgression
CHF1	17	No C. canephora introgression
CHF1	15	No C. canephora introgression
CHF1	12	No C. canephora introgression
CHF1	12	No C. canephora introgression
CHF1	7	No C. canephora introgression
CHF1	6	No C. canephora introgression
CHF1	2	No C. canephora introgression
CHF1	4	No C. canephora introgression
CHF1	8	No C. canephora introgression
CHF1	2	No C. canephora introgression
CHF1	7	No C. canephora introgression
CHF1	6	No C. canephora introgression
CHF1	8	No C. canephora introgression
CHF1	2	No C. canephora introgression
CHF1	8	No C. canephora introgression
CHF1	7	No C. canephora introgression
CHF1	8	No C. canephora introgression
CHF1	25	No C. canephora introgression
CHF1	49	No C. canephora introgression
CHF1	7	No C. canephora introgression
CHF1	2	No C. canephora introgression
CHF1	7	No C. canephora introgression
CHF1	7	No C. canephora introgression
CHF1	9	No C. canephora introgression
CHF1	18	No C. canephora introgression
CHF1	13	No C. canephora introgression
CHF1	9	No C. canephora introgression
CHF1	6	No C. canephora introgression
CHF1	17	No C. canephora introgression
CHF1	9	No C. canephora introgression
CHF1	10	No C. canephora introgression
CHF1	23	No C. canephora introgression
CHF1	2	No C. canephora introgression
CHF1	13	No C. canephora introgression
CHF1	17	No C. canephora introgression
CHF1	9	No C. canephora introgression
CHF1	8	No C. canephora introgression
CHF1	4	No C. canephora introgression
CHF1	9	No C. canephora introgression
CHF1	13	No C. canephora introgression
CHF1	12	No C. canephora introgression
CHF1	8	No C. canephora introgression
CHF1	9	No C. canephora introgression
CHF1	9	No C. canephora introgression
CHF1	4	No C. canephora introgression
CHF1	13	No C. canephora introgression
CHF1	5	No C. canephora introgression
CHF1	16	No C. canephora introgression
CHF1	11	No C. canephora introgression
CHF1	8	No C. canephora introgression
CHF1	9	No C. canephora introgression
CHF1	6	No C. canephora introgression
CHF1	8	No C. canephora introgression
CHF1	7	No C. canephora introgression
CHF1	11	No C. canephora introgression
CHF1	6	No C. canephora introgression
CHF1	9	No C. canephora introgression
CHF1	42	No C. canephora introgression
CHF1	16	No C. canephora introgression
CHF1	18	No C. canephora introgression
CHF1	6	No C. canephora introgression
CHF1	14	No C. canephora introgression
CHF1	48	No C. canephora introgression
CHF1	16	No C. canephora introgression
CHF1	6	No C. canephora introgression
CHF1	15	No C. canephora introgression
CHF1	22	No C. canephora introgression
CHF1	9	No C. canephora introgression
CHF1	2	No C. canephora introgression
CHF1	4	No C. canephora introgression
CHF1	58	No C. canephora introgression
CHF1	212	No C. canephora introgression
CHF1	87	No C. canephora introgression
CHF1	1	No C. canephora introgression
CHF1	3	No C. canephora introgression
CHF1	2	No C. canephora introgression
CHF1	0	No C. canephora introgression
CHF1	2	No C. canephora introgression
CHF1	5	No C. canephora introgression
CHF1	3	No C. canephora introgression
CHF1	1	No C. canephora introgression
CHF1	4	No C. canephora introgression
CHF1	2	No C. canephora introgression
CHF1	0	No C. canephora introgression
CHF1	0	No C. canephora introgression
CHF1	1	No C. canephora introgression
CHF1	1	No C. canephora introgression
CHF1	0	No C. canephora introgression
CHF1	0	No C. canephora introgression
CHF1	0	No C. canephora introgression
CHF1	0	No C. canephora introgression
CHF1	0	No C. canephora introgression
CHF1	0	No C. canephora introgression
CHF1	1	No C. canephora introgression
CHF1	0	No C. canephora introgression
CHF1	2	No C. canephora introgression
CHF1	1	No C. canephora introgression
CHF1	0	No C. canephora introgression
CHF1	1	No C. canephora introgression
CHF1	0	No C. canephora introgression
CHF1	0	No C. canephora introgression
CHF1	0	No C. canephora introgression
CHF1	1	No C. canephora introgression
CHF1	0	No C. canephora introgression
CHF1	0	No C. canephora introgression
CHF1	0	No C. canephora introgression
CHF1	2	No C. canephora introgression
CHF1	4	No C. canephora introgression
CHF1	2	No C. canephora introgression
CHF1	1	No C. canephora introgression
CHF1	0	No C. canephora introgression
CHF1	0	No C. canephora introgression
CHF1	0	No C. canephora introgression
CHF1	0	No C. canephora introgression
CHF1	0	No C. canephora introgression
CHF1	0	No C. canephora introgression
CHF1	0	No C. canephora introgression
CHF1	1	No C. canephora introgression
CHF1	0	No C. canephora introgression
CHF1	1	No C. canephora introgression
CHF1	1	No C. canephora introgression
CHF1	0	No C. canephora introgression
CHF1	0	No C. canephora introgression
CHF1	6	No C. canephora introgression
CHF1	0	No C. canephora introgression
CHF1	1	No C. canephora introgression
CHF1	1	No C. canephora introgression
CHF1	0	No C. canephora introgression
CHF1	0	No C. canephora introgression
CHF1	0	No C. canephora introgression
CHF1	0	No C. canephora introgression
CHF1	2	No C. canephora introgression
CHF1	0	No C. canephora introgression
CHF1	0	No C. canephora introgression
CHF1	0	No C. canephora introgression
CHF1	0	No C. canephora introgression
CHF1	0	No C. canephora introgression
CHF1	2	No C. canephora introgression
CHF1	2	No C. canephora introgression
CHF1	2	No C. canephora introgression
CHF1	6	No C. canephora introgression
CHF1	15	No C. canephora introgression
CHF1	3	No C. canephora introgression
CHF1	0	No C. canephora introgression
CHF1	4	No C. canephora introgression
CHF1	0	No C. canephora introgression
CHF1	1	No C. canephora introgression
CHF1	1	No C. canephora introgression
CHF1	0	No C. canephora introgression
CHF1	1	No C. canephora introgression
CHF1	0	No C. canephora introgression
CHF1	0	No C. canephora introgression
CHF1	0	No C. canephora introgression
CHF1	2	No C. canephora introgression
CHF1	0	No C. canephora introgression
CHF1	0	No C. canephora introgression
CHF1	0	No C. canephora introgression
CHF1	0	No C. canephora introgression
CHF1	0	No C. canephora introgression
CHF1	0	No C. canephora introgression
CHF1	0	No C. canephora introgression
CHF1	0	No C. canephora introgression
CHF1	0	No C. canephora introgression
CHF1	1	No C. canephora introgression
CHF1	2	No C. canephora introgression
CHF1	0	No C. canephora introgression
CHF1	0	No C. canephora introgression
CHF1	2	No C. canephora introgression
CHF1	0	No C. canephora introgression
CHF1	1	No C. canephora introgression
CHF1	0	No C. canephora introgression
CHF1	0	No C. canephora introgression
CHF1	0	No C. canephora introgression
CHF1	3	No C. canephora introgression
CHF1	29	No C. canephora introgression
CHF1	2	No C. canephora introgression
CHF1	1	No C. canephora introgression
CHF1	2	No C. canephora introgression
CHF1	0	No C. canephora introgression
CHF1	1	No C. canephora introgression
CHF1	0	No C. canephora introgression
CHF1	2	No C. canephora introgression
CHF1	1	No C. canephora introgression
CHF1	0	No C. canephora introgression
CHF1	1	No C. canephora introgression
CHF1	0	No C. canephora introgression
CHF1	13	No C. canephora introgression
CHF1	15	No C. canephora introgression
CHF1	15	No C. canephora introgression
CHF1	6	No C. canephora introgression
CHF1	17	No C. canephora introgression
CHF1	12	No C. canephora introgression
CHF1	9	No C. canephora introgression
CHF1	10	No C. canephora introgression
CHF1	12	No C. canephora introgression
CHF1	10	No C. canephora introgression
CHF1	11	No C. canephora introgression
CHF1	5	No C. canephora introgression
CHF1	10	No C. canephora introgression
CHF1	12	No C. canephora introgression
CHF1	11	No C. canephora introgression
CHF1	20	No C. canephora introgression
CHF1	10	No C. canephora introgression
CHF1	4	No C. canephora introgression
CHF1	13	No C. canephora introgression
CHF1	6	No C. canephora introgression
CHF1	5	No C. canephora introgression
CHF1	2	No C. canephora introgression
CHF1	10	No C. canephora introgression
CHF1	20	No C. canephora introgression
CHF1	10	No C. canephora introgression
CHF1	12	No C. canephora introgression
CHF1	13	No C. canephora introgression
CHF1	13	No C. canephora introgression
CHF1	0	No C. canephora introgression
CHF1	0	No C. canephora introgression
CHF1	1	No C. canephora introgression
CHF1	0	No C. canephora introgression
CHF1	0	No C. canephora introgression
CHF1	0	No C. canephora introgression
CHF1	1	No C. canephora introgression
CHF1	1	No C. canephora introgression
CHF1	0	No C. canephora introgression
CHF1	1	No C. canephora introgression
CHF1	1	No C. canephora introgression
CHF1	7	No C. canephora introgression
CHF1	8	No C. canephora introgression
CHF1	5	No C. canephora introgression
CHF1	2	No C. canephora introgression
CHF1	13	No C. canephora introgression
CHF1	2	No C. canephora introgression
CHF1	1	No C. canephora introgression
CHF1	0	No C. canephora introgression
CHF1	1	No C. canephora introgression
CHF1	5	No C. canephora introgression
CHF1	10	No C. canephora introgression
CHF1	8	No C. canephora introgression
CHF1	2	No C. canephora introgression
CHF1	12	No C. canephora introgression
CHF1	21	No C. canephora introgression
CHF1	4	No C. canephora introgression
CHF1	0	No C. canephora introgression
CHF1	0	No C. canephora introgression
CHF1	0	No C. canephora introgression
CHF1	1	No C. canephora introgression
CHF1	1	No C. canephora introgression
CHF1	2	No C. canephora introgression
CHF1	0	No C. canephora introgression
CHF1	0	No C. canephora introgression
CHF1	0	No C. canephora introgression
CHF1	0	No C. canephora introgression
CHF1	3	No C. canephora introgression
CHF1	2	No C. canephora introgression
CHF1	2	No C. canephora introgression
CHF1	0	No C. canephora introgression
CHF1	2	No C. canephora introgression
CHF1	4	No C. canephora introgression
CHF1	0	No C. canephora introgression
CHF1	0	No C. canephora introgression
CHF1	0	No C. canephora introgression
CHF1	0	No C. canephora introgression
CHF1	0	No C. canephora introgression
CHF1	0	No C. canephora introgression
CHF1	10	No C. canephora introgression
CHF1	0	No C. canephora introgression
CHF1	0	No C. canephora introgression
CHF1	1	No C. canephora introgression
CHF1	2	No C. canephora introgression
CHF1	0	No C. canephora introgression
CHF1	0	No C. canephora introgression
CHF1	4	No C. canephora introgression
CHF1	12	No C. canephora introgression
CHF1	9	No C. canephora introgression
CHF1	7	No C. canephora introgression
CHF1	8	No C. canephora introgression
CHF1	2	No C. canephora introgression
CHF1	2	No C. canephora introgression
CHF1	29	No C. canephora introgression
CHF1	5	No C. canephora introgression
CHF1	6	No C. canephora introgression
CHF1	0	No C. canephora introgression
CHF1	1	No C. canephora introgression
CHF1	0	No C. canephora introgression
CHF1	7	No C. canephora introgression
CHF1	2	No C. canephora introgression
CHF1	1	No C. canephora introgression
CHF1	0	No C. canephora introgression
CHF1	0	No C. canephora introgression
CHF1	0	No C. canephora introgression
CHF1	0	No C. canephora introgression
CHF1	0	No C. canephora introgression
CHF1	0	No C. canephora introgression
CHF1	0	No C. canephora introgression
CHF1	0	No C. canephora introgression
CHF1	0	No C. canephora introgression
CHF1	1	No C. canephora introgression
CHF1	0	No C. canephora introgression
CHF1	0	No C. canephora introgression
CHF1	0	No C. canephora introgression
CHF1	0	No C. canephora introgression
CHF1	0	No C. canephora introgression
CHF1	0	No C. canephora introgression
CHF1	1	No C. canephora introgression
CHF1	2	No C. canephora introgression
CHF1	0	No C. canephora introgression
CHF1	0	No C. canephora introgression
CHF1	1	No C. canephora introgression
CHF1	1	No C. canephora introgression
CHF1	0	No C. canephora introgression
CHF1	0	No C. canephora introgression
CHF1	0	No C. canephora introgression
CHF1	2	No C. canephora introgression
CHF1	0	No C. canephora introgression
CHF1	2	No C. canephora introgression
CHF1	0	No C. canephora introgression
CHF1	0	No C. canephora introgression
CHF1	2	No C. canephora introgression
CHF1	8	No C. canephora introgression
CHF1	11	No C. canephora introgression
CHF1	13	No C. canephora introgression
CHF1	32	No C. canephora introgression
CHF1	8	No C. canephora introgression
CHF1	13	No C. canephora introgression
CHF1	12	No C. canephora introgression
CHF1	17	No C. canephora introgression
CHF1	7	No C. canephora introgression
CHF1	0	No C. canephora introgression
CHF1	1	No C. canephora introgression
CHF1	1	No C. canephora introgression
CHF1	1	No C. canephora introgression
CHF1	2	No C. canephora introgression
CHF1	2	No C. canephora introgression
CHF1	1	No C. canephora introgression
CHF1	0	No C. canephora introgression
CHF1	1	No C. canephora introgression
CHF1	1	No C. canephora introgression
CHF1	3	No C. canephora introgression
CHF1	0	No C. canephora introgression
CHF1	2	No C. canephora introgression
CHF1	0	No C. canephora introgression
CHF1	4	No C. canephora introgression
CHF1	0	No C. canephora introgression
CHF1	0	No C. canephora introgression
CHF1	0	No C. canephora introgression
CHF1	0	No C. canephora introgression
CHF1	0	No C. canephora introgression
CHF1	1	No C. canephora introgression
CHF1	0	No C. canephora introgression
CHF1	1	No C. canephora introgression
CHF1	0	No C. canephora introgression
CHF1	0	No C. canephora introgression
CHF1	0	No C. canephora introgression
CHF1	0	No C. canephora introgression
CHF1	0	No C. canephora introgression
CHF1	0	No C. canephora introgression
CHF1	1	No C. canephora introgression
CHF1	0	No C. canephora introgression
CHF1	0	No C. canephora introgression
CHF1	0	No C. canephora introgression
CHF1	0	No C. canephora introgression
CHF1	1	No C. canephora introgression
CHF1	3	No C. canephora introgression
CHF1	4	No C. canephora introgression
CHF1	1	No C. canephora introgression
CHF1	3	No C. canephora introgression
CHF1	1	No C. canephora introgression
CHF1	0	No C. canephora introgression
CHF1	0	No C. canephora introgression
CHF1	0	No C. canephora introgression
CHF1	0	No C. canephora introgression
CHF1	0	No C. canephora introgression
CHF1	0	No C. canephora introgression
CHF1	0	No C. canephora introgression
CHF1	0	No C. canephora introgression
CHF1	0	No C. canephora introgression
CHF1	0	No C. canephora introgression
CHF1	1	No C. canephora introgression
CHF1	1	No C. canephora introgression
CHF1	0	No C. canephora introgression
CHF1	0	No C. canephora introgression
CHF1	1	No C. canephora introgression
CHF1	0	No C. canephora introgression
CHF1	1	No C. canephora introgression
CHF1	3	No C. canephora introgression
CHF1	0	No C. canephora introgression
CHF1	0	No C. canephora introgression
CHF1	0	No C. canephora introgression
CHF1	6	No C. canephora introgression
CHF1	8	No C. canephora introgression
CHF1	13	No C. canephora introgression
CHF1	12	No C. canephora introgression
CHF1	0	No C. canephora introgression
CHF1	0	No C. canephora introgression
CHF1	0	No C. canephora introgression
CHF1	0	No C. canephora introgression
CHF1	2	No C. canephora introgression
CHF1	4	No C. canephora introgression
CHF1	4	No C. canephora introgression
CHF1	8	No C. canephora introgression
CHF1	4	No C. canephora introgression
CHF1	18	No C. canephora introgression
CHF1	13	No C. canephora introgression
CHF1	8	No C. canephora introgression
CHF1	18	No C. canephora introgression
CHF1	15	No C. canephora introgression
CHF1	4	No C. canephora introgression
CHF1	0	No C. canephora introgression
CHF1	0	No C. canephora introgression
CHF1	0	No C. canephora introgression
CHF1	2	No C. canephora introgression
CHF1	0	No C. canephora introgression
CHF1	2	No C. canephora introgression
CHF1	0	No C. canephora introgression
CHF1	0	No C. canephora introgression
CHF1	0	No C. canephora introgression
CHF1	1	No C. canephora introgression
CHF1	0	No C. canephora introgression
CHF1	0	No C. canephora introgression
CHF1	1	No C. canephora introgression
CHF1	1	No C. canephora introgression
CHF1	0	No C. canephora introgression
CHF1	0	No C. canephora introgression
CHF1	2	No C. canephora introgression
CHF1	0	No C. canephora introgression
CHF1	1	No C. canephora introgression
CHF1	0	No C. canephora introgression
CHF1	0	No C. canephora introgression
CHF1	0	No C. canephora introgression
CHF1	1	No C. canephora introgression
CHF1	0	No C. canephora introgression
CHF1	0	No C. canephora introgression
CHF1	0	No C. canephora introgression
CHF1	0	No C. canephora introgression
CHF1	0	No C. canephora introgression
CHF1	0	No C. canephora introgression
CHF1	3	No C. canephora introgression
CHF1	0	No C. canephora introgression
CHF1	2	No C. canephora introgression
CHF1	0	No C. canephora introgression
CHF1	0	No C. canephora introgression
CHF1	1	No C. canephora introgression
CHF1	3	No C. canephora introgression
CHF1	0	No C. canephora introgression
CHF1	0	No C. canephora introgression
CHF1	6	No C. canephora introgression
CHF1	3	No C. canephora introgression
CHF1	0	No C. canephora introgression
CHF1	0	No C. canephora introgression
CHF1	0	No C. canephora introgression
CHF1	1	No C. canephora introgression
CHF1	2	No C. canephora introgression
CHF1	0	No C. canephora introgression
CHF1	1	No C. canephora introgression
CHF1	0	No C. canephora introgression
CHF1	1	No C. canephora introgression
CHF1	3	No C. canephora introgression
CHF1	0	No C. canephora introgression
CHF1	1	No C. canephora introgression
CHF1	3	No C. canephora introgression
CHF1	6	No C. canephora introgression
CHF1	2	No C. canephora introgression
CHF1	0	No C. canephora introgression
CHF1	1	No C. canephora introgression
CHF1	1	No C. canephora introgression
CHF1	1	No C. canephora introgression
CHF1	0	No C. canephora introgression
CHF1	0	No C. canephora introgression
CHF1	1	No C. canephora introgression
CHF1	1	No C. canephora introgression
CHF1	0	No C. canephora introgression
CHF1	0	No C. canephora introgression
CHF1	1	No C. canephora introgression
CHF1	0	No C. canephora introgression
CHF1	4	No C. canephora introgression
CHF1	0	No C. canephora introgression
CHF1	0	No C. canephora introgression
CHF1	1	No C. canephora introgression
CHF1	0	No C. canephora introgression
CHF1	1	No C. canephora introgression
CHF1	0	No C. canephora introgression
CHF1	0	No C. canephora introgression
CHF1	0	No C. canephora introgression
CHF1	3	No C. canephora introgression
CHF1	17	No C. canephora introgression
CHF1	16	No C. canephora introgression
CHF1	21	No C. canephora introgression
CHF1	17	No C. canephora introgression
CHF1	31	No C. canephora introgression
CHF1	11	No C. canephora introgression
CHF1	15	No C. canephora introgression
CHF1	14	No C. canephora introgression
CHF1	12	No C. canephora introgression
CHF1	13	No C. canephora introgression
CHF1	11	No C. canephora introgression
CHF1	10	No C. canephora introgression
CHF1	23	No C. canephora introgression
CHF1	16	No C. canephora introgression
CHF1	8	No C. canephora introgression
CHF1	1	No C. canephora introgression
CHF1	2	No C. canephora introgression
CHF1	3	No C. canephora introgression
CHF1	0	No C. canephora introgression
CHF1	0	No C. canephora introgression
CHF1	0	No C. canephora introgression
CHF1	2	No C. canephora introgression
CHF1	0	No C. canephora introgression
CHF1	0	No C. canephora introgression
CHF1	0	No C. canephora introgression
CHF1	0	No C. canephora introgression
CHF1	0	No C. canephora introgression
CHF1	3	No C. canephora introgression
CHF1	1	No C. canephora introgression
CHF1	1	No C. canephora introgression
CHF1	1	No C. canephora introgression
CHF1	0	No C. canephora introgression
CHF1	0	No C. canephora introgression
CHF1	7	No C. canephora introgression
CHF1	8	No C. canephora introgression
CHF1	3	No C. canephora introgression
CHF1	6	No C. canephora introgression
CHF1	6	No C. canephora introgression
CHF1	8	No C. canephora introgression
CHF1	9	No C. canephora introgression
CHF1	18	No C. canephora introgression
CHF1	12	No C. canephora introgression
CHF1	9	No C. canephora introgression
CHF1	11	No C. canephora introgression
CHF1	20	No C. canephora introgression
CHF1	31	No C. canephora introgression
CHF1	6	No C. canephora introgression
CHF1	13	No C. canephora introgression
CHF1	2	No C. canephora introgression
CHF1	1	No C. canephora introgression
CHF1	1	No C. canephora introgression
CHF1	2	No C. canephora introgression
CHF1	0	No C. canephora introgression
CHF1	0	No C. canephora introgression
CHF1	1	No C. canephora introgression
CHF1	0	No C. canephora introgression
CHF1	1	No C. canephora introgression
CHF1	0	No C. canephora introgression
CHF1	0	No C. canephora introgression
CHF1	0	No C. canephora introgression
CHF1	1	No C. canephora introgression
CHF1	8	No C. canephora introgression
CHF1	14	No C. canephora introgression
CHF1	15	No C. canephora introgression
CHF1	11	No C. canephora introgression
CHF1	9	No C. canephora introgression
CHF1	8	No C. canephora introgression
CHF1	8	No C. canephora introgression
CHF1	2	No C. canephora introgression
CHF1	0	No C. canephora introgression
CHF1	0	No C. canephora introgression
CHF1	0	No C. canephora introgression
CHF1	2	No C. canephora introgression
CHF1	0	No C. canephora introgression
CHF1	1	No C. canephora introgression
CHF1	0	No C. canephora introgression
CHF1	0	No C. canephora introgression
CHF1	0	No C. canephora introgression
CHF1	2	No C. canephora introgression
CHF1	0	No C. canephora introgression
CHF1	0	No C. canephora introgression
CHF1	0	No C. canephora introgression
CHF1	0	No C. canephora introgression
CHF1	1	No C. canephora introgression
CHF1	0	No C. canephora introgression
CHF1	0	No C. canephora introgression
CHF1	3	No C. canephora introgression
CHF1	1	No C. canephora introgression
CHF1	0	No C. canephora introgression
CHF1	0	No C. canephora introgression
CHF1	1	No C. canephora introgression
CHF1	0	No C. canephora introgression
CHF1	0	No C. canephora introgression
CHF1	1	No C. canephora introgression
CHF1	6	No C. canephora introgression
CHF1	11	No C. canephora introgression
CHF1	2	No C. canephora introgression
CHF1	0	No C. canephora introgression
CHF1	0	No C. canephora introgression
CHF1	0	No C. canephora introgression
CHF1	2	No C. canephora introgression
CHF1	0	No C. canephora introgression
CHF1	0	No C. canephora introgression
CHF1	0	No C. canephora introgression
CHF1	1	No C. canephora introgression
CHF1	1	No C. canephora introgression
CHF1	1	No C. canephora introgression
CHF1	3	No C. canephora introgression
CHF1	2	No C. canephora introgression
CHF1	11	No C. canephora introgression
CHF1	15	No C. canephora introgression
CHF1	64	No C. canephora introgression
CHF1	6	No C. canephora introgression
CHF1	10	No C. canephora introgression
CHF1	1	No C. canephora introgression
CHF1	0	No C. canephora introgression
CHF1	0	No C. canephora introgression
CHF1	0	No C. canephora introgression
CHF1	0	No C. canephora introgression
CHF1	0	No C. canephora introgression
CHF1	0	No C. canephora introgression
CHF1	0	No C. canephora introgression
CHF1	0	No C. canephora introgression
CHF1	0	No C. canephora introgression
CHF1	0	No C. canephora introgression
CHF1	0	No C. canephora introgression
CHF1	0	No C. canephora introgression
CHF1	0	No C. canephora introgression
CHF1	0	No C. canephora introgression
CHF1	0	No C. canephora introgression
CHF1	0	No C. canephora introgression
CHF1	0	No C. canephora introgression
CHF1	0	No C. canephora introgression
CHF1	1	No C. canephora introgression
CHF1	3	No C. canephora introgression
CHF1	2	No C. canephora introgression
CHF1	6	No C. canephora introgression
CHF1	11	No C. canephora introgression
CHF1	9	No C. canephora introgression
CHF1	4	No C. canephora introgression
CHF1	7	No C. canephora introgression
CHF1	7	No C. canephora introgression
CHF1	8	No C. canephora introgression
CHF1	18	No C. canephora introgression
CHF1	6	No C. canephora introgression
CHF1	89	No C. canephora introgression
CHF1	4	No C. canephora introgression
CHF1	5	No C. canephora introgression
CHF1	6	No C. canephora introgression
CHF1	3	No C. canephora introgression
CHF1	11	No C. canephora introgression
CHF1	69	No C. canephora introgression
CHF1	37	No C. canephora introgression
CHF1	13	No C. canephora introgression
CHF1	15	No C. canephora introgression
CHF1	13	No C. canephora introgression
CHF1	13	No C. canephora introgression
CHF1	46	No C. canephora introgression
CHF1	10	No C. canephora introgression
CHF1	13	No C. canephora introgression
CHF1	14	No C. canephora introgression
CHF1	48	No C. canephora introgression
CHF1	12	No C. canephora introgression
CHF1	80	No C. canephora introgression
CHF1	10	No C. canephora introgression
CHF1	17	No C. canephora introgression
CHF1	15	No C. canephora introgression
CHF1	12	No C. canephora introgression
CHF1	12	No C. canephora introgression
CHF1	8	No C. canephora introgression
CHF1	9	No C. canephora introgression
CHF1	9	No C. canephora introgression
CHF1	11	No C. canephora introgression
CHF1	9	No C. canephora introgression
CHF1	15	No C. canephora introgression
CHF1	7	No C. canephora introgression
CHF1	11	No C. canephora introgression
CHF1	6	No C. canephora introgression
CHF1	7	No C. canephora introgression
CHF1	11	No C. canephora introgression
CHF1	5	No C. canephora introgression
CHF1	9	No C. canephora introgression
CHF1	11	No C. canephora introgression
CHF1	11	No C. canephora introgression
CHF1	15	No C. canephora introgression
CHF1	2	No C. canephora introgression
CHF1	8	No C. canephora introgression
CHF1	3	No C. canephora introgression
CHF1	3	No C. canephora introgression
CHF1	1	No C. canephora introgression
CHF1	0	No C. canephora introgression
CHF1	0	No C. canephora introgression
CHF1	0	No C. canephora introgression
CHF1	0	No C. canephora introgression
CHF1	1	No C. canephora introgression
CHF1	0	No C. canephora introgression
CHF1	0	No C. canephora introgression
CHF1	0	No C. canephora introgression
CHF1	1	No C. canephora introgression
CHF1	0	No C. canephora introgression
CHF1	1	No C. canephora introgression
CHF1	0	No C. canephora introgression
CHF1	6	No C. canephora introgression
CHF1	0	No C. canephora introgression
CHF1	0	No C. canephora introgression
CHF1	0	No C. canephora introgression
CHF1	6	No C. canephora introgression
CHF1	0	No C. canephora introgression
CHF1	0	No C. canephora introgression
CHF1	0	No C. canephora introgression
CHF1	0	No C. canephora introgression
CHF1	0	No C. canephora introgression
CHF1	1	No C. canephora introgression
CHF1	0	No C. canephora introgression
CHF1	0	No C. canephora introgression
CHF1	0	No C. canephora introgression
CHF1	0	No C. canephora introgression
CHF1	0	No C. canephora introgression
CHF1	0	No C. canephora introgression
CHF1	2	No C. canephora introgression
CHF1	0	No C. canephora introgression
CHF1	0	No C. canephora introgression
CHF1	3	No C. canephora introgression
CHF1	1	No C. canephora introgression
CHF1	0	No C. canephora introgression
CHF1	0	No C. canephora introgression
CHF1	0	No C. canephora introgression
CHF1	0	No C. canephora introgression
CHF1	1	No C. canephora introgression
CHF1	0	No C. canephora introgression
CHF1	0	No C. canephora introgression
CHF1	0	No C. canephora introgression
CHF1	0	No C. canephora introgression
CHF1	0	No C. canephora introgression
CHF1	2	No C. canephora introgression
CHF1	0	No C. canephora introgression
CHF1	0	No C. canephora introgression
CHF1	0	No C. canephora introgression
CHF1	0	No C. canephora introgression
CHF1	0	No C. canephora introgression
CHF1	0	No C. canephora introgression
CHF1	8	No C. canephora introgression
CHF1	9	No C. canephora introgression
CHF1	7	No C. canephora introgression
CHF1	14	No C. canephora introgression
CHF1	15	No C. canephora introgression
CHF1	8	No C. canephora introgression
CHF1	12	No C. canephora introgression
CHF1	12	No C. canephora introgression
CHF1	6	No C. canephora introgression
CHF1	211	No C. canephora introgression
CHF1	9	No C. canephora introgression
CHF1	5	No C. canephora introgression
CHF1	38	No C. canephora introgression
CHF1	11	No C. canephora introgression
CHF1	9	No C. canephora introgression
CHF1	8	No C. canephora introgression
CHF1	7	No C. canephora introgression
CHF1	5	No C. canephora introgression
CHF1	5	No C. canephora introgression
CHF1	10	No C. canephora introgression
CHF1	44	No C. canephora introgression
CHF1	94	No C. canephora introgression
CHF1	19	No C. canephora introgression
CHF1	16	No C. canephora introgression
CHF1	3	No C. canephora introgression
CHF1	66	No C. canephora introgression
CHF1	14	No C. canephora introgression
CHF1	19	No C. canephora introgression
CHF1	7	No C. canephora introgression
CHF1	10	No C. canephora introgression
CHF1	8	No C. canephora introgression
CHF1	128	No C. canephora introgression
CHF1	2	No C. canephora introgression
CHF1	0	No C. canephora introgression
CHF1	0	No C. canephora introgression
CHF1	0	No C. canephora introgression
CHF1	0	No C. canephora introgression
CHF1	0	No C. canephora introgression
CHF1	0	No C. canephora introgression
CHF1	8	No C. canephora introgression
CHF1	8	No C. canephora introgression
CHF1	11	No C. canephora introgression
CHF1	17	No C. canephora introgression
CHF1	116	No C. canephora introgression
CHF1	10	No C. canephora introgression
CHF1	2	No C. canephora introgression
CHF1	41	No C. canephora introgression
CHF1	8	No C. canephora introgression
CHF1	10	No C. canephora introgression
CHF1	16	No C. canephora introgression
CHF1	18	No C. canephora introgression
CHF1	10	No C. canephora introgression
CHF1	1	No C. canephora introgression
CHF1	2	No C. canephora introgression
CHF1	0	No C. canephora introgression
CHF1	1	No C. canephora introgression
CHF1	1	No C. canephora introgression
CHF1	0	No C. canephora introgression
CHF1	0	No C. canephora introgression
CHF1	2	No C. canephora introgression
CHF1	0	No C. canephora introgression
CHF1	0	No C. canephora introgression
CHF1	1	No C. canephora introgression
CHF1	1	No C. canephora introgression
CHF1	6	No C. canephora introgression
CHF1	1	No C. canephora introgression
CHF1	3	No C. canephora introgression
CHF1	2	No C. canephora introgression
CHF1	2	No C. canephora introgression
CHF1	0	No C. canephora introgression
CHF1	1	No C. canephora introgression
CHF1	0	No C. canephora introgression
CHF1	0	No C. canephora introgression
CHF1	0	No C. canephora introgression
CHF1	2	No C. canephora introgression
CHF1	0	No C. canephora introgression
CHF1	0	No C. canephora introgression
CHF1	1	No C. canephora introgression
CHF1	0	No C. canephora introgression
CHF1	0	No C. canephora introgression
CHF1	0	No C. canephora introgression
CHF1	1	No C. canephora introgression
CHF1	4	No C. canephora introgression
CHF1	1	No C. canephora introgression
CHF1	2	No C. canephora introgression
CHF1	0	No C. canephora introgression
CHF1	2	No C. canephora introgression
CHF1	1	No C. canephora introgression
CHF1	0	No C. canephora introgression
CHF1	0	No C. canephora introgression
CHF1	1	No C. canephora introgression
CHF1	0	No C. canephora introgression
CHF1	0	No C. canephora introgression
CHF1	0	No C. canephora introgression
CHF1	2	No C. canephora introgression
CHF1	0	No C. canephora introgression
CHF1	1	No C. canephora introgression
CHF1	0	No C. canephora introgression
CHF1	1	No C. canephora introgression
CHF1	0	No C. canephora introgression
CHF1	1	No C. canephora introgression
CHF1	1	No C. canephora introgression
CHF1	0	No C. canephora introgression
CHF1	3	No C. canephora introgression
CHF1	0	No C. canephora introgression
CHF1	0	No C. canephora introgression
CHF1	1	No C. canephora introgression
CHF1	1	No C. canephora introgression
CHF1	0	No C. canephora introgression
CHF1	0	No C. canephora introgression
CHF1	1	No C. canephora introgression
CHF1	0	No C. canephora introgression
CHF1	3	No C. canephora introgression
CHF1	4	No C. canephora introgression
CHF1	0	No C. canephora introgression
CHF1	0	No C. canephora introgression
CHF1	0	No C. canephora introgression
CHF1	0	No C. canephora introgression
CHF1	0	No C. canephora introgression
CHF1	1	No C. canephora introgression
CHF1	0	No C. canephora introgression
CHF1	0	No C. canephora introgression
CHF1	1	No C. canephora introgression
CHF1	3	No C. canephora introgression
CHF1	1	No C. canephora introgression
CHF1	0	No C. canephora introgression
CHF1	1	No C. canephora introgression
CHF1	0	No C. canephora introgression
CHF1	0	No C. canephora introgression
CHF1	0	No C. canephora introgression
CHF1	4	No C. canephora introgression
CHF1	8	No C. canephora introgression
CHF1	1	No C. canephora introgression
CHF1	0	No C. canephora introgression
CHF1	9	No C. canephora introgression
CHF1	4	No C. canephora introgression
CHF1	2	No C. canephora introgression
CHF1	0	No C. canephora introgression
CHF1	0	No C. canephora introgression
CHF1	1	No C. canephora introgression
CHF1	0	No C. canephora introgression
CHF1	10	No C. canephora introgression
CHF1	6	No C. canephora introgression
CHF1	9	No C. canephora introgression
CHF1	9	No C. canephora introgression
CHF1	26	No C. canephora introgression
CHF1	39	No C. canephora introgression
CHF1	312	No C. canephora introgression
CHF1	132	No C. canephora introgression
CHF1	3	No C. canephora introgression
CHF1	7	No C. canephora introgression
CHF1	14	No C. canephora introgression
CHF1	4	No C. canephora introgression
CHF1	8	No C. canephora introgression
CHF1	5	No C. canephora introgression
CHF1	16	No C. canephora introgression
CHF1	6	No C. canephora introgression
CHF1	0	No C. canephora introgression
CHF1	3	No C. canephora introgression
CHF1	9	No C. canephora introgression
CHF1	60	No C. canephora introgression
CHF1	119	No C. canephora introgression
CHF1	9	No C. canephora introgression
CHF1	6	No C. canephora introgression
CHF1	18	No C. canephora introgression
CHF1	12	No C. canephora introgression
CHF1	18	No C. canephora introgression
CHF1	11	No C. canephora introgression
CHF1	12	No C. canephora introgression
CHF1	9	No C. canephora introgression
CHF1	10	No C. canephora introgression
CHF1	11	No C. canephora introgression
CHF1	9	No C. canephora introgression
CHF1	10	No C. canephora introgression
CHF1	11	No C. canephora introgression
CHF1	15	No C. canephora introgression
CHF1	16	No C. canephora introgression
CHF1	10	No C. canephora introgression
CHF1	12	No C. canephora introgression
CHF1	7	No C. canephora introgression
CHF1	13	No C. canephora introgression
CHF1	11	No C. canephora introgression
CHF1	11	No C. canephora introgression
CHF1	6	No C. canephora introgression
CHF1	12	No C. canephora introgression
CHF1	54	No C. canephora introgression
CHF1	26	No C. canephora introgression
CHF1	5	No C. canephora introgression
CHF1	14	No C. canephora introgression
CHF1	10	No C. canephora introgression
CHF1	5	No C. canephora introgression
CHF1	8	No C. canephora introgression
CHF1	18	No C. canephora introgression
CHF1	14	No C. canephora introgression
CHF1	10	No C. canephora introgression
CHF1	10	No C. canephora introgression
CHF1	48	No C. canephora introgression
CHF1	22	No C. canephora introgression
CHF1	7	No C. canephora introgression
CHF1	9	No C. canephora introgression
CHF1	13	No C. canephora introgression
CHF1	9	No C. canephora introgression
CHF1	5	No C. canephora introgression
CHF1	5	No C. canephora introgression
CHF1	7	No C. canephora introgression
CHF1	7	No C. canephora introgression
CHF1	17	No C. canephora introgression
CHF1	12	No C. canephora introgression
CHF1	9	No C. canephora introgression
CHF1	7	No C. canephora introgression
CHF1	13	No C. canephora introgression
CHF1	7	No C. canephora introgression
CHF1	16	No C. canephora introgression
CHF1	12	No C. canephora introgression
CHF1	2	No C. canephora introgression
CHF1	1	No C. canephora introgression
CHF1	5	No C. canephora introgression
CHF1	0	No C. canephora introgression
CHF1	3	No C. canephora introgression
CHF1	16	No C. canephora introgression
CHF1	17	No C. canephora introgression
CHF1	13	No C. canephora introgression
CHF1	23	No C. canephora introgression
CHF1	12	No C. canephora introgression
CHF1	8	No C. canephora introgression
CHF1	8	No C. canephora introgression
CHF1	10	No C. canephora introgression
CHF1	20	No C. canephora introgression
CHF1	19	No C. canephora introgression
CHF1	8	No C. canephora introgression
CHF1	12	No C. canephora introgression
CHF1	4	No C. canephora introgression
CHF1	10	No C. canephora introgression
CHF1	3	No C. canephora introgression
CHF1	13	No C. canephora introgression
CHF1	14	No C. canephora introgression
CHF1	9	No C. canephora introgression
CHF1	5	No C. canephora introgression
CHF1	11	No C. canephora introgression
CHF1	10	No C. canephora introgression
CHF1	12	No C. canephora introgression
CHF1	7	No C. canephora introgression
CHF1	9	No C. canephora introgression
CHF1	5	No C. canephora introgression
CHF1	6	No C. canephora introgression
CHF1	6	No C. canephora introgression
CHF1	7	No C. canephora introgression
CHF1	6	No C. canephora introgression
CHF1	11	No C. canephora introgression
CHF1	14	No C. canephora introgression
CHF1	17	No C. canephora introgression
CHF1	23	No C. canephora introgression
CHF1	12	No C. canephora introgression
CHF1	9	No C. canephora introgression
CHF1	3	No C. canephora introgression
CHF1	0	No C. canephora introgression
CHF1	4	No C. canephora introgression
CHF1	0	No C. canephora introgression
CHF1	0	No C. canephora introgression
CHF1	3	No C. canephora introgression
CHF1	1	No C. canephora introgression
CHF1	1	No C. canephora introgression
CHF1	0	No C. canephora introgression
CHF1	0	No C. canephora introgression
CHF1	0	No C. canephora introgression
CHF1	2	No C. canephora introgression
CHF1	8	No C. canephora introgression
CHF1	17	No C. canephora introgression
CHF1	5	No C. canephora introgression
CHF1	9	No C. canephora introgression
CHF1	25	No C. canephora introgression
CHF1	28	No C. canephora introgression
CHF1	23	No C. canephora introgression
CHF1	71	No C. canephora introgression
CHF1	5	No C. canephora introgression
CHF1	15	No C. canephora introgression
CHF1	7	No C. canephora introgression
CHF1	8	No C. canephora introgression
CHF1	12	No C. canephora introgression
CHF1	9	No C. canephora introgression
CHF1	2	No C. canephora introgression
CHF1	4	No C. canephora introgression
CHF1	7	No C. canephora introgression
CHF1	10	No C. canephora introgression
CHF1	12	No C. canephora introgression
CHF1	9	No C. canephora introgression
CHF1	0	No C. canephora introgression
CHF1	0	No C. canephora introgression
CHF1	0	No C. canephora introgression
CHF1	2	No C. canephora introgression
CHF1	3	No C. canephora introgression
CHF1	2	No C. canephora introgression
CHF1	0	No C. canephora introgression
CHF1	0	No C. canephora introgression
CHF1	0	No C. canephora introgression
CHF1	0	No C. canephora introgression
CHF1	0	No C. canephora introgression
CHF1	2	No C. canephora introgression
CHF1	1	No C. canephora introgression
CHF1	0	No C. canephora introgression
CHF1	1	No C. canephora introgression
CHF1	1	No C. canephora introgression
CHF1	0	No C. canephora introgression
CHF1	3	No C. canephora introgression
CHF1	1	No C. canephora introgression
CHF1	1	No C. canephora introgression
CHF1	6	No C. canephora introgression
CHF1	0	No C. canephora introgression
CHF1	1	No C. canephora introgression
CHF1	0	No C. canephora introgression
CHF1	3	No C. canephora introgression
CHF1	1	No C. canephora introgression
CHF1	3	No C. canephora introgression
CHF1	0	No C. canephora introgression
CHF1	1	No C. canephora introgression
CHF1	3	No C. canephora introgression
CHF1	0	No C. canephora introgression
CHF1	2	No C. canephora introgression
CHF1	1	No C. canephora introgression
CHF1	5	No C. canephora introgression
CHF1	0	No C. canephora introgression
CHF1	0	No C. canephora introgression
[truncated: 24,804 more rows]

## Sheet: Fig. 3c
Fig. 3: Genetic diversity in 172 Coffea sp. accessions (panel c).
π quantile	C. arabica	C. canephora	C. eugenioides	introgression lines
10	0.0817297	1.33124	0.200847	0.0582798
20	0.10587	2.53285	0.555023	0.0785141
30	0.125853	3.22408	1.1161	0.0995537
40	0.144214	3.60126	1.80244	0.127462
50	0.170044	3.91212	2.68204	0.174682
60	0.202251	4.30056	3.34708	0.244567
70	0.237468	4.68025	3.9482	0.374051
80	0.291079	5.2904	4.59771	0.70501
90	0.40338	6.65973	5.48014	1.66999

## Sheet: Fig. 3d
Fig. 3: Genetic diversity in 172 Coffea sp. accessions (panel d).
			C. canephora π	C. eugenioides π	C. arabica π	introgression lines π
chr1c	1	153069	0.00719362	0	0.000191909	0.00271429
chr1c	153070	267698	0.00889213	0	0.000428715	0.00447936
chr1c	267699	391420	0.0105992	0	0.000583361	0.00424984
chr1c	391421	638824	0.0369989	0	0.0010846	0.00831373
chr1c	638825	788357	0.00973211	0	0.000495515	0.0045619
chr1c	788358	958864	0.0106795	0	0.000638164	0.00397735
chr1c	958865	1125250	0.0072199	0	0.000489981	0.00279679
chr1c	1125251	1379626	0.0310663	0	0.00195588	0.00899055
chr1c	1379627	1556244	0.012034	0	0.000315016	0.00509599
chr1c	1556245	1751757	0.0101113	0	0.000453115	0.00343271
chr1c	1751758	1944008	0.0307343	0	0.00156349	0.00770421
chr1c	1944009	2097500	0.0109662	0	0.000315727	0.00473762
chr1c	2097501	2261783	0.0152953	0	0.00136548	0.00554
chr1c	2261784	2414061	0.0155244	0	0.000519503	0.00513874
chr1c	2414062	2609403	0.0158559	0	0.000397122	0.00482685
chr1c	2609404	2855957	0.025844	0	0.000538563	0.0059616
chr1c	2855958	3024908	0.0165028	0	0.000337346	0.0054949
chr1c	3024909	3208811	0.0248974	0	0.000880715	0.0063302
chr1c	3208812	3439778	0.0195147	0	0.00035484	0.00575841
chr1c	3439779	3618845	0.0193713	0	0.00101668	0.00532241
chr1c	3618846	3842719	0.00822019	0	0.000584137	0.00320869
chr1c	3842720	4062269	0.0178585	0	0.000443557	0.00698944
chr1c	4062270	4249225	0.0116745	0	0.000507471	0.00937282
chr1c	4249226	4470641	0.00990785	0	0.000370386	0.00360234
chr1c	4470642	4775790	0.00899745	0	0.000567455	0.00256037
chr1c	4775791	5031208	0.0115923	0	0.000548256	0.00507245
chr1c	5031209	5202858	0.00715692	0	0.00026158	0.00341214
chr1c	5202859	5425574	0.00332341	0	0.000151092	0.00119846
chr1c	5425575	5718150	0.0183814	0	0.000314447	0.00724807
chr1c	5718151	5959647	0.0182822	0	0.000319107	0.00448297
chr1c	5959648	6152063	0.00515578	0	0.000194446	0.0018413
chr1c	6152064	6523004	0.0114756	0	0.000331988	0.00785969
chr1c	6523005	6861635	0.0124932	0	0.000190598	0.00575785
chr1c	6861636	7046256	0.0111479	0	0.000778739	0.00473368
chr1c	7046257	7297873	0.00686972	0	0.000450751	0.00496789
chr1c	7297874	7572044	0.00709498	0	0.000272821	0.00410755
chr1c	7572045	7851978	0.00717737	0	0.000329238	0.00407552
chr1c	7851979	8192534	0.0100224	0	0.000424755	0.00431402
chr1c	8192535	8565226	0.00772528	0	0.000316584	0.00329622
chr1c	8565227	8959176	0.00737141	0	0.000501011	0.00339662
chr1c	8959177	9281027	0.00713778	0	0.000368915	0.003668
chr1c	9281028	9716469	0.0165135	0	0.000242765	0.00563031
chr1c	9716470	9995146	0.0115107	0	0.000305544	0.00428193
chr1c	9995147	10451488	0.0133232	0	0.000982575	0.00369172
chr1c	10451489	10730467	0.0102693	0	0.000353385	0.00402597
chr1c	10730468	10947629	0.00687169	0	0.000443663	0.00419502
chr1c	10947630	11175330	0.00594359	0	0.000407686	0.00369985
chr1c	11175331	11431717	0.00547871	0	0.000320119	0.00356616
chr1c	11431718	11739360	0.00685127	0	0.000423933	0.00455197
chr1c	11739361	12243307	0.0103553	0	0.000318444	0.00716385
chr1c	12243308	12543778	0.009423	0	0.000336608	0.00703774
chr1c	12543779	13030411	0.0051135	0	0.000397918	0.00280243
chr1c	13030412	13286955	0.00516134	0	0.000346944	0.00266045
chr1c	13286956	13938628	0.00750548	0	0.000367333	0.00653364
chr1c	13938629	14618632	0.00723906	0	0.000435325	0.00648101
chr1c	14618633	16016118	0.0101538	0	0.000356689	0.00446624
chr1c	16016119	17052747	0.0194814	0	0.00062295	0.00668736
chr1c	17052748	17509938	0.0079029	0	0.000305349	0.00815518
chr1c	17509939	18107435	0.043363	0	0.0001994	0.00328519
chr1c	18107436	19128954	0.0147998	0	0.000346113	0.00852569
chr1c	19128955	20029934	0.0254794	0	0.000564947	0.00695618
chr1c	20029935	21559000	0.0229821	0	0.000482408	0.00512366
chr1c	21559001	22745188	0.014775	0	0.000603965	0.00389096
chr1c	22745189	23357153	0.0153714	0	0.000392757	0.00542213
chr1c	23357154	24613208	0.0132405	0	0.000251161	0.00277394
chr1c	24613209	25652751	0.0103852	0	0.00036854	0.0062694
chr1c	25652752	26980318	0.0296976	0	0.000300228	0.00184465
chr1c	26980319	28027087	0.00946897	0	0.000377378	0.00595663
chr1c	28027088	29081534	0.00950506	0	0.000310579	0.00641742
chr1c	29081535	30091697	0.0118893	0	0.000593085	0.00502214
chr1c	30091698	31166148	0.00836674	0	0.000367495	0.00425762
chr1c	31166149	32122360	0.0110979	0	0.000360862	0.00607986
chr1c	32122361	33392721	0.0175252	0	0.000668802	0.00684393
chr1c	33392722	34219392	0.00554713	0	0.000442784	0.00397702
chr1c	34219393	35140894	0.00437287	0	0.000687646	0.00491363
chr1c	35140895	35688152	0.0040701	0	0.00029298	0.00380793
chr1c	35688153	36641330	0.007821	0	0.000380969	0.00249401
chr1c	36641331	37183776	0.0035091	0	0.000505388	0.00228111
chr1c	37183777	37424909	0.00546907	0	0.000374683	0.0021924
chr1c	37424910	37781230	0.00656711	0	0.000680828	0.00284443
chr1c	37781231	38039770	0.00536682	0	0.000328828	0.00350033
chr1c	38039771	38335658	0.00483912	0	0.000390485	0.00315327
chr1c	38335659	38562993	0.00475116	0	0.00028155	0.00266852
chr1c	38562994	38889425	0.00529656	0	0.000424356	0.00236128
chr1c	38889426	39186901	0.005538	0	0.000453669	0.0040836
chr1c	39186902	39479648	0.00348324	0	0.000336962	0.00182435
chr1c	39479649	39960730	0.00388817	0	0.000424412	0.00205152
chr1c	39960731	40205610	0.00589915	0	0.00032315	0.00324754
chr1c	40205611	40506051	0.00864409	0	0.000629884	0.00703344
chr1c	40506052	40651882	0.00741163	0	0.00025444	0.00418557
chr1c	40651883	40943291	0.00904259	0	0.000654783	0.00312981
chr1c	40943292	41344525	0.00803203	0	0.000401841	0.00309558
chr1c	41344526	41551012	0.00902339	0	0.00020388	0.00345366
chr1c	41551013	41726942	0.00879049	0	0.000272611	0.0039047
chr1c	41726943	41971379	0.0119215	0	0.000302819	0.00575713
chr1c	41971380	42160156	0.008913	0	0.000371081	0.00520087
chr1c	42160157	42314748	0.00814958	0	0.000446238	0.003981
chr1c	42314749	42521939	0.0086627	0	0.000273405	0.00378041
chr1c	42521940	42799236	0.00859141	0	0.000543788	0.00297122
chr1c	42799237	43075100	0.0109228	0	0.000441095	0.00656322
chr1c	43075101	43252555	0.0139742	0	0.00214383	0.00814692
chr1c	43252556	43416715	0.00584681	0	0.000380758	0.00361839
chr1c	43416716	43573461	0.00771391	0	0.000359257	0.00353079
chr1c	43573462	43745786	0.00493553	0	0.00100664	0.00327533
chr1c	43745787	43916091	0.0050479	0	0.00079577	0.00317861
chr1c	43916092	44048626	0.00808113	0	0.00063179	0.00401082
chr1c	44048627	44197083	0.007275	0	0.000282233	0.00413784
chr1c	44197084	44344948	0.00694299	0	0.000403355	0.00319224
chr1c	44344949	44487634	0.0101536	0	0.000242145	0.00322968
chr1c	44487635	44728849	0.00657953	0	0.000364778	0.00407899
chr1c	44728850	44919717	0.00555278	0	0.000659244	0.00284208
chr1c	44919718	45141981	0.0088848	0	0.000330882	0.00362178
chr1c	45141982	45294738	0.0122646	0	0.000264522	0.00278567
chr1c	45294739	45447448	0.00714424	0	0.000299241	0.00306723
chr1c	45447449	45624612	0.00667473	0	0.000176672	0.00229632
chr1c	45624613	45766965	0.00720883	0	0.000457144	0.00332164
chr1c	45766966	46005572	0.00861407	0	0.000383648	0.00222525
chr1c	46005573	46163542	0.0135513	0	0.00064427	0.00221119
chr1c	46163543	46323103	0.00501944	0	0.000166693	0.00265394
chr1c	46323104	46505836	0.00582114	0	0.000292683	0.00158895
chr1c	46505837	46655518	0.0122987	0	0.000665472	0.00325266
chr1c	46655519	46813106	0.0106042	0	0.000307744	0.0029123
chr1c	46813107	46967171	0.0121866	0	0.000219466	0.00325004
chr1c	46967172	47133285	0.012677	0	0.000218812	0.0033911
chr1c	47133286	47298003	0.00679675	0	0.00019493	0.00273264
chr1c	47298004	47409083	0.00470172	0	0.000193274	0.00247961
chr1c	47409084	47583094	0.00564469	0	0.000219237	0.00315264
chr1c	47583095	47712330	0.00539227	0	0.000189576	0.00331369
chr1c	47712331	47876118	0.00386848	0	0.000267669	0.00203327
chr1c	47876119	48015555	0.00607709	0	0.000328073	0.00300083
chr1c	48015556	48155062	0.00546032	0	0.000220923	0.00288537
chr1c	48155063	48281492	0.00537497	0	0.000289725	0.00273566
chr1c	48281493	48509059	0.00864518	0	0.000634188	0.00334416
chr1c	48509060	48686643	0.00595565	0	0.000338056	0.00297485
chr1c	48686644	48822915	0.00503632	0	0.000206093	0.00276404
chr1c	48822916	48979955	0.00467806	0	0.000184222	0.0019963
chr1c	48979956	49106259	0.0049957	0	0.000274912	0.00289755
chr1c	49106260	49238155	0.00647907	0	0.000421533	0.0036094
chr1c	49238156	49360060	0.00580221	0	0.000304845	0.00267118
chr1c	49360061	49498248	0.00421644	0	0.000237752	0.00225543
chr1c	49498249	49626998	0.00431313	0	0.000224094	0.0021489
chr1c	49626999	49751311	0.00445989	0	0.000280385	0.00317758
chr1c	49751312	49862824	0.00493959	0	0.000321829	0.00296977
chr1c	49862825	49995924	0.00452861	0	0.000276727	0.0026376
chr1c	49995925	50116238	0.00423844	0	0.000237545	0.00267156
chr1c	50116239	50241714	0.0070419	0	0.000237871	0.00348729
chr1c	50241715	50376289	0.00318132	0	0.000328433	0.00251286
chr1c	50376290	50493086	0.00401729	0	0.00042645	0.00297746
chr1c	50493087	50612612	0.00658606	0	0.000417404	0.00425385
chr1c	50612613	50734755	0.00417763	0	0.000222304	0.00216771
chr1c	50734756	50859515	0.00473678	0	0.00034579	0.00305863
chr1c	50859516	50980456	0.00549425	0	0.000242781	0.0024542
chr1c	50980457	51094357	0.00477683	0	0.000268355	0.00334673
chr1c	51094358	51217977	0.00429073	0	0.000306908	0.00302037
chr1c	51217978	51357522	0.00660985	0	0.000366118	0.00344853
chr1c	51357523	51500868	0.00286444	0	0.000271499	0.00172435
chr1c	51500869	51629638	0.00506211	0	0.0003387	0.00310926
chr1c	51629639	51750727	0.00466344	0	0.000402402	0.0032991
chr1c	51750728	51888428	0.0037801	0	0.0002724	0.00263403
chr1c	51888429	52018058	0.00479688	0	0.000189872	0.00262541
chr1c	52018059	52147854	0.00485483	0	0.000298907	0.00288712
chr1c	52147855	52287238	0.00446743	0	0.000334709	0.00248901
chr1c	52287239	52410143	0.0047209	0	0.000427957	0.00283568
chr1c	52410144	52522435	0.00284456	0	0.000245658	0.00149573
chr1c	52522436	52651019	0.00507638	0	0.000314931	0.00281681
chr1c	52651020	52770146	0.00422118	0	0.000221788	0.00301722
chr1c	52770147	52877242	0.0055955	0	0.000245247	0.00268176
chr1c	52877243	52992217	0.00533184	0	0.000317334	0.0027172
chr1c	52992218	53118979	0.00477096	0	0.000223824	0.00244848
chr1c	53118980	53248743	0.00711001	0	0.000265769	0.0022238
chr1c	53248744	53381901	0.00461026	0	0.000377775	0.0033711
chr1c	53381902	53499936	0.00524446	0	0.000380063	0.00266683
chr1c	53499937	53615979	0.00568704	0	0.000476174	0.00301928
chr1c	53615980	53741447	0.00420559	0	0.000235865	0.00220314
chr1c	53741448	53869731	0.00547903	0	0.000267372	0.00312999
chr1c	53869732	54001037	0.00474132	0	0.000368826	0.00184421
chr1c	54001038	54126178	0.00517214	0	0.00115885	0.00242887
chr1c	54126179	54236461	0.00394871	0	0.000472704	0.00233414
chr1c	54236462	54359286	0.00435642	0	0.000298242	0.00277999
chr1c	54359287	54486894	0.00504722	0	0.00018199	0.00245093
chr1c	54486895	54599187	0.00624288	0	0.000256362	0.00215439
chr1c	54599188	54732170	0.00438419	0	0.000255935	0.00239132
chr1c	54732171	54858738	0.00690728	0	0.000300723	0.00328161
chr1c	54858739	54975850	0.00453116	0	0.000230417	0.00218818
chr1c	54975851	55115062	0.00473706	0	0.00041027	0.00246258
chr1c	55115063	55249754	0.00522447	0	0.000709071	0.00294155
chr1c	55249755	55369701	0.00555766	0	0.000252954	0.0026601
chr1c	55369702	55489037	0.00348268	0	0.000288183	0.00157254
chr1c	55489038	55604313	0.00470803	0	0.000198056	0.00191968
chr1c	55604314	55718299	0.004866	0	0.000328521	0.00230672
chr1c	55718300	55839269	0.00477	0	0.000682053	0.00262753
chr1c	55839270	55968719	0.00413593	0	0.000313589	0.00195695
chr1c	55968720	56079638	0.00419248	0	0.000215525	0.00212184
chr1c	56079639	56212652	0.00400133	0	0.000310472	0.00202081
chr1c	56212653	56324689	0.00415136	0	0.000572374	0.00232343
chr1c	56324690	56452746	0.00586454	0	0.000673291	0.00253206
chr1c	56452747	56581482	0.00330482	0	0.000183687	0.00179277
chr1c	56581483	56722311	0.00381083	0	0.000287958	0.00226128
chr1c	56722312	56848299	0.00361992	0	0.000287123	0.00171404
chr1c	56848300	56969196	0.00391221	0	0.000439119	0.00221325
chr1c	56969197	57082681	0.00385699	0	0.00021656	0.00216514
chr1c	57082682	57200599	0.00466928	0	0.000326819	0.00257549
chr1c	57200600	57325931	0.00453345	0	0.000394121	0.00229302
chr1c	57325932	57450842	0.00393864	0	0.00034425	0.00208171
chr1c	57450843	57576669	0.00371171	0	0.000281336	0.00183996
chr1c	57576670	57696812	0.00484453	0	0.000298183	0.00229228
chr1c	57696813	57812894	0.00408017	0	0.000498892	0.0020477
chr1c	57812895	57934201	0.00525768	0	0.000288226	0.00273495
chr1c	57934202	58058786	0.00250178	0	0.000310004	0.00144056
chr1c	58058787	58190887	0.00451858	0	0.000261483	0.00231034
chr1c	58190888	58319780	0.00654419	0	0.000260309	0.00263545
chr1c	58319781	58453840	0.00754841	0	0.000331604	0.00295021
chr1c	58453841	58574422	0.0055252	0	0.000382773	0.00286276
chr1c	58574423	58721010	0.00491193	0	0.000388564	0.00199316
chr1c	58721011	58861808	0.00409839	0	0.000326316	0.00204137
chr1c	58861809	58978782	0.00392316	0	0.000300011	0.00173318
chr1c	58978783	59092129	0.00456118	0	0.000280044	0.00187242
chr1c	59092130	59214959	0.00481671	0	0.000255103	0.00248616
chr1e	1	140877	0	0.000413242	0.000143174	0.000227473
chr1e	140878	259443	0	0.00184477	0.000486098	0.000559735
chr1e	259444	400235	0	0.000106137	0.000226052	0.000333441
chr1e	400236	550798	0	0.000859762	0.000156636	0.000270572
chr1e	550799	704708	0	0.00127577	0.001546	0.000267673
chr1e	704709	869648	0	0.000327649	0.000174171	0.000149126
chr1e	869649	1033904	0	0.000589266	0.000885954	0.000492877
chr1e	1033905	1195830	0	0.00117908	0.000245458	0.000398975
chr1e	1195831	1365372	0	0.00189215	0.000504806	0.00018135
chr1e	1365373	1729910	0	0.00446875	0.000254068	0.000177304
chr1e	1729911	1900267	0	0.00117224	0.000438617	0.000199344
chr1e	1900268	2057131	0	0.000184563	0.000267636	0.000327648
chr1e	2057132	2254800	0	0.00629511	0.000568208	0.000538007
chr1e	2254801	2473089	0	0.00299203	0.00128331	0.00027886
chr1e	2473090	2659937	0	0.00244659	0.000213457	0.00030132
chr1e	2659938	3006322	0	0.00233372	0.000277842	0.000456714
chr1e	3006323	3185120	0	0.0016931	0.000178779	0.000468254
chr1e	3185121	3420926	0	0.000633854	0.000202873	0.000327214
chr1e	3420927	3605600	0	0.00726686	0.000214753	0.000618925
chr1e	3605601	3802911	0	0.00275781	0.000164544	0.000273684
chr1e	3802912	3962763	0	0.00224806	0.000837305	0.000828713
chr1e	3962764	4155037	0	0.00197625	0.00128878	0.000591875
chr1e	4155038	4369244	0	0.00255286	0.000645293	0.000473672
chr1e	4369245	4620845	0	0.00265056	0.000285368	0.000300599
chr1e	4620846	4816486	0	0.000447157	0.000297453	0.00033089
chr1e	4816487	5044187	0	0.00205575	0.000295724	0.00025336
chr1e	5044188	5360040	0	0.00117443	0.000271091	0.000255315
chr1e	5360041	5557115	0	0.00089774	0.000225273	0.000207088
chr1e	5557116	5699058	0	0.00182955	0.000154329	0.000207825
chr1e	5699059	5923918	0	0.00105291	0.000179083	0.000284903
chr1e	5923919	6271066	0	0.00434955	0.000226143	0.000641
chr1e	6271067	6454806	0	0.001403	0.00016825	0.000131252
chr1e	6454807	6734272	0	0.000374787	0.000358436	0.000378887
chr1e	6734273	7002793	0	0.00200877	0.000505968	0.000410226
chr1e	7002794	7207492	0	0.00149817	0.000548085	0.000680836
chr1e	7207493	7478363	0	0.000678728	0.000173247	0.00015334
chr1e	7478364	7710493	0	0.000281622	9.72425e-05	0.000143818
chr1e	7710494	7972792	0	0.00144032	0.000147029	0.000158611
chr1e	7972793	8158526	0	0.000104252	0.000190612	0.000189272
chr1e	8158527	8465193	0	0.00219728	0.00012468	0.000214175
chr1e	8465194	8886424	0	0.00200332	0.000239808	0.00024289
chr1e	8886425	9351808	0	0.000633132	0.000282685	0.000182355
chr1e	9351809	9623496	0	0.000534837	0.000418782	0.00019341
chr1e	9623497	9939587	0	0.00419893	0.000429527	0.000765451
chr1e	9939588	10264797	0	0.000137804	0.000222136	0.000257122
chr1e	10264798	10650693	0	0.00114197	0.000259523	0.000226898
chr1e	10650694	11105252	0	0.0012874	0.000749825	0.000268135
chr1e	11105253	11366037	0	0.000638666	0.000286073	0.000193557
chr1e	11366038	11559894	0	0.00565537	0.00127194	0.000294634
chr1e	11559895	11848679	0	0.0016884	0.000918297	0.000312193
chr1e	11848680	12117785	0	0.000446416	0.000289947	0.000280934
chr1e	12117786	12473322	0	0.00122556	0.000383079	0.000317608
chr1e	12473323	12840972	0	0.00135891	0.000723292	0.000333366
chr1e	12840973	13090848	0	0.000345884	0.000142779	0.000366678
chr1e	13090849	13447259	0	0.000616742	0.000151061	0.000270167
chr1e	13447260	13875427	0	0.00124786	0.000343277	0.00103351
chr1e	13875428	14765302	0	0.00171119	0.00069384	0.000445792
chr1e	14765303	15431299	0	0.00145743	0.00035677	0.000366719
chr1e	15431300	16357423	0	0.00428094	0.000455409	0.000287657
chr1e	16357424	16985840	0	0.00129271	0.0003265	0.000324203
chr1e	16985841	18276164	0	0.00311371	0.000578898	0.000456476
chr1e	18276165	19344056	0	0.00258922	0.00048569	0.00040462
chr1e	19344057	19780469	0	0.0011828	0.000214911	0.000229288
chr1e	19780470	20423087	0	0.00252412	0.000375915	0.000390593
chr1e	20423088	21658019	0	0.00270584	0.000582254	0.000384511
chr1e	21658020	22944282	0	0.00367045	0.000479546	0.000559224
chr1e	22944283	23460189	0	0.00239122	0.000315228	0.000302305
chr1e	23460190	24232791	0	0.00196814	0.000391865	0.000409756
chr1e	24232792	25272136	0	0.00256179	0.000385338	0.000540007
chr1e	25272137	26010759	0	0.00240664	0.000343946	0.000306584
chr1e	26010760	26567881	0	0.00233569	0.000815879	0.000675833
chr1e	26567882	26901633	0	0.00039634	0.000173381	0.00019519
chr1e	26901634	27391026	0	0.00101174	0.000203953	0.000233398
chr1e	27391027	27863712	0	0.00467208	0.00030308	0.000196728
chr1e	27863713	28226671	0	0.000612542	0.000278823	0.000171222
chr1e	28226672	28554718	0	0.000395557	0.000158381	0.000239155
chr1e	28554719	28907110	0	0.00174424	0.000172257	0.00026041
chr1e	28907111	29171558	0	0.00022573	0.000272609	0.000259641
chr1e	29171559	29449850	0	0.000750842	0.000166759	0.000207418
chr1e	29449851	29754236	0	0.00205393	0.000233203	0.000224211
chr1e	29754237	29932176	0	0.00059596	0.000122758	0.000203876
chr1e	29932177	30269161	0	0.00457011	0.000228048	0.000339326
chr1e	30269162	30472946	0	0.00270985	0.000187431	0.000155579
chr1e	30472947	30792327	0	0.00333202	0.00020966	0.000383973
chr1e	30792328	31896047	0	0.00528949	0.000282425	0.000352182
chr1e	31896048	32224079	0	0.00342179	0.000564255	0.000275991
chr1e	32224080	32411227	0	0.000102277	0.00033904	0.000380226
chr1e	32411228	32674021	0	0.000670843	0.00030624	0.00032813
chr1e	32674022	32857181	0	0.000506881	0.000382346	0.000596421
chr1e	32857182	33086505	0	0.000241798	0.000165702	0.000233386
chr1e	33086506	33387015	0	0.00319424	0.000221791	0.000242635
chr1e	33387016	33621915	0	0.00102223	0.000388168	0.000592254
chr1e	33621916	33784899	0	0.00592291	0.000480003	0.000621055
chr1e	33784900	34006981	0	0.00553311	0.000280423	0.000978677
chr1e	34006982	34233905	0	0.0106308	0.000247466	0.000894333
chr1e	34233906	34596143	0	0.00933979	0.000277585	0.000851192
chr1e	34596144	34963368	0	0.003358	0.000419347	0.000794709
chr1e	34963369	35098364	0	0.000263013	0.00033527	0.000618519
chr1e	35098365	35343576	0	0.00154821	0.00026177	0.000350217
chr1e	35343577	35536777	0	0.000712681	0.000216596	0.0002654
chr1e	35536778	35771008	0	0.00280171	0.000906054	0.000624803
chr1e	35771009	35954923	0	0.00120538	0.00148793	0.00161561
chr1e	35954924	36083466	0	7.254e-05	0.000774295	0.000749131
chr1e	36083467	36226126	0	0.000166898	0.000186974	0.000164922
chr1e	36226127	36361334	0	6.94525e-05	0.000204786	0.000382203
chr1e	36361335	36524342	0	0.000574289	0.000206121	0.000358579
chr1e	36524343	36753921	0	0.000768737	0.000193868	0.000266614
chr1e	36753922	37079022	0	0.000794397	0.000237295	0.000299715
chr1e	37079023	37382208	0	0.000659296	0.000241187	0.000230235
chr1e	37382209	37628159	0	0.00536341	0.000335832	0.000325115
chr1e	37628160	37787793	0	0.000409773	0.000176502	0.000269697
chr1e	37787794	38070704	0	0.000612762	0.000145399	0.000224864
chr1e	38070705	38217886	0	0.000110876	8.68546e-05	0.000190621
chr1e	38217887	38421677	0	0.000919142	0.000141417	0.000157225
chr1e	38421678	38603719	0	0.00100476	0.00010609	0.000179155
chr1e	38603720	38747856	0	0.000160268	0.000165605	0.000155599
chr1e	38747857	38927243	0	0.00257437	0.000233976	0.000223603
chr1e	38927244	39075830	0	0.00025286	0.000135598	9.64103e-05
chr1e	39075831	39231741	0	0.00141245	0.000244112	0.000163261
chr1e	39231742	39390893	0	0.00277167	0.00054738	0.000238122
chr1e	39390894	39545788	0	0.00426195	0.000196729	0.000195503
chr1e	39545789	39701796	0	0.00825833	0.000176082	0.000160001
chr1e	39701797	39869007	0	0.00651907	0.000194895	0.000221421
chr1e	39869008	40075086	0	0.00583955	0.000127077	0.000220312
chr1e	40075087	40190035	0	0.00473753	0.000181927	0.000144253
chr1e	40190036	40334270	0	0.00840638	0.000304211	0.000138708
chr1e	40334271	40546347	0	0.00512545	0.000207302	0.00014318
chr1e	40546348	40724793	0	0.0095773	0.000258486	0.000144152
chr1e	40724794	40857130	0	0.00510915	0.000151713	0.000111831
chr1e	40857131	40974864	0	0.00392187	0.000131775	9.86654e-05
chr1e	40974865	41120021	0	0.0076812	0.000163743	0.000128173
chr1e	41120022	41282053	0	0.00443985	0.000260029	0.000218295
chr1e	41282054	41566840	0	0.0032935	0.000503643	0.00022792
chr1e	41566841	41690677	0	0.00599931	0.000107155	0.000128157
chr1e	41690678	41851254	0	0.00509841	0.000116208	0.000148511
chr1e	41851255	41962429	0	0.00365721	0.000108376	9.82437e-05
chr1e	41962430	42097221	0	0.00674172	0.000149217	0.0001512
chr1e	42097222	42212427	0	0.00645996	0.000170064	0.000194223
chr1e	42212428	42331377	0	0.00470923	0.00011347	0.000170105
chr1e	42331378	42480888	0	0.00914989	0.000152819	0.000158634
chr1e	42480889	42596250	0	0.0031346	0.000176126	0.000141762
chr1e	42596251	42734766	0	0.00565363	0.000129372	0.000159045
chr1e	42734767	42853033	0	0.00467583	0.000149346	0.000108832
chr1e	42853034	42986839	0	0.0047492	0.00015311	0.000122888
chr1e	42986840	43110238	0	0.00317908	0.000227718	0.00015284
chr1e	43110239	43248678	0	0.00441594	0.000157411	0.000122079
chr1e	43248679	43368986	0	0.00260209	0.000147531	0.000141238
chr1e	43368987	43492858	0	9.04231e-05	0.000181772	0.000145083
chr1e	43492859	43627327	0	0.00111582	0.000323262	0.000132692
chr1e	43627328	43765503	0	4.23913e-05	0.000666721	0.000171253
chr1e	43765504	43898416	0	5.16956e-05	0.00019481	0.000141292
chr1e	43898417	44018537	0	0.00467652	0.000181353	0.000162555
chr1e	44018538	44135838	0	0.0037054	0.000165818	0.000135594
chr1e	44135839	44260636	0	0.00374319	0.000286897	0.000220253
chr1e	44260637	44388785	0	0.00217837	0.000106457	0.000151524
chr1e	44388786	44517936	0	0.000182328	0.000120592	0.000158771
chr1e	44517937	44644969	0	0.000241919	0.000271851	0.000217686
chr1e	44644970	44760515	0	0.00011154	0.000180617	0.000178781
chr1e	44760516	44882326	0	0.00273215	0.000204066	0.000131037
chr1e	44882327	45006265	0	0.00616833	0.000123243	0.00013764
chr1e	45006266	45157374	0	0.0055169	0.000198681	0.000161617
chr1e	45157375	45285777	0	0.00368017	0.000235748	0.000120963
chr1e	45285778	45405115	0	0.00358987	0.000131557	8.81689e-05
chr1e	45405116	45551585	0	0.00276607	0.000201625	0.000123025
chr1e	45551586	45677926	0	0.0078476	0.00019235	0.000174253
chr1e	45677927	45787052	0	0.00263108	0.000162426	0.000157958
chr1e	45787053	45902388	0	0.00123457	0.000262195	0.000152336
chr1e	45902389	46016656	0	0.000339663	0.000152644	0.000159366
chr1e	46016657	46150617	0	7.42556e-05	0.000191974	0.000114731
chr1e	46150618	46274403	0	0.000133972	0.000194537	0.000184594
chr1e	46274404	46393473	0	0.000624358	0.000163002	0.000128605
chr1e	46393474	46516812	0	0.000119975	0.00024988	0.000336464
chr1e	46516813	46634629	0	0.000114437	0.000176634	0.000132694
chr1e	46634630	46776428	0	0.000109163	0.000118826	0.000175966
chr1e	46776429	46901868	0	0.000116921	0.000171892	0.000136743
chr1e	46901869	47018198	0	0.000201816	0.000239528	0.000124058
chr1e	47018199	47144133	0	0.00436686	0.000228104	0.000128199
chr1e	47144134	47272611	0	0.000202545	0.000198603	0.000117453
chr1e	47272612	47399839	0	6.54564e-05	0.000205525	0.000117877
chr1e	47399840	47526803	0	0.000186016	0.000178488	0.000152434
chr1e	47526804	47643140	0	3.31602e-05	0.000224901	0.00015192
chr1e	47643141	47766947	0	0.000818981	0.000174632	0.000151093
chr1e	47766948	47899933	0	0.00489985	0.000173761	0.000184281
chr1e	47899934	48030899	0	0.00750959	0.000502656	0.000378676
chr1e	48030900	48153752	0	0.00359193	0.000130192	0.00012425
chr1e	48153753	48275435	0	0.00103094	0.000130503	8.66918e-05
chr1e	48275436	48391067	0	0.000128818	0.000148597	0.000109358
chr1e	48391068	48507496	0	0.00202113	0.000175714	0.000113124
chr1e	48507497	48625964	0	0.00465598	0.000505936	0.000177532
chr1e	48625965	48746685	0	0.00381264	0.000148096	0.000117488
chr1e	48746686	48857588	0	0.0054804	0.000167322	0.000130297
chr1e	48857589	48981290	0	0.00113519	0.000139773	0.000141238
chr1e	48981291	49096171	0	0.00274214	0.00108094	0.000147198
chr1e	49096172	49216751	0	0.00220528	0.000846771	0.000152542
chr1e	49216752	49334243	0	0.00101727	0.00011249	0.000114014
chr1e	49334244	49461728	0	0.00227468	0.000175637	0.000137784
chr1e	49461729	49588885	0	0.00427118	0.000121896	8.48689e-05
chr1e	49588886	49702587	0	0.00557635	0.000145528	0.000114429
chr1e	49702588	49817180	0	0.00427473	0.000155552	0.000122521
chr1e	49817181	49949840	0	0.00541225	0.000205257	0.000168842
chr1e	49949841	50077863	0	0.00188459	0.000420995	0.000175594
chr1e	50077864	50223894	0	0.00367975	0.000164264	0.000119758
chr1e	50223895	50348462	0	0.000308583	0.00012383	8.81957e-05
chr1e	50348463	50486491	0	0.000366674	0.000155507	0.000132191
chr1e	50486492	50620896	0	0.000617245	0.000318348	0.000226843
chr1e	50620897	50736918	0	0.00235961	0.000182773	0.000158959
chr1e	50736919	50859238	0	0.00336262	0.000138282	0.000135562
chr1e	50859239	50991182	0	0.00494777	0.000222862	0.000156379
chr1e	50991183	51120713	0	0.00295364	0.000192456	0.000244858
chr1e	51120714	51244246	0	0.00162338	0.000184084	0.000191819
chr1e	51244247	51369477	0	0.000795605	0.000196631	0.000147315
chr1e	51369478	51492131	0	0.005464	0.000206485	0.000168075
chr1e	51492132	51614490	0	0.00395608	0.000210889	0.000119763
chr1e	51614491	51737704	0	0.00330777	0.000450243	0.000241976
chr1e	51737705	51853404	0	0.00215385	0.000151299	0.000108869
chr1e	51853405	51986255	0	0.00105257	0.000173891	0.000125622
chr2c	1	146939	0.00330829	0	0.000297608	0.00052707
chr2c	146940	277755	0.00499166	0	0.000367668	0.000660469
chr2c	277756	395399	0.00430076	0	0.000327547	0.000536511
chr2c	395400	545923	0.00449891	0	0.000346197	0.000560094
chr2c	545924	699468	0.00532925	#DIV/0!	0.0003826	0.000591683
chr2c	699469	842581	0.00448003	0	0.00036996	0.00056507
chr2c	842582	963287	0.00614444	0	0.000297052	0.000561996
chr2c	963288	1094614	0.00687975	0	0.000267308	0.000553462
chr2c	1094615	1223418	0.00528253	0	0.000264664	0.000564004
chr2c	1223419	1344834	0.0054543	0	0.000347121	0.000550518
chr2c	1344835	1467815	0.00468707	0	0.000593043	0.000896833
chr2c	1467816	1591438	0.00465127	0	0.000567697	0.000566268
chr2c	1591439	1715594	0.00597083	0	0.000395237	0.000758685
chr2c	1715595	1835673	0.00459465	0	0.000547634	0.00051313
chr2c	1835674	1962100	0.00538951	0	0.000569023	0.000536181
chr2c	1962101	2095394	0.00569997	0	0.000467294	0.000591903
chr2c	2095395	2213995	0.00428571	0	0.000233321	0.000437692
chr2c	2213996	2335466	0.00520693	0	0.000248617	0.000396429
chr2c	2335467	2460804	0.00487804	0	0.000287597	0.000542927
chr2c	2460805	2582921	0.00455198	0	0.000233742	0.00047719
chr2c	2582922	2705837	0.00563738	0	0.000385819	0.000782479
chr2c	2705838	2824605	0.00476159	0	0.000321866	0.000514195
chr2c	2824606	2952408	0.00443201	0	0.000453569	0.000620267
chr2c	2952409	3065462	0.00535329	0	0.000368457	0.000582086
chr2c	3065463	3199625	0.00416426	0	0.000219984	0.000415037
chr2c	3199626	3330586	0.00523212	0	0.000326501	0.000601056
chr2c	3330587	3460660	0.00699513	0	0.000283402	0.000675397
chr2c	3460661	3587194	0.00538703	0	0.000270527	0.000484384
chr2c	3587195	3708212	0.00428507	0	0.000360746	0.000518011
chr2c	3708213	3828881	0.00601973	0	0.000248069	0.000492736
chr2c	3828882	3960904	0.00446304	0	0.000337508	0.000366992
chr2c	3960905	4094969	0.00485241	0	0.000244127	0.000432358
chr2c	4094970	4218296	0.00462816	0	0.000544291	0.000655538
chr2c	4218297	4334835	0.00381457	0	0.000301029	0.00045401
chr2c	4334836	4456771	0.00513691	0	0.000300164	0.000742175
chr2c	4456772	4591268	0.00568178	0	0.000429172	0.000856813
chr2c	4591269	4726506	0.0064802	0	0.000498868	0.000752762
chr2c	4726507	4858274	0.00464183	0	0.000367132	0.000872128
chr2c	4858275	4979928	0.00564275	0	0.00032589	0.000984798
chr2c	4979929	5106544	0.00476741	0	0.000423631	0.000787159
chr2c	5106545	5252231	0.00603549	0	0.000346368	0.000782535
chr2c	5252232	5364329	0.00628494	0	0.000365551	0.00096215
chr2c	5364330	5499583	0.00604111	0	0.000368457	0.000865199
chr2c	5499584	5638966	0.0066447	0	0.000368914	0.000833992
chr2c	5638967	5755018	0.00521645	0	0.000363822	0.000707124
chr2c	5755019	5889670	0.00623607	0	0.000351498	0.000633293
chr2c	5889671	6028542	0.00376449	0	0.000173178	0.000306904
chr2c	6028543	6162830	0.00431638	0	0.000490144	0.00053155
chr2c	6162831	6293090	0.00683308	0	0.000326666	0.000299316
chr2c	6293091	6421712	0.00532705	0	0.000305611	0.000246132
chr2c	6421713	6540450	0.00756327	0	0.000296535	0.000321946
chr2c	6540451	6664899	0.00787457	0	0.000474011	0.000280794
chr2c	6664900	6790875	0.00988648	0	0.000832883	0.00030224
chr2c	6790876	6948338	0.0114107	0	0.000345834	0.000445497
chr2c	6948339	7067581	0.00754432	0	0.00024917	0.000261626
chr2c	7067582	7187012	0.00745596	0	0.000406941	0.000437869
chr2c	7187013	7299827	0.00532798	0	0.000266347	0.000268451
chr2c	7299828	7409788	0.0052764	0	0.000251898	0.000268927
chr2c	7409789	7539570	0.00673273	0	0.000381936	0.000361922
chr2c	7539571	7660795	0.00461378	0	0.000435509	0.000313356
chr2c	7660796	7788007	0.00450163	0	0.000355702	0.00021904
chr2c	7788008	7904641	0.00744136	0	0.000402603	0.000231118
chr2c	7904642	8029757	0.00523548	0	0.000351903	0.00026036
chr2c	8029758	8167811	0.00609601	0	0.000234693	0.000203721
chr2c	8167812	8309525	0.0043089	0	0.000236756	0.000271325
chr2c	8309526	8424838	0.00510264	0	0.000449346	0.000211461
chr2c	8424839	8561036	0.009347	0	0.000776841	0.000364554
chr2c	8561037	8685209	0.00471255	0	0.00041893	0.000268478
chr2c	8685210	8809200	0.00562648	0	0.000345141	0.000346579
chr2c	8809201	8928301	0.00516321	0	0.000239388	0.000213679
chr2c	8928302	9039279	0.00531886	0	0.00048026	0.000491079
chr2c	9039280	9153029	0.00361347	0	0.000211624	0.000210794
chr2c	9153030	9269744	0.00399282	0	0.000260324	0.000239751
chr2c	9269745	9381160	0.00488553	0	0.000208496	0.000193566
chr2c	9381161	9502837	0.00663365	0	0.000429929	0.000591092
chr2c	9502838	9619429	0.00426523	0	0.000282856	0.000248068
chr2c	9619430	9744048	0.00397089	0	0.000251921	0.000189889
chr2c	9744049	9863961	0.00437129	0	0.000360405	0.000306
chr2c	9863962	10015950	0.00744005	0	0.000429456	0.000464738
chr2c	10015951	10165220	0.00404508	0	0.000410212	0.000482861
chr2c	10165221	10313485	0.00541524	0	0.000310088	0.000320141
chr2c	10313486	10461281	0.00555625	0	0.000360176	0.000315473
chr2c	10461282	10623555	0.0049429	0	0.000304819	0.000267199
chr2c	10623556	10884938	0.00427149	0	0.000133093	0.000127758
chr2c	10884939	11011097	0.00519	0	0.000357288	0.000323484
chr2c	11011098	11139265	0.0040892	0	0.000522147	0.00035473
chr2c	11139266	11256875	0.003933	0	0.000333834	0.000260865
chr2c	11256876	11382282	0.0061613	0	0.000278572	0.00023488
chr2c	11382283	11516009	0.00497838	0	0.000275151	0.000204804
chr2c	11516010	11662043	0.00406436	0	0.000239	0.000283039
chr2c	11662044	11788266	0.00383145	0	0.000205621	0.000449437
chr2c	11788267	11901837	0.00403851	0	0.000346467	0.000467655
chr2c	11901838	12024683	0.00515758	0	0.000395938	0.000623227
chr2c	12024684	12169187	0.00466779	0	0.000415422	0.000699341
chr2c	12169188	12295666	0.00351153	0	0.000333682	0.000551186
chr2c	12295667	12430850	0.00344907	0	0.000316838	0.000575011
chr2c	12430851	12565170	0.00347691	0	0.000297991	0.000447313
chr2c	12565171	12687789	0.00436599	0	0.000622347	0.000606005
chr2c	12687790	12819859	0.00516227	0	0.000420637	0.000522753
chr2c	12819860	13040752	0.00754991	0	0.00037954	0.000576489
chr2c	13040753	13184710	0.00332022	0	0.000276366	0.000436516
chr2c	13184711	13314196	0.00657345	0	0.000227455	0.000556009
chr2c	13314197	13471650	0.00555385	0	0.000729898	0.000575915
chr2c	13471651	13590906	0.00562979	0	0.000246467	0.0005153
chr2c	13590907	13720928	0.0061367	0	0.000245523	0.000403172
chr2c	13720929	13837757	0.00495317	0	0.000400417	0.000635828
chr2c	13837758	13964301	0.00452596	0	0.000219396	0.000486501
chr2c	13964302	14086082	0.0052044	0	0.000243386	0.000383968
chr2c	14086083	14218824	0.017147	0	0.000317621	0.000511803
chr2c	14218825	14348970	0.00459704	0	0.000310681	0.000285021
chr2c	14348971	14487999	0.00537431	0	0.000459984	0.00044022
chr2c	14488000	14615696	0.0047484	0	0.000349969	0.000131586
chr2c	14615697	14815361	0.00698105	0	0.000506538	0.000463294
chr2c	14815362	15019533	0.00797466	0	0.000345366	0.000641233
chr2c	15019534	15214844	0.011433	0	0.000585747	0.00183542
chr2c	15214845	15330278	0.00580932	0	0.000334818	0.000307644
chr2c	15330279	15488023	0.00478481	0	0.000261394	0.000491518
chr2c	15488024	15619359	0.00612009	0	0.000606923	0.000579115
chr2c	15619360	15744914	0.00462409	0	0.000336078	0.000245075
chr2c	15744915	15864067	0.0037981	0	0.000255362	0.000172163
chr2c	15864068	15994304	0.00580653	0	0.000387583	0.000296272
chr2c	15994305	16119460	0.00483161	0	0.000452675	0.000306577
chr2c	16119461	16246800	0.00461168	0	0.000275194	0.000184902
chr2c	16246801	16374292	0.00381155	0	0.000216061	0.000129518
chr2c	16374293	16514548	0.00444421	0	0.00030889	0.000186941
chr2c	16514549	16646676	0.00436935	0	0.000493304	0.000310711
chr2c	16646677	16769778	0.0037089	0	0.000656124	0.000359229
chr2c	16769779	16892133	0.00455153	0	0.000294619	0.000281539
chr2c	16892134	17016732	0.00549578	0	0.000202694	0.00022308
chr2c	17016733	17129837	0.00405033	0	0.000290805	0.000264871
chr2c	17129838	17258376	0.00492032	0	0.000423322	0.000271403
chr2c	17258377	17398036	0.00604385	0	0.000391059	0.000697161
chr2c	17398037	17528836	0.00365311	0	0.000313311	0.000221283
chr2c	17528837	17663074	0.00402208	0	0.000348483	0.000317335
chr2c	17663075	17779626	0.00500108	0	0.000514859	0.000410038
chr2c	17779627	17906966	0.00502478	0	0.000285578	0.000207286
chr2c	17906967	18028336	0.00482315	0	0.000300698	0.000277157
chr2c	18028337	18156215	0.00519689	0	0.000336681	0.000235116
chr2c	18156216	18276314	0.00567993	0	0.000552211	0.000367925
chr2c	18276315	18399017	0.00526801	0	0.000393346	0.000323012
chr2c	18399018	18519953	0.00413893	0	0.000297831	0.000251164
chr2c	18519954	18637046	0.00253016	0	0.000181886	0.000148551
chr2c	18637047	18756476	0.00542056	0	0.000247403	0.000368514
chr2c	18756477	18896696	0.00468819	0	0.000359576	0.000299876
chr2c	18896697	19020133	0.00371311	0	0.000221243	0.000142146
chr2c	19020134	19147778	0.00422872	0	0.000234272	0.000214038
chr2c	19147779	19264149	0.00460917	0	0.000647144	0.00028375
chr2c	19264150	19389520	0.00430588	0	0.000222783	0.000227718
chr2c	19389521	19522101	0.00535165	0	0.000289711	0.000263191
chr2c	19522102	19645415	0.00368969	0	0.000663027	0.000280907
chr2c	19645416	19781976	0.00388665	0	0.000216732	0.000128778
chr2c	19781977	19900829	0.00408975	0	0.00023731	0.000225798
chr2c	19900830	20024789	0.00476888	0	0.000414862	0.000454003
chr2c	20024790	20159163	0.00398169	0	0.000337488	0.000325684
chr2c	20159164	20277198	0.00531021	0	0.000461991	0.000345873
chr2c	20277199	20409898	0.00465224	0	0.00028532	0.00024548
chr2c	20409899	20525767	0.00463902	0	0.000366719	0.00049774
chr2c	20525768	20659251	0.00333853	0	0.000160337	0.000116852
chr2c	20659252	20789836	0.00424252	0	0.000363389	0.000288133
chr2c	20789837	20905371	0.00422859	0	0.000311581	0.000225371
chr2c	20905372	21035306	0.00400335	0	0.000259184	0.000193142
chr2c	21035307	21162490	0.00474363	0	0.000322085	0.000308262
chr2c	21162491	21298725	0.00455917	0	0.000331034	0.000221492
chr2c	21298726	21413404	0.00447002	0	0.00033645	0.000229602
chr2c	21413405	21537233	0.00366301	0	0.000233264	0.000146781
chr2c	21537234	21671767	0.00418382	0	0.000327914	0.000197953
chr2c	21671768	21805421	0.00491709	0	0.000298287	0.000211016
chr2c	21805422	21930722	0.00518284	0	0.000272841	0.000191318
chr2c	21930723	22060096	0.00610903	0	0.00036926	0.000401834
chr2c	22060097	22182393	0.00585423	0	0.000274477	0.000193844
chr2c	22182394	22324639	0.0059582	0	0.000249125	0.000250417
chr2c	22324640	22462579	0.00511133	0	0.000384936	0.000183681
chr2c	22462580	22609122	0.00396312	0	0.000324266	0.000287043
chr2c	22609123	22757003	0.00500602	0	0.000481389	0.000327855
chr2c	22757004	22906919	0.0042399	0	0.000476239	0.000326105
chr2c	22906920	23028047	0.00429396	0	0.000229276	0.000189586
chr2c	23028048	23151028	0.00464729	0	0.000360586	0.000267
chr2c	23151029	23273460	0.0037456	0	0.0003706	0.000282908
chr2c	23273461	23407693	0.00575871	0	0.000393053	0.000316179
chr2c	23407694	23541436	0.00589767	0	0.000433139	0.000308434
chr2c	23541437	23661313	0.00657422	0	0.000320724	0.000262144
chr2c	23661314	23789182	0.00518351	0	0.000255846	0.000175232
chr2c	23789183	23924270	0.00507419	0	0.000481507	0.000243557
chr2c	23924271	24061615	0.00865865	0	0.000338666	0.00024568
chr2c	24061616	24203836	0.00495635	0	0.000308073	0.000245736
chr2c	24203837	24354630	0.00346851	0	0.00026335	0.000190271
chr2c	24354631	24500694	0.00495989	0	0.000337522	0.000332339
chr2c	24500695	24648167	0.00619127	0	0.00023755	0.00016793
chr2c	24648168	24798796	0.00767165	0	0.000392987	0.000260515
chr2c	24798797	24993819	0.00883751	0	0.000372204	0.000489132
chr2c	24993820	25148957	0.0113603	0	0.000349986	0.000458093
chr2c	25148958	25342604	0.0103116	0	0.000315861	0.000416589
chr2c	25342605	25475067	0.00648833	0	0.000359444	0.000322115
chr2c	25475068	25638367	0.00699394	0	0.000340643	0.000301709
chr2c	25638368	25780289	0.00767719	0	0.000664044	0.000302452
chr2c	25780290	25939728	0.00577997	0	0.000248305	0.000161321
chr2c	25939729	26118267	0.0128216	0	0.000443768	0.000668384
chr2c	26118268	26266984	0.0106207	0	0.000359517	0.000317126
chr2c	26266985	26400064	0.00580042	0	0.000453927	0.000447157
chr2c	26400065	26541758	0.00585586	0	0.000506419	0.000296063
chr2c	26541759	26707919	0.00548679	0	0.000794772	0.000509704
chr2c	26707920	26884569	0.00494405	0	0.000399889	0.000503553
chr2c	26884570	27073389	0.00899119	0	0.000324888	0.000204239
chr2c	27073390	27240062	0.00784343	0	0.00132409	0.00055961
chr2c	27240063	27396902	0.00392548	0	0.000403464	0.000312449
chr2c	27396903	27567718	0.00623637	0	0.000271581	0.000185779
chr2c	27567719	27737054	0.00699618	0	0.000637357	0.000342781
chr2c	27737055	27936889	0.008554	0	0.000396201	0.000580025
chr2c	27936890	28098857	0.00487859	0	0.000259095	0.000238347
chr2c	28098858	28356690	0.00985112	0	0.00188018	0.000520047
chr2c	28356691	28627816	0.0117384	0	0.000827364	0.000445027
chr2c	28627817	28807253	0.00568406	0	0.000185142	0.000247543
chr2c	28807254	28956978	0.00485824	0	0.000262581	0.000485051
chr2c	28956979	29128779	0.0215256	0	0.000381269	0.000895468
chr2c	29128780	29336707	0.0127346	0	0.000699261	0.000551607
chr2c	29336708	29624656	0.00789141	0	0.000307566	0.00026201
chr2c	29624657	29909294	0.00971704	0	0.00130029	0.00045416
chr2c	29909295	30166500	0.00566185	0	0.00022931	0.00145202
chr2c	30166501	30422770	0.00708987	0	0.00039071	0.0009053
chr2c	30422771	30626705	0.00578543	0	0.000227637	0.000246727
chr2c	30626706	30900101	0.0108046	0	0.000347074	0.000651818
chr2c	30900102	31106382	0.0138742	0	0.00041284	0.000734205
chr2c	31106383	31312107	0.0149545	0	0.00141579	0.00176634
chr2c	31312108	31521157	0.0149701	0	0.00243572	0.000554254
chr2c	31521158	31697683	0.0175592	0	0.00122363	0.000486187
chr2c	31697684	31853040	0.00897492	0	0.000278935	0.000533737
chr2c	31853041	32096949	0.00801315	0	0.000439977	0.000394456
chr2c	32096950	32316062	0.013999	0	0.000511165	0.00087405
chr2c	32316063	32491202	0.0180321	0	0.000898855	0.0011842
chr2c	32491203	32864597	0.0126927	0	0.000627486	0.0011338
chr2c	32864598	33146496	0.0087744	0	0.00204528	0.000526587
chr2c	33146497	33412059	0.00917692	0	0.000822926	0.000683772
chr2c	33412060	33679165	0.0175795	0	0.000560233	0.000723977
chr2c	33679166	33896758	0.0075984	0	0.000391534	0.000535757
chr2c	33896759	34264892	0.00389937	0	0.00063453	0.00100838
chr2c	34264893	34575532	0.00801002	0	0.0012109	0.000459578
chr2c	34575533	35002991	0.00922344	0	0.000750582	0.000594513
chr2c	35002992	35294426	0.00890567	0	0.000350511	0.000616373
chr2c	35294427	35981800	0.00512697	0	0.00082767	0.000636406
chr2c	35981801	36558091	0.00895226	0	0.000401059	0.00102472
chr2c	36558092	36895396	0.0132358	0	0.000768963	0.000779094
chr2c	36895397	37275179	0.013389	0	0.000554416	0.00110088
chr2c	37275180	37633836	0.00646517	0	0.000316153	0.000382658
chr2c	37633837	38142967	0.00956562	0	0.000464281	0.000581453
chr2c	38142968	38501951	0.0241233	0	0.000428325	0.000423866
chr2c	38501952	38758727	0.00951561	0	0.00154912	0.000727128
chr2c	38758728	39157989	0.00930675	0	0.000473482	0.000859835
chr2c	39157990	39444091	0.00626028	0	0.000241741	0.000543109
chr2c	39444092	39871875	0.010251	0	0.000476462	0.000701223
chr2c	39871876	40360070	0.00502837	0	0.000454036	0.000577011
chr2c	40360071	40720385	0.00555587	0	0.000313618	0.000608155
chr2c	40720386	41293846	0.00712728	0	0.000336415	0.000843667
chr2c	41293847	41989519	0.0117898	0	0.000452263	0.00117072
chr2c	41989520	42344509	0.00297773	0	0.000982853	0.000596051
chr2c	42344510	42593780	0.0016784	0	0.000230271	0.000295104
chr2c	42593781	43695518	0.00864109	0	0.000848728	0.00124723
chr2c	43695519	44309596	0.00392653	0	0.000466177	0.000981215
chr2c	44309597	44984670	0.00747583	0	0.000630865	0.00134867
chr2c	44984671	46368817	0.0145108	0	0.000793416	0.00186244
chr2c	46368818	47552182	0.0110891	0	0.0010192	0.00124404
chr2c	47552183	48664115	0.00631317	0	0.000659193	0.00117542
chr2c	48664116	49259946	0.00326055	0	0.00130312	0.000659654
chr2c	49259947	49996987	0.00506072	0	0.00061554	0.000872256
chr2c	49996988	50668725	0.00656168	0	0.000502694	0.000997852
chr2c	50668726	51487178	0.00690767	0	0.000592868	0.00142654
chr2c	51487179	52153261	0.00548698	0	0.000652206	0.000892135
chr2c	52153262	52993107	0.00691137	0	0.000797156	0.00143551
chr2c	52993108	53642474	0.00304052	0	0.000448229	0.000734098
chr2c	53642475	54178064	0.00425948	0	0.000303877	0.000782681
chr2c	54178065	54935656	0.00583453	0	0.000553264	0.00118327
chr2c	54935657	55358268	0.0042344	0	0.000491055	0.000667207
chr2c	55358269	55778520	0.00553754	0	0.000334503	0.000659937
chr2c	55778521	56426851	0.010769	0	0.000503295	0.00108779
chr2c	56426852	57169327	0.00761855	0	0.000492015	0.000824304
chr2c	57169328	57707297	0.0100128	0	0.00033633	0.000680533
chr2c	57707298	58106401	0.00615655	0	0.000317109	0.000456733
chr2c	58106402	58319392	0.00723175	0	0.000277528	0.000371987
chr2c	58319393	58678567	0.00721182	0	0.000274993	0.000892839
chr2c	58678568	59077554	0.00815863	0	0.000263274	0.000574099
chr2c	59077555	59430856	0.00558872	0	0.000582049	0.000522502
chr2c	59430857	59880176	0.00587516	0	0.000507606	0.000927576
chr2c	59880177	60246900	0.00509104	0	0.00034013	0.000827776
chr2c	60246901	60502396	0.00413853	0	0.00032908	0.0003905
chr2c	60502397	60675273	0.00457766	0	0.000245351	0.000452087
chr2c	60675274	60930985	0.00307764	0	0.000250285	0.000377048
chr2c	60930986	61226038	0.00488287	0	0.000273976	0.000359776
chr2c	61226039	61523823	0.00516818	0	0.000325448	0.000686306
chr2c	61523824	61760254	0.00721558	0	0.000371964	0.00107046
chr2c	61760255	62108524	0.00651807	0	0.000575598	0.000402993
chr2c	62108525	62508009	0.00682824	0	0.000357485	0.000436859
chr2c	62508010	62802530	0.0108186	0	0.000358778	0.00124454
chr2c	62802531	63027115	0.00547143	0	0.000363364	0.000664186
chr2c	63027116	63264755	0.00472225	0	0.000355822	0.000603307
chr2c	63264756	63496685	0.00632314	0	0.000377258	0.000407561
chr2c	63496686	63705645	0.0078469	0	0.000486257	0.000681734
chr2c	63705646	63899594	0.00814561	0	0.000361934	0.00074642
chr2c	63899595	64111270	0.0108607	0	0.000394838	0.0006204
chr2c	64111271	64364566	0.00501902	0	0.000734575	0.000685502
chr2c	64364567	64574843	0.00436579	0	0.000719155	0.000328059
chr2c	64574844	64701327	0.0045366	0	0.00255177	0.000888178
chr2c	64701328	65008095	0.00613584	0	0.00133842	0.000626017
chr2c	65008096	65241118	0.0062223	0	0.000793396	0.000914993
chr2c	65241119	65423760	0.00549799	0	0.000340116	0.000544208
chr2c	65423761	65581255	0.00825034	0	0.000366985	0.000694875
chr2c	65581256	65762234	0.0118234	0	0.00032779	0.000792462
chr2c	65762235	66026361	0.0134381	0	0.0011286	0.00072265
chr2c	66026362	66229403	0.0166873	0	0.00162074	0.000765646
chr2c	66229404	66375377	0.00635665	0	0.000279175	0.000584439
chr2c	66375378	66542232	0.00546946	0	0.000265279	0.000623363
chr2c	66542233	66778596	0.0129907	0	0.000316002	0.00041615
chr2c	66778597	66929516	0.00620738	0	0.000476109	0.000517959
chr2c	66929517	67068302	0.00625364	0	0.000329563	0.000493082
chr2c	67068303	67205681	0.00384715	0	0.000294743	0.000302148
chr2c	67205682	67373804	0.00526042	0	0.000419487	0.000591395
chr2c	67373805	67562263	0.00890689	0	0.000752746	0.000846946
chr2c	67562264	67721463	0.00810189	0	0.000854902	0.000599636
chr2c	67721464	67942231	0.00573531	0	0.000378319	0.000519114
chr2c	67942232	68072988	0.00480853	0	0.00029393	0.000634081
chr2c	68072989	68217043	0.00474318	0	0.000239438	0.000450902
chr2c	68217044	68377091	0.00517828	0	0.0002896	0.000491282
chr2c	68377092	68519971	0.00471347	0	0.000320924	0.000525634
chr2c	68519972	68653131	0.00922939	0	0.000436615	0.000937987
chr2c	68653132	68853330	0.0126098	0	0.000494844	0.000813442
chr2c	68853331	69011279	0.0076965	0	0.000331247	0.00053291
chr2c	69011280	69175958	0.00535834	0	0.000325199	0.000500599
chr2c	69175959	69316981	0.00727199	0	0.000247725	0.000475602
chr2c	69316982	69454435	0.00568217	0	0.000375089	0.000662498
chr2c	69454436	69577731	0.00426116	0	0.00023403	0.00041558
chr2c	69577732	69717432	0.00582159	0	0.000543711	0.000816451
chr2c	69717433	69868092	0.00533477	0	0.000896655	0.00102191
chr2c	69868093	70021686	0.0055623	0	0.000343321	0.000510325
chr2c	70021687	70146259	0.00482504	0	0.000329772	0.000547966
chr2c	70146260	70275322	0.00577321	0	0.000372206	0.000626463
chr2c	70275323	70399269	0.00658423	0	0.000404962	0.000629527
chr2c	70399270	70561545	0.00842496	0	0.000292828	0.000569102
chr2c	70561546	70710086	0.00578612	0	0.000366269	0.000473812
chr2c	70710087	70842306	0.00460773	0	0.000282965	0.000457304
chr2c	70842307	70976232	0.00572888	0	0.000284669	0.000365025
chr2c	70976233	71123887	0.00490837	0	0.000612412	0.000340494
chr2c	71123888	71244568	0.00658515	0	0.000330751	0.000320185
chr2c	71244569	71358186	0.00589973	0	0.00038842	0.000264997
chr2c	71358187	71512317	0.00812277	0	0.000394667	0.000980839
chr2c	71512318	71630081	0.00512539	0	0.000364575	0.000452896
chr2c	71630082	71762780	0.0033597	0	0.000279844	0.000253131
chr2c	71762781	71901020	0.00454081	0	0.000256391	0.000292593
chr2c	71901021	72018369	0.00543863	0	0.000326277	0.000340587
chr2c	72018370	72148524	0.0054664	0	0.000292007	0.000404053
chr2c	72148525	72275782	0.00506667	0	0.000273976	0.000289201
chr2c	72275783	72403356	0.00597981	0	0.00031717	0.000307293
chr2c	72403357	72566397	0.00557414	0	0.000366201	0.000222117
chr2c	72566398	72708849	0.00658537	0	0.000469556	0.000308244
chr2c	72708850	72835620	0.00463596	0	0.000177199	0.000204544
chr2c	72835621	72962054	0.00339082	0	0.00030416	0.000264364
chr2c	72962055	73095513	0.00682034	0	0.000358873	0.000330156
chr2c	73095514	73216694	0.00423306	0	0.000366753	0.000355794
chr2c	73216695	73347078	0.00451642	0	0.000277993	0.000283068
chr2c	73347079	73466780	0.00492248	0	0.000363612	0.000319535
chr2c	73466781	73589043	0.00538496	0	0.000373865	0.000316537
chr2c	73589044	73710380	0.00510425	0	0.000434864	0.000362098
chr2c	73710381	73836855	0.00452889	0	0.000446603	0.00036786
chr2c	73836856	73980939	0.00414839	0	0.000269045	0.000261785
chr2c	73980940	74111477	0.00296862	0	0.000206157	0.000192259
chr2c	74111478	74247776	0.00503641	0	0.000259528	0.000253747
chr2c	74247777	74360288	0.00388264	0	0.000381551	0.000346382
chr2c	74360289	74508596	0.00437049	0	0.000533697	0.000440961
chr2e	1	150535	0	0.00186226	0.000109324	6.09045e-05
chr2e	150536	285979	0	0.00227605	0.000190126	9.96267e-05
chr2e	285980	406254	0	0.0017218	0.00022078	0.000107368
chr2e	406255	537839	0	0.00212649	0.000204603	0.000142951
chr2e	537840	671412	0	0.00387189	0.000268276	0.000134761
chr2e	671413	815006	0	0.00370656	0.000198987	9.80126e-05
chr2e	815007	935445	0	0.003081	0.000229388	9.95142e-05
chr2e	935446	1081457	0	0.00319158	0.000174681	7.2062e-05
chr2e	1081458	1193622	0	0.00264855	0.000148271	0.000101926
chr2e	1193623	1314344	0	0.00505823	0.000148508	0.000114201
chr2e	1314345	1444082	0	0.00523817	0.000369072	0.000293922
chr2e	1444083	1569268	0	0.000819566	0.00109648	0.000229592
chr2e	1569269	1686565	0	0.000141093	0.000936516	0.000119967
chr2e	1686566	1837381	0	0.0043463	0.00188448	0.000127648
chr2e	1837382	1963637	0	0.00566167	0.00166246	7.73862e-05
chr2e	1963638	2093903	0	0.00492322	0.000248063	0.000105861
chr2e	2093904	2220591	0	0.00571752	0.000197922	9.87744e-05
chr2e	2220592	2347377	0	0.00365531	0.000174671	8.55256e-05
chr2e	2347378	2467974	0	0.00401418	0.00021743	0.000151349
chr2e	2467975	2589991	0	0.00463419	0.000133361	7.94493e-05
chr2e	2589992	2721471	0	0.00311399	0.000193414	9.93376e-05
chr2e	2721472	2840951	0	0.00273311	0.000126435	6.16406e-05
chr2e	2840952	2971496	0	0.00644152	0.000196878	0.000121445
chr2e	2971497	3087643	0	0.00429044	0.000167667	7.4673e-05
chr2e	3087644	3229284	0	0.00374314	0.000121072	0.000123984
chr2e	3229285	3353937	0	0.00538738	0.000242315	0.000109019
chr2e	3353938	3481104	0	0.00464045	0.000244073	0.000114227
chr2e	3481105	3592819	0	0.00151107	0.000154459	0.000113384
chr2e	3592820	3713749	0	0.00489325	0.000130863	7.52979e-05
chr2e	3713750	3835848	0	0.00496692	0.000171209	0.00011613
chr2e	3835849	3959463	0	0.00428063	0.000430035	0.000114462
chr2e	3959464	4169801	0	0.00467659	0.000193789	0.000136018
chr2e	4169802	4286635	0	0.00665179	0.000376209	0.000146005
chr2e	4286636	4396997	0	0.00364062	0.000213151	9.81473e-05
chr2e	4396998	4513168	0	0.00534386	0.000176301	9.08671e-05
chr2e	4513169	4645744	0	0.00238985	0.000192824	0.000100105
chr2e	4645745	4765732	0	0.008755	0.000444741	0.000161714
chr2e	4765733	4885129	0	0.00355159	0.000169564	7.26382e-05
chr2e	4885130	5004876	0	0.00529778	0.000204639	0.000145248
chr2e	5004877	5125732	0	0.00515064	0.000499643	0.000166213
chr2e	5125733	5267428	0	0.00631922	0.00101593	0.000119825
chr2e	5267429	5390440	0	0.00470961	0.00019071	0.000101309
chr2e	5390441	5517172	0	0.00610553	0.000301307	0.000119514
chr2e	5517173	5646342	0	0.00680612	0.000352906	0.000161667
chr2e	5646343	5764943	0	0.00607327	0.000164672	0.000106616
chr2e	5764944	5887143	0	0.00497585	0.000211108	0.000126441
chr2e	5887144	6007551	0	0.00552841	0.00016486	0.000105238
chr2e	6007552	6140497	0	0.00689859	0.00080093	9.4811e-05
chr2e	6140498	6276624	0	0.00810678	0.000245693	0.000126455
chr2e	6276625	6392886	0	0.00791318	0.000187821	7.35165e-05
chr2e	6392887	6510109	0	0.00960684	0.000147182	8.05564e-05
chr2e	6510110	6648116	0	0.00652266	0.000393977	0.000136891
chr2e	6648117	6757952	0	0.00655999	0.00138167	0.000255688
chr2e	6757953	6896173	0	0.00908175	0.000177198	5.23195e-05
chr2e	6896174	7010865	0	0.0079634	0.000125561	9.3014e-05
chr2e	7010866	7132208	0	0.00830739	0.000139408	8.1906e-05
chr2e	7132209	7241223	0	0.00602557	0.000143581	7.61969e-05
chr2e	7241224	7354619	0	0.00347316	0.000125871	5.75268e-05
chr2e	7354620	7478767	0	0.0041916	0.000197991	0.000117802
chr2e	7478768	7597323	0	0.00583881	0.000204252	6.65307e-05
chr2e	7597324	7728697	0	0.00612084	0.000154906	0.000120494
chr2e	7728698	7857136	0	0.00750875	0.000551218	0.000150247
chr2e	7857137	7995471	0	0.0073239	0.000138898	9.43231e-05
chr2e	7995472	8131894	0	0.0055381	0.000107273	7.76083e-05
chr2e	8131895	8282730	0	0.00326852	0.000139117	9.32075e-05
chr2e	8282731	8403036	0	0.000706595	0.000598396	0.000142878
chr2e	8403037	8531691	0	0.00833952	0.00123129	0.000336388
chr2e	8531692	8663227	0	0.00603031	0.000134977	9.1006e-05
chr2e	8663228	8789384	0	0.000213769	0.000130949	0.000102451
chr2e	8789385	8902315	0	0.00298816	0.000140129	0.000139788
chr2e	8902316	9029878	0	0.00407462	0.000194652	0.00018296
chr2e	9029879	9139303	0	0.0041589	0.000136994	9.01675e-05
chr2e	9139304	9259292	0	0.00643591	0.000172233	0.000100538
chr2e	9259293	9369967	0	0.00406205	0.000176773	7.06019e-05
chr2e	9369968	9487968	0	0.00548962	0.00016758	9.9627e-05
chr2e	9487969	9600903	0	0.00506329	0.000161771	8.05041e-05
chr2e	9600904	9720454	0	0.00736072	0.000159429	0.000103176
chr2e	9720455	9853154	0	0.0057055	0.000874136	0.000229671
chr2e	9853155	9978627	0	0.00577437	0.000185991	0.000137928
chr2e	9978628	10109353	0	0.00519046	0.00012806	9.85684e-05
chr2e	10109354	10252967	0	0.00385954	0.000121639	9.7475e-05
chr2e	10252968	10365876	0	0.00512416	0.000147933	0.000123525
chr2e	10365877	10477283	0	0.00575863	0.000221506	0.000135252
chr2e	10477284	10599512	0	0.00274063	0.000465323	0.000170269
chr2e	10599513	10713353	0	0.00427538	0.000285568	0.000151938
chr2e	10713354	10829837	0	0.00488139	0.00019026	0.000100391
chr2e	10829838	10951081	0	0.00384754	0.000191098	9.28632e-05
chr2e	10951082	11114522	0	0.00349665	0.000178085	9.22293e-05
chr2e	11114523	11230449	0	0.00191757	0.000158131	9.32229e-05
chr2e	11230450	11351125	0	0.00236715	0.000344603	0.000134692
chr2e	11351126	11499227	0	0.00119622	0.000294172	0.000131824
chr2e	11499228	11635101	0	0.00516119	0.000189295	0.000114426
chr2e	11635102	11754011	0	0.00371041	0.000194659	0.000111566
chr2e	11754012	11881409	0	0.0046941	0.000347854	0.000150763
chr2e	11881410	12004607	0	0.00504015	0.000180956	9.09639e-05
chr2e	12004608	12158631	0	0.00579575	0.000839884	0.000247684
chr2e	12158632	12295367	0	0.00514061	0.000167846	7.31895e-05
chr2e	12295368	12426817	0	0.00760649	0.000243916	0.00016457
chr2e	12426818	12541358	0	0.00535983	0.000143181	6.71249e-05
chr2e	12541359	12671542	0	0.0067827	0.000176825	9.03565e-05
chr2e	12671543	12861882	0	0.00496461	0.000649983	0.000271443
chr2e	12861883	12983338	0	0.00514735	0.00016249	0.000106854
chr2e	12983339	13203315	0	0.00546766	0.000120731	7.45685e-05
chr2e	13203316	13317241	0	0.00358219	0.000123071	6.66115e-05
chr2e	13317242	13449987	0	0.00157868	0.000177367	0.000122376
chr2e	13449988	13570004	0	0.000447232	0.000144814	7.90379e-05
chr2e	13570005	13742492	0	0.0125983	0.000185142	9.55205e-05
chr2e	13742493	13909251	0	0.00880503	0.000141908	9.56683e-05
chr2e	13909252	14042620	0	0.00720337	0.000194243	0.000142502
chr2e	14042621	14172644	0	0.00537502	0.000145966	7.57623e-05
chr2e	14172645	14315080	0	0.00605528	0.000177814	0.000114323
chr2e	14315081	14497537	0	0.00633941	0.000204506	0.000128515
chr2e	14497538	14635588	0	0.00563418	0.000136478	8.36342e-05
chr2e	14635589	14751534	0	0.00309323	0.000156195	0.000131775
chr2e	14751535	14931105	0	0.00757405	0.000220166	0.000139619
chr2e	14931106	15054368	0	0.00459163	0.000393663	0.000197384
chr2e	15054369	15193489	0	0.0067887	0.000392561	0.000273527
chr2e	15193490	15316463	0	0.00444735	8.82669e-05	7.20435e-05
chr2e	15316464	15452997	0	0.00628109	0.000410796	8.71669e-05
chr2e	15452998	15585849	0	0.00711283	0.00017263	6.42461e-05
chr2e	15585850	15710584	0	0.00387668	0.000158842	0.00012704
chr2e	15710585	15822378	0	0.00521801	0.000160441	0.000132861
chr2e	15822379	15960676	0	0.00514582	9.81777e-05	5.31635e-05
chr2e	15960677	16083248	0	0.00567245	0.000151971	6.67206e-05
chr2e	16083249	16203720	0	0.00600718	0.000250711	0.000113024
chr2e	16203721	16336868	0	0.00414888	0.000331263	0.000156421
chr2e	16336869	16458260	0	0.00595361	0.000135222	4.13405e-05
chr2e	16458261	16594279	0	0.00643617	0.000168647	7.96157e-05
chr2e	16594280	16707816	0	0.00568957	0.000200936	0.0001067
chr2e	16707817	16822161	0	0.00502357	0.000682446	0.000118417
chr2e	16822162	16943063	0	0.00426757	0.000277924	8.38835e-05
chr2e	16943064	17060121	0	0.00487331	0.000151606	6.28317e-05
chr2e	17060122	17188159	0	0.00276147	0.000199257	0.000114968
chr2e	17188160	17328044	0	0.00347452	0.000177979	9.85631e-05
chr2e	17328045	17463393	0	0.00336876	0.000215856	0.000141066
chr2e	17463394	17586336	0	0.00365224	0.000190041	0.000118049
chr2e	17586337	17706291	0	0.00502984	0.00018204	0.000134865
chr2e	17706292	17819928	0	0.006474	0.00030089	0.000115232
chr2e	17819929	17950008	0	0.00525908	0.000242482	0.000154036
chr2e	17950009	18064086	0	0.00278195	0.000171158	8.83392e-05
chr2e	18064087	18181705	0	0.00249873	0.000157262	0.000106862
chr2e	18181706	18298444	0	0.00677951	0.000340115	7.88161e-05
chr2e	18298445	18433957	0	0.00186372	0.000121114	6.11118e-05
chr2e	18433958	18564810	0	0.00249363	0.000292832	9.64354e-05
chr2e	18564811	18680018	0	0.00331	0.000370356	7.48482e-05
chr2e	18680019	18802742	0	0.00436744	0.000153871	8.82938e-05
chr2e	18802743	18944908	0	0.00361821	0.000201411	0.000117721
chr2e	18944909	19124995	0	0.00301422	0.000215646	0.00013536
chr2e	19124996	19299566	0	0.00226642	0.000382824	0.000135029
chr2e	19299567	19420333	0	0.0021689	0.000123368	5.37234e-05
chr2e	19420334	19542703	0	0.00397688	0.00021447	6.01475e-05
chr2e	19542704	19654621	0	0.00469778	0.000311976	0.000117122
chr2e	19654622	19810241	0	0.00573859	0.000195955	0.000100725
chr2e	19810242	19922967	0	0.00539119	0.000219657	9.06677e-05
chr2e	19922968	20040972	0	0.00452725	0.00015897	0.000404296
chr2e	20040973	20174857	0	0.00473944	0.000200955	0.00010469
chr2e	20174858	20326287	0	0.00363133	0.000172602	8.6046e-05
chr2e	20326288	20445504	0	0.00275197	0.000164964	0.000106203
chr2e	20445505	20563988	0	0.00210075	0.000165026	8.70717e-05
chr2e	20563989	20688473	0	0.00465701	0.000169062	6.32277e-05
chr2e	20688474	20821537	0	0.00581569	0.000166599	6.56626e-05
chr2e	20821538	20938219	0	0.00561119	0.000163471	7.31759e-05
chr2e	20938220	21053763	0	0.00486256	0.000158533	5.77459e-05
chr2e	21053764	21192262	0	0.00497363	0.000196553	9.72245e-05
chr2e	21192263	21323208	0	0.00456586	0.000224879	8.3675e-05
chr2e	21323209	21460609	0	0.00394844	0.000161519	8.62651e-05
chr2e	21460610	21597952	0	0.00662045	0.000135204	0.000323498
chr2e	21597953	21778767	0	0.00697661	0.000304187	0.000186865
chr2e	21778768	21916407	0	0.00490251	0.000158802	0.000117044
chr2e	21916408	22043978	0	7.20401e-05	0.000147338	8.14134e-05
chr2e	22043979	22200432	0	0.00131172	0.000160607	7.86244e-05
chr2e	22200433	22315066	0	0.00290531	0.000136634	8.30135e-05
chr2e	22315067	22461661	0	0.00873717	0.000579918	0.000147768
chr2e	22461662	22622138	0	0.00600962	0.000212167	0.000132411
chr2e	22622139	22741153	0	0.00521509	0.000224117	0.000117622
chr2e	22741154	22869434	0	0.00469354	0.000113863	7.55351e-05
chr2e	22869435	22991911	0	0.0046971	0.000181987	8.84574e-05
chr2e	22991912	23118495	0	0.00328787	0.000166214	6.57994e-05
chr2e	23118496	23256225	0	0.00321275	0.000204561	0.00010219
chr2e	23256226	23383960	0	0.00497265	0.000711644	0.000116464
chr2e	23383961	23508329	0	0.00628129	0.000233555	8.55123e-05
chr2e	23508330	23626142	0	0.00576828	0.000175299	8.95466e-05
chr2e	23626143	23778129	0	0.00456754	0.00100299	0.000475335
chr2e	23778130	23999071	0	0.00727715	0.000217728	8.98934e-05
chr2e	23999072	24139041	0	0.00556078	0.000214044	0.000180776
chr2e	24139042	24297581	0	0.00612254	0.000318034	0.000298683
chr2e	24297582	24423321	0	0.0058426	0.000192522	0.000155472
chr2e	24423322	24574486	0	0.00793053	0.000132749	0.000110634
chr2e	24574487	24719327	0	0.00849031	0.000110441	9.0736e-05
chr2e	24719328	24885985	0	0.00399806	0.000193611	9.23483e-05
chr2e	24885986	25056715	0	0.00750416	0.000285477	0.000131593
chr2e	25056716	25224916	0	0.00708153	0.000166737	0.000115199
chr2e	25224917	25384327	0	0.00619321	0.000157904	0.000141025
chr2e	25384328	25521323	0	0.00376245	0.0004155	0.000130334
chr2e	25521324	25662673	0	0.00263736	0.00071342	0.000201191
chr2e	25662674	25823775	0	0.0125858	0.000246456	0.000333949
chr2e	25823776	25992070	0	0.00745217	0.000224002	0.000184702
chr2e	25992071	26116967	0	0.000310466	0.000106724	6.99089e-05
chr2e	26116968	26256744	0	0.000226148	0.000567084	0.000256963
chr2e	26256745	26413134	0	0.00306273	0.00067397	0.000139655
chr2e	26413135	26582527	0	0.00390598	0.000558105	0.000189126
chr2e	26582528	26796279	0	0.00444708	0.000477804	0.000150677
chr2e	26796280	27066151	0	0.00178207	0.000171023	0.000155608
chr2e	27066152	27223173	0	0.00110599	0.000276082	0.000130868
chr2e	27223174	27354557	0	0.00449835	0.00094848	0.000231037
chr2e	27354558	27492340	0	0.000898372	0.000280871	0.00011629
chr2e	27492341	27691596	0	0.00025006	0.000183924	0.000103728
chr2e	27691597	27852407	0	0.00596029	0.000248502	0.00018877
chr2e	27852408	27983759	0	0.00625729	0.000255698	0.000217946
chr2e	27983760	28261629	0	0.00601983	0.000648421	0.000456225
chr2e	28261630	28548826	0	0.0021182	0.000403289	0.000338112
chr2e	28548827	28782873	0	0.0195419	0.00308776	0.000664379
chr2e	28782874	28948394	0	0.00702415	0.000278308	0.000178404
chr2e	28948395	29108290	0	0.00869911	0.000204888	0.000182662
chr2e	29108291	29329160	0	0.0114929	0.000337521	0.000507959
chr2e	29329161	29549678	0	0.00375127	0.000299421	0.000299547
chr2e	29549679	29782464	0	0.0034358	0.00108439	0.000961347
chr2e	29782465	30084371	0	0.00258186	0.000519303	0.000195256
chr2e	30084372	30265028	0	0.00210582	0.000426611	0.000131514
chr2e	30265029	30499181	0	0.00147448	0.000436548	0.000421332
chr2e	30499182	30771268	0	0.00289182	0.000293268	0.000184863
chr2e	30771269	30972134	0	0.0039594	0.000138114	0.000122281
chr2e	30972135	31254801	0	0.0084295	0.000258094	0.000190667
chr2e	31254802	31433140	0	5.08233e-05	0.000171265	0.000181842
chr2e	31433141	31623583	0	0.00939487	0.000761884	0.000235518
chr2e	31623584	31786537	0	0.00804984	0.000301474	9.64509e-05
chr2e	31786538	31975125	0	0.00869484	0.000369966	0.000344924
chr2e	31975126	32154381	0	0.0013155	0.000180776	7.74401e-05
chr2e	32154382	32445971	0	0.000784236	0.000228022	6.98397e-05
chr2e	32445972	32640427	0	0.00119563	0.00041376	0.000134727
chr2e	32640428	32817510	0	0.000387051	0.00154299	0.000139263
chr2e	32817511	33073867	0	0.00164469	0.00167828	0.000196683
chr2e	33073868	33254164	0	0.000495491	0.00190619	0.00016705
chr2e	33254165	33482728	0	0.000261378	0.0020148	0.000114506
chr2e	33482729	33786847	0	0.0061563	0.000659443	0.000184064
chr2e	33786848	34167796	0	0.00168625	0.00060406	0.000120347
chr2e	34167797	34492345	0	0.0025158	0.000890251	0.000281942
chr2e	34492346	34731332	0	0.00223361	0.00195033	0.00027877
chr2e	34731333	35081112	0	0.00410955	0.00104287	0.000325778
chr2e	35081113	35445139	0	0.00761534	0.000650147	0.000139964
chr2e	35445140	35756511	0	0.0106511	0.000783124	0.000190065
chr2e	35756512	36172440	0	0.0090008	0.00121595	0.00023321
chr2e	36172441	36542777	0	0.00415208	0.000296778	0.000118083
chr2e	36542778	36887385	0	0.00875328	0.000624424	0.000177047
chr2e	36887386	37144437	0	0.0108777	0.00110522	0.000369974
chr2e	37144438	37751622	0	0.00423912	0.000446699	0.000455167
chr2e	37751623	38054506	0	0.00286394	0.000499	0.000111745
chr2e	38054507	38470648	0	0.00570089	0.00261777	0.000547421
chr2e	38470649	38919175	0	0.00354507	0.000326635	0.000199142
chr2e	38919176	39272038	0	0.00111264	0.000290074	0.000100361
chr2e	39272039	40188767	0	0.00514442	0.000626725	0.000292508
chr2e	40188768	40909244	0	0.00338561	0.000509329	0.000192336
chr2e	40909245	41579906	0	0.00180637	0.000829117	0.000149489
chr2e	41579907	42205487	0	4.1413e-05	2.68445e-05	0
chr2e	42205488	42733638	0	0.00196112	0.000466005	0.000347172
chr2e	42733639	43215359	0	0.00227103	0.000479272	0.000263254
chr2e	43215360	44181924	0	0.00460328	0.0014119	0.000349606
chr2e	44181925	44543594	0	0.00219846	0.000264086	0.000130346
chr2e	44543595	45250099	0	0.00489691	0.000516578	0.000233304
chr2e	45250100	45660261	0	0.0013586	0.000319569	0.000179034
chr2e	45660262	46046824	0	0.00480529	0.000446379	0.000187934
chr2e	46046825	46639125	0	0.00652371	0.000460516	0.000227185
chr2e	46639126	47440309	0	0.0102381	0.00132139	0.000332008
chr2e	47440310	48419401	0	0.00984388	0.00100492	0.000262005
chr2e	48419402	48824715	0	0.00251195	0.000315715	0.000164089
chr2e	48824716	49367623	0	0.00472857	0.000633506	0.000204395
chr2e	49367624	49715949	0	0.00495803	0.00051142	0.000241877
chr2e	49715950	50520028	0	0.00378796	0.0005546	0.000286716
chr2e	50520029	51108698	0	0.00372186	0.000927083	0.000295045
chr2e	51108699	51681964	0	0.00772557	0.000369397	0.000158925
chr2e	51681965	52245952	0	0.00605348	0.00058404	0.000174032
chr2e	52245953	52699118	0	0.00316896	0.00129355	0.000311622
chr2e	52699119	53232270	0	0.00250727	0.000571783	0.000189527
chr2e	53232271	53504493	0	0.00360847	0.000324488	0.000357805
chr2e	53504494	54299537	0	0.00651913	0.000285495	0.000151523
chr2e	54299538	55115847	0	0.00547185	0.000518532	0.000151427
chr2e	55115848	55701870	0	0.00709628	0.000421023	0.000244662
chr2e	55701871	56274372	0	0.00480805	0.000416643	0.000168764
chr2e	56274373	56548967	0	0.00382428	0.000131291	9.96815e-05
chr2e	56548968	56886783	0	0.00103968	0.000357835	0.000173059
chr2e	56886784	57190025	0	0.000805802	0.000210718	0.000123583
chr2e	57190026	57425107	0	0.00604245	0.000963302	0.000152648
chr2e	57425108	57992019	0	0.00346234	0.000229332	0.000230468
chr2e	57992020	58339549	0	0.00176263	0.000308415	0.000186883
chr2e	58339550	58585321	0	0.00154475	0.000210811	8.2838e-05
chr2e	58585322	58859240	0	0.00420206	0.000227568	0.000145101
chr2e	58859241	59028368	0	0.00396489	0.00148609	0.00028341
chr2e	59028369	59265080	0	0.000649679	0.000116013	0.000126079
chr2e	59265081	59699639	0	0.000366914	0.000221448	0.00017027
chr2e	59699640	60028049	0	0.00239429	0.000146596	0.000156401
chr2e	60028050	60191382	0	0.000938542	0.000252911	0.00039791
chr2e	60191383	60510661	0	0.00220021	0.000566418	0.000458561
chr2e	60510662	60702164	0	0.00464385	0.000224405	0.000220032
chr2e	60702165	61014958	0	0.00438914	0.000187178	0.000113853
chr2e	61014959	61327190	0	0.00373637	0.00031026	0.00017518
chr2e	61327191	61606365	0	0.000950054	0.00014777	0.000175895
chr2e	61606366	61768444	0	0.000651646	0.000175947	0.000138132
chr2e	61768445	62012058	0	0.00296033	0.000192742	0.000127478
chr2e	62012059	62253465	0	0.000120065	0.000264815	0.000137031
chr2e	62253466	62433433	0	0.000118864	0.000225888	0.000134043
chr2e	62433434	62635864	0	0.0025862	0.000183741	6.44853e-05
chr2e	62635865	62875988	0	0.0106534	0.000232936	9.56907e-05
chr2e	62875989	63072379	0	0.00447286	0.00131335	7.74718e-05
chr2e	63072380	63297444	0	0.00354933	0.00168474	0.000270315
chr2e	63297445	63566288	0	0.00474374	0.00201262	0.000413617
chr2e	63566289	63717933	0	0.00299414	0.000378848	0.000131085
chr2e	63717934	63960715	0	0.00324595	0.000124579	7.35945e-05
chr2e	63960716	64140734	0	0.00248396	0.000230066	0.000136103
chr2e	64140735	64305777	0	0.00929264	0.000255473	0.000209319
chr2e	64305778	64547257	0	0.00845213	0.000752795	0.000257218
chr2e	64547258	64832558	0	0.0036435	0.000491879	0.000187362
chr2e	64832559	65016692	0	0.0088988	0.000289672	0.00016392
chr2e	65016693	65198360	0	0.0118614	0.000150124	7.33239e-05
chr2e	65198361	65382871	0	0.00617051	0.000183491	9.94849e-05
chr2e	65382872	65586562	0	0.00674401	0.000230272	0.000191935
chr2e	65586563	65726492	0	0.00581143	0.000316176	9.55021e-05
chr2e	65726493	65864391	0	0.00645301	0.000544966	0.000174088
chr2e	65864392	66037041	0	0.00548283	0.000109865	7.81507e-05
chr2e	66037042	66267506	0	0.00887796	0.000237203	0.000141858
chr2e	66267507	66425520	0	0.0060094	0.00132641	0.000253791
chr2e	66425521	66609114	0	0.00808363	0.00108276	0.000436575
chr2e	66609115	66757044	0	0.00403739	0.000881031	0.000244952
chr2e	66757045	66926495	0	0.00561754	0.000161438	0.000136675
chr2e	66926496	67073062	0	0.00726787	0.00017003	0.000102517
chr2e	67073063	67224016	0	0.00856669	0.000211005	0.000149001
chr2e	67224017	67362190	0	0.00595439	0.000109289	6.47315e-05
chr2e	67362191	67504466	0	0.00804655	0.000223095	0.000175216
chr2e	67504467	67690741	0	0.00623145	0.000164221	0.000140745
chr2e	67690742	67972340	0	0.00709058	0.000289673	0.000362947
chr2e	67972341	68109205	0	0.00431249	0.000293962	7.55126e-05
chr2e	68109206	68245879	0	0.0062549	0.000173245	0.000116564
chr2e	68245880	68367585	0	0.00438592	0.000144171	0.000125248
chr2e	68367586	68490405	0	0.00360477	0.000215397	0.000181489
chr2e	68490406	68618137	0	0.00625668	0.000489718	0.000455977
chr2e	68618138	68742192	0	0.00433809	0.000859306	0.0006863
chr2e	68742193	68894908	0	0.00533549	0.000272246	0.000105595
chr2e	68894909	69021177	0	0.00666076	0.000190136	0.000128261
chr2e	69021178	69140653	0	0.00870843	0.000407062	0.000172507
chr2e	69140654	69263389	0	0.0074141	0.000178959	8.86462e-05
chr2e	69263390	69403392	0	0.0083989	0.000246549	0.000135089
chr2e	69403393	69551594	0	0.00291887	0.000195235	0.00014729
chr2e	69551595	69721086	0	0.00726744	0.000157331	0.000110147
chr2e	69721087	69841481	0	0.0050752	0.000162114	9.78348e-05
chr2e	69841482	69983500	0	0.00676978	0.000203296	0.000107319
chr2e	69983501	70111831	0	0.00489608	0.000752754	0.000140821
chr2e	70111832	70249727	0	0.00538353	0.000175059	0.000111751
chr2e	70249728	70399032	0	0.00586194	0.000180188	8.02895e-05
chr2e	70399033	70538336	0	0.00667928	0.000238502	9.98199e-05
chr2e	70538337	70664099	0	0.00590389	0.000171291	8.86777e-05
chr2e	70664100	70845265	0	0.00624993	0.000223312	0.000118601
chr2e	70845266	70991679	0	0.00687411	0.000150129	9.41498e-05
chr2e	70991680	71112461	0	0.00349839	0.000177078	0.000147872
chr2e	71112462	71245312	0	0.00718029	0.000176892	0.000143353
chr2e	71245313	71369299	0	0.00528471	0.000227679	0.000183855
chr2e	71369300	71501687	0	0.00697487	0.000189667	0.000116961
chr2e	71501688	71664924	0	0.0059698	0.000216544	0.000130328
chr2e	71664925	71787807	0	0.00608534	0.000128513	0.000151354
chr2e	71787808	71912620	0	0.00407941	0.000156472	0.000120499
chr2e	71912621	72032196	0	0.00413933	0.000315005	0.000185091
chr2e	72032197	72156883	0	0.00457438	0.000443878	0.000128306
chr2e	72156884	72275337	0	0.0037645	0.00011617	7.73051e-05
chr2e	72275338	72393725	0	0.00195395	0.000208513	9.54376e-05
chr2e	72393726	72513258	0	0.00479736	0.000176842	0.000100752
chr2e	72513259	72640307	0	0.00478448	0.000138766	0.000114564
chr2e	72640308	72759573	0	0.00194832	0.00038696	0.000109226
chr2e	72759574	72881709	0	0.00324815	0.000178821	0.000142173
chr2e	72881710	73013336	0	0.00470669	0.000178389	0.000144829
chr2e	73013337	73146320	0	0.00431513	0.00014712	9.5104e-05
chr2e	73146321	73269823	0	0.00435645	0.000157343	0.000117807
chr2e	73269824	73393237	0	0.00788878	0.000378636	0.00036942
chr2e	73393238	73531138	0	0.00550657	0.000276444	0.000181945
chr3c	1	125258	0.00460411	0	0.000270842	0.000219957
chr3c	125259	244163	0.00340808	0	0.000272631	0.000221609
chr3c	244164	350134	0.00263864	0	0.000317213	0.000266315
chr3c	350135	460451	0.00527989	0	0.000409832	0.000390667
chr3c	460452	572692	0.00448309	0	0.000297235	0.000274648
chr3c	572693	707391	0.00463004	0	0.000277839	0.000444981
chr3c	707392	821124	0.00314748	0	0.000188943	0.00013984
chr3c	821125	943709	0.00445084	0	0.000353507	0.00029012
chr3c	943710	1062201	0.00682878	0	0.000294708	0.0014131
chr3c	1062202	1176725	0.00468362	0	0.000332049	0.00199421
chr3c	1176726	1299564	0.00633759	0	0.000426656	0.00208896
chr3c	1299565	1413858	0.0050255	0	0.000344104	0.00171091
chr3c	1413859	1534501	0.00497327	0	0.000313294	0.00187401
chr3c	1534502	1652325	0.00373638	0	0.000236411	0.00138782
chr3c	1652326	1765449	0.00274257	0	0.00028375	0.0014436
chr3c	1765450	1894672	0.00552858	0	0.000289977	0.00190287
chr3c	1894673	2006011	0.00425046	0	0.000277653	0.00160964
chr3c	2006012	2141497	0.00659567	0	0.000303174	0.00202057
chr3c	2141498	2254099	0.00392271	0	0.000219244	0.00150551
chr3c	2254100	2365789	0.00391498	0	0.000220736	0.00156096
chr3c	2365790	2486106	0.00377047	0	0.000286156	0.00158213
chr3c	2486107	2603719	0.00431249	0	0.000280157	0.00217517
chr3c	2603720	2717237	0.0035964	0	0.000306917	0.00208085
chr3c	2717238	2828636	0.00490788	0	0.00033045	0.00277351
chr3c	2828637	2958844	0.004837	0	0.000375879	0.0038999
chr3c	2958845	3088854	0.00488395	0	0.000222482	0.00351447
chr3c	3088855	3200720	0.00560645	0	0.000305683	0.00451134
chr3c	3200721	3329861	0.00692133	0	0.000239562	0.00461518
chr3c	3329862	3450086	0.00469078	0	0.000242917	0.00353224
chr3c	3450087	3576229	0.00625064	0	0.000254693	0.00491502
chr3c	3576230	3699980	0.00587455	0	0.000311587	0.00421718
chr3c	3699981	3831514	0.00561815	0	0.000259746	0.00419859
chr3c	3831515	3965802	0.00704769	0	0.000349368	0.00507442
chr3c	3965803	4105972	0.00462811	0	0.000241836	0.00365318
chr3c	4105973	4238547	0.00517573	0	0.000321431	0.00314874
chr3c	4238548	4365601	0.00473447	0	0.000216731	0.0031014
chr3c	4365602	4502759	0.00578509	0	0.000435743	0.00420558
chr3c	4502760	4626198	0.00514543	0	0.000241483	0.00373877
chr3c	4626199	4740862	0.00408579	0	0.000341872	0.00312364
chr3c	4740863	4870754	0.0047159	0	0.000377014	0.00261006
chr3c	4870755	4993616	0.00568863	0	0.0006706	0.00325538
chr3c	4993617	5116676	0.00726407	0	0.000321325	0.00424913
chr3c	5116677	5271910	0.00696711	0	0.000372893	0.00310549
chr3c	5271911	5396467	0.00669247	0	0.000301547	0.00411228
chr3c	5396468	5503362	0.00595687	0	0.000281201	0.00329542
chr3c	5503363	5648407	0.0255138	0	0.000460994	0.0085751
chr3c	5648408	5818551	0.0248607	0	0.000243946	0.00810859
chr3c	5818552	5953036	0.00628898	0	0.000278148	0.00306832
chr3c	5953037	6083605	0.0076316	0	0.000879918	0.00422268
chr3c	6083606	6256940	0.0146157	0	0.00100782	0.00776591
chr3c	6256941	6370608	0.00851042	0	0.000367491	0.00515447
chr3c	6370609	6528674	0.00560418	0	0.000246033	0.00341234
chr3c	6528675	6703495	0.00963866	0	0.000281607	0.00478495
chr3c	6703496	6822926	0.0082731	0	0.000440537	0.00379734
chr3c	6822927	6947720	0.00767836	0	0.000494002	0.00475139
chr3c	6947721	7066445	0.00704661	0	0.000259375	0.00465915
chr3c	7066446	7201817	0.0108902	0	0.00028469	0.00519749
chr3c	7201818	7362824	0.00701723	0	0.000258252	0.00546337
chr3c	7362825	7528658	0.00612534	0	0.000238062	0.00219173
chr3c	7528659	7654216	0.0060658	0	0.000267213	0.00339675
chr3c	7654217	7843859	0.0154658	0	0.000430634	0.00688748
chr3c	7843860	7991465	0.00951542	0	0.000293095	0.0042729
chr3c	7991466	8151848	0.00755006	0	0.000913908	0.00483863
chr3c	8151849	8278783	0.00607744	0	0.000467907	0.00358474
chr3c	8278784	8452769	0.0175476	0	0.00194973	0.011506
chr3c	8452770	8708132	0.0211435	0	0.000553866	0.00455261
chr3c	8708133	8892510	0.0218905	0	0.000583531	0.00714393
chr3c	8892511	9212594	0.0163681	0	0.000621108	0.00576991
chr3c	9212595	9352782	0.00844906	0	0.00202235	0.00570348
chr3c	9352783	9550370	0.0109477	0	0.00189876	0.00696174
chr3c	9550371	9710506	0.00862581	0	0.00156204	0.00491246
chr3c	9710507	9951022	0.00559517	0	0.000218063	0.00425178
chr3c	9951023	10327139	0.0103696	0	0.000452094	0.00497142
chr3c	10327140	10625741	0.0101652	0	0.000615985	0.00517789
chr3c	10625742	10897756	0.00833701	0	0.000679376	0.00412778
chr3c	10897757	11130503	0.0111111	0	0.00156562	0.00519059
chr3c	11130504	11384438	0.0083986	0	0.000629981	0.00321141
chr3c	11384439	11520997	0.00747457	0	0.000717642	0.0054131
chr3c	11520998	11851292	0.0110847	0	0.000478221	0.00461365
chr3c	11851293	12127718	0.0103122	0	0.000273107	0.00457242
chr3c	12127719	12380888	0.00704544	0	0.000313516	0.00384236
chr3c	12380889	12591731	0.0123028	0	0.000655891	0.00529656
chr3c	12591732	12848931	0.0146963	0	0.000154745	0.00536023
chr3c	12848932	13005968	0.0125327	0	0.000520898	0.00563632
chr3c	13005969	13181550	0.0223907	0	0.00181933	0.00949828
chr3c	13181551	13329942	0.00612542	0	0.000179923	0.00643704
chr3c	13329943	13482434	0.00951965	0	0.000334368	0.00439293
chr3c	13482435	13629069	0.00694793	0	0.000613988	0.00520497
chr3c	13629070	13797373	0.0069958	0	0.000987989	0.00636623
chr3c	13797374	14062510	0.00413741	0	0.00091739	0.00347377
chr3c	14062511	14434291	0.00548114	0	0.000423684	0.0030931
chr3c	14434292	14768616	0.00669241	0	0.000257135	0.00232154
chr3c	14768617	14965872	0.00566803	0	0.000503087	0.00319766
chr3c	14965873	15107188	0.00625479	0	0.000173203	0.00320141
chr3c	15107189	15251792	0.0103257	0	0.000197339	0.00472626
chr3c	15251793	15443655	0.0109412	0	0.000280243	0.00423524
chr3c	15443656	15727324	0.00726876	0	0.000257468	0.00267962
chr3c	15727325	16005820	0.00859891	0	0.000243603	0.00284174
chr3c	16005821	16258333	0.015231	0	0.000447018	0.00430909
chr3c	16258334	16550492	0.0192146	0	0.000431583	0.00660879
chr3c	16550493	16825047	0.00874212	0	0.000292723	0.00450637
chr3c	16825048	17161049	0.00546202	0	0.000477268	0.00478897
chr3c	17161050	17468248	0.00600329	0	0.00035356	0.00360605
chr3c	17468249	17886709	0.0106319	0	0.000298936	0.00622075
chr3c	17886710	18325677	0.0132173	0	0.000403735	0.006984
chr3c	18325678	18606027	0.0107134	0	0.00043628	0.000810017
chr3c	18606028	18852533	0.00744616	0	0.000817556	0.000931397
chr3c	18852534	19179927	0.0102783	0	0.000649274	0.00102154
chr3c	19179928	19657981	0.0132299	0	0.000408776	0.000873026
chr3c	19657982	19949198	0.00423605	0	0.000290541	0.001018
chr3c	19949199	20449998	0.0100655	0	0.000340873	0.000939394
chr3c	20449999	21195197	0.00692167	0	0.000584385	0.00094754
chr3c	21195198	22261110	0.00860676	0	0.000543437	0.000881626
chr3c	22261111	23222738	0.00639155	0	0.000490293	0.000946703
chr3c	23222739	24306696	0.011658	0	0.000845292	0.00156694
chr3c	24306697	25302955	0.0115695	0	0.000569402	0.00137757
chr3c	25302956	26211904	0.0108674	0	0.000664366	0.00177726
chr3c	26211905	26870865	0.0123991	0	0.000441884	0.000985631
chr3c	26870866	27159073	0.00731773	0	0.000233771	0.000640137
chr3c	27159074	27812348	0.00931813	0	0.000486447	0.0011248
chr3c	27812349	28495429	0.00564639	0	0.000537995	0.000776648
chr3c	28495430	28981104	0.00482608	0	0.000385833	0.000754442
chr3c	28981105	29671613	0.00452681	0	0.000453448	0.000824948
chr3c	29671614	29953763	0.00538397	0	0.000284078	0.000797169
chr3c	29953764	30182498	0.00709363	0	0.000299668	0.00107176
chr3c	30182499	30398099	0.00732037	0	0.000213937	0.000630679
chr3c	30398100	30755645	0.015807	0	0.000538267	0.00152365
chr3c	30755646	31276544	0.00917041	0	0.000396778	0.000856245
chr3c	31276545	31807122	0.0115108	0	0.000544828	0.00104691
chr3c	31807123	32177180	0.00452857	0	0.000402463	0.000742944
chr3c	32177181	32356992	0.00900275	0	0.000267506	0.000495817
chr3c	32356993	32564307	0.0113467	0	0.000510693	0.000878002
chr3c	32564308	32765940	0.00878177	0	0.000235151	0.000331891
chr3c	32765941	32940393	0.0108141	0	0.000213739	0.000727811
chr3c	32940394	33155588	0.021339	0	0.000376651	0.00064093
chr3c	33155589	33356807	0.0637619	0	0.000746216	0.000866254
chr3c	33356808	33749561	0.0191353	0	0.000467481	0.000544391
chr3c	33749562	33978939	0.011295	0	0.00105837	0.000846884
chr3c	33978940	34276677	0.0087332	0	0.000946811	0.000928125
chr3c	34276678	34721086	0.0150395	0	0.00033833	0.000879894
chr3c	34721087	35069678	0.0139733	0	0.00283063	0.00130544
chr3c	35069679	35333991	0.0126894	0	0.00323067	0.00153151
chr3c	35333992	35677744	0.0104785	0	0.000604155	0.000685551
chr3c	35677745	35972441	0.00753864	0	0.00127141	0.000857009
chr3c	35972442	36233328	0.00655492	0	0.00385146	0.000874792
chr3c	36233329	36419671	0.0174556	0	0.0018256	0.000579421
chr3c	36419672	36571176	0.00994226	0	0.000654537	0.000629664
chr3c	36571177	36772418	0.00884298	0	0.000285628	0.000659168
chr3c	36772419	36944499	0.0105618	0	0.000564374	0.00089056
chr3c	36944500	37115117	0.0108264	0	0.000477224	0.00102192
chr3c	37115118	37295225	0.0064312	0	0.000329988	0.000905341
chr3c	37295226	37530037	0.00947607	0	0.000623425	0.000572632
chr3c	37530038	37722188	0.0156127	0	0.0015595	0.000784477
chr3c	37722189	37904811	0.0085685	0	0.000858726	0.000797864
chr3c	37904812	38049570	0.0116515	0	0.000223011	0.000689853
chr3c	38049571	38313089	0.0438282	0	0.000979672	0.00233111
chr3c	38313090	38534782	0.0451767	0	0.000676832	0.000774354
chr3c	38534783	38780883	0.0492829	0	0.000506108	0.000602628
chr3c	38780884	38982427	0.0255859	0	0.000388863	0.00091535
chr3c	38982428	39226221	0.0199802	0	0.000619187	0.00103406
chr3c	39226222	39449837	0.0119658	0	0.000405165	0.00113886
chr3c	39449838	39597047	0.00769841	0	0.000279709	0.000881413
chr3c	39597048	39805136	0.00718033	0	0.000395738	0.000568615
chr3c	39805137	40022778	0.0162424	0	0.000320317	0.00113027
chr3c	40022779	40183104	0.00828416	0	0.000503338	0.000868026
chr3c	40183105	40347907	0.0108863	0	0.000477582	0.00151745
chr3c	40347908	40537458	0.0204075	0	0.00043605	0.00182205
chr3c	40537459	40717443	0.0102472	0	0.000320848	0.00130641
chr3c	40717444	40870876	0.0119113	0	0.000300388	0.00125953
chr3c	40870877	41002468	0.00461881	0	0.000178717	0.000756951
chr3c	41002469	41139399	0.00968606	0	0.000365739	0.00126569
chr3c	41139400	41254858	0.00822692	0	0.00027979	0.00104713
chr3e	1	130176	0	0.00263437	0.00013357	9.75296e-05
chr3e	130177	248173	0	0.00613882	0.000167174	0.000139156
chr3e	248174	354150	0	0.00411773	0.000112296	6.72682e-05
chr3e	354151	466531	0	0.00182386	0.000279481	0.000122223
chr3e	466532	578465	0	0.000893241	0.000142966	9.8057e-05
chr3e	578466	699407	0	0.00157619	0.000500239	7.11289e-05
chr3e	699408	819969	0	0.0059811	0.000140719	6.34907e-05
chr3e	819970	940139	0	0.00147991	0.000150899	9.25138e-05
chr3e	940140	1070638	0	0.00586584	0.000148886	0.000135064
chr3e	1070639	1186924	0	0.00282056	0.000347799	0.000134454
chr3e	1186925	1304015	0	0.00310213	0.000465273	0.000155629
chr3e	1304016	1443280	0	0.00126083	0.000170978	8.7688e-05
chr3e	1443281	1555769	0	0.00069442	0.000128588	0.000106461
chr3e	1555770	1676398	0	0.00444896	9.45778e-05	8.57619e-05
chr3e	1676399	1779267	0	0.00268998	0.000108592	7.08103e-05
chr3e	1779268	1905765	0	0.00264191	0.000176112	0.000108666
chr3e	1905766	2017736	0	0.00400431	0.000159339	0.000122902
chr3e	2017737	2139599	0	0.00142882	0.00013578	8.28465e-05
chr3e	2139600	2285851	0	0.00772093	0.000277111	0.000137751
chr3e	2285852	2400803	0	0.00131426	0.000121615	9.81862e-05
chr3e	2400804	2511827	0	0.00364469	0.000142201	0.000108594
chr3e	2511828	2635319	0	0.00433925	0.000234353	0.000164172
chr3e	2635320	2740123	0	0.00564237	0.000175679	0.000268749
chr3e	2740124	2853703	0	0.00239995	0.000158562	0.000163395
chr3e	2853704	2973147	0	0.00452088	0.000182388	0.000204345
chr3e	2973148	3104519	0	0.00425665	0.000184121	0.000273635
chr3e	3104520	3220570	0	0.00469685	0.000241529	0.000280788
chr3e	3220571	3340230	0	0.00494583	0.000151092	0.00026295
chr3e	3340231	3463970	0	0.00527043	0.000135935	0.000266295
chr3e	3463971	3596486	0	0.00529406	0.000129455	0.000309087
chr3e	3596487	3738873	0	0.00872395	0.000129818	0.000344494
chr3e	3738874	3862085	0	0.00558238	0.000176323	0.000287598
chr3e	3862086	3974846	0	0.00365443	0.000134606	0.000223123
chr3e	3974847	4116871	0	0.00496961	0.000201255	0.000328001
chr3e	4116872	4243066	0	0.00434198	0.000243962	0.000308505
chr3e	4243067	4391377	0	0.00388269	0.000305712	0.000439998
chr3e	4391378	4506986	0	0.00492232	0.000357273	0.000250081
chr3e	4506987	4647676	0	0.00541692	0.000196521	0.000281679
chr3e	4647677	4787346	0	0.00686484	0.00019801	0.000289662
chr3e	4787347	4910179	0	0.00545743	0.000193355	0.000276541
chr3e	4910180	5029343	0	0.000235281	0.000998765	0.000406399
chr3e	5029344	5155521	0	0.000222493	0.00130863	0.000502119
chr3e	5155522	5276027	0	0.00551657	0.000495631	0.00037137
chr3e	5276028	5404617	0	0.00534536	0.000198238	0.000302598
chr3e	5404618	5549172	0	0.00848696	0.000188296	0.000238825
chr3e	5549173	5693191	0	0.00620512	0.000212056	0.000320071
chr3e	5693192	5813417	0	0.00468306	0.000693065	0.000412818
chr3e	5813418	5983720	0	0.00788503	0.000189522	0.000466241
chr3e	5983721	6113149	0	0.00382529	0.000212237	0.000209223
chr3e	6113150	6236037	0	0.00495822	0.00129136	0.000399397
chr3e	6236038	6365255	0	0.0100452	0.00115342	0.000832817
chr3e	6365256	6497205	0	0.00464969	0.000201832	0.000310503
chr3e	6497206	6635329	0	0.000248206	0.000117809	0.000262309
chr3e	6635330	6831474	0	0.0015388	0.000119176	0.000279008
chr3e	6831475	6949054	0	0.000588663	0.00055341	0.000271005
chr3e	6949055	7071690	0	0.00448033	0.000625308	0.000349076
chr3e	7071691	7242827	0	0.0067406	0.000148578	0.000187824
chr3e	7242828	7380328	0	0.00955562	0.000249384	0.000307734
chr3e	7380329	7546682	0	0.00786198	0.000274115	0.000310529
chr3e	7546683	7683112	0	0.00489766	0.000260453	0.000280443
chr3e	7683113	7843604	0	0.00870498	0.000192168	0.000235116
chr3e	7843605	8045728	0	0.00428935	0.000224768	0.000298512
chr3e	8045729	8173272	0	0.00704634	0.000275302	0.000302964
chr3e	8173273	8308287	0	0.00751745	0.00135453	0.000359753
chr3e	8308288	8484385	0	0.00806747	0.000989169	0.000652253
chr3e	8484386	8635024	0	0.00724904	0.00194813	0.00139362
chr3e	8635025	8843256	0	0.00607517	0.000404272	0.00023767
chr3e	8843257	9202131	0	0.00981101	0.000714432	0.000531165
chr3e	9202132	9383953	0	0.00595203	0.00182229	0.00035645
chr3e	9383954	9623085	0	0.0081097	0.00186701	0.000548086
chr3e	9623086	9753772	0	0.00671223	0.00118695	0.000369758
chr3e	9753773	9986921	0	0.00698694	0.000204365	0.00035613
chr3e	9986922	10346814	0	0.00263467	0.000263592	0.00048223
chr3e	10346815	10653843	0	0.00364205	0.000324283	0.000297072
chr3e	10653844	10993024	0	0.00519186	0.000581638	0.000449306
chr3e	10993025	11300172	0	0.00177436	0.000305909	0.000246606
chr3e	11300173	11588898	0	0.00095396	0.00053732	0.000365921
chr3e	11588899	11880285	0	0.00737713	0.000650018	0.000526586
chr3e	11880286	12025280	0	0.0150949	0.000789911	0.000546769
chr3e	12025281	12315835	0	0.00491912	0.000341065	0.000718895
chr3e	12315836	12616288	0	0.00687243	0.000268177	0.000415445
chr3e	12616289	12795030	0	0.00781869	0.000121427	0.000235551
chr3e	12795031	13003589	0	0.0149348	0.00121263	0.000517079
chr3e	13003590	13273236	0	0.0135086	0.000216438	0.000749447
chr3e	13273237	13413914	0	0.00495574	0.000254431	0.00015762
chr3e	13413915	13661747	0	0.00276817	0.0010693	0.000379892
chr3e	13661748	13837701	0	0.003971	0.000582602	0.000710724
chr3e	13837702	13994704	0	0.00352924	0.000342026	0.000580384
chr3e	13994705	14212663	0	0.00747666	0.000256997	0.000287082
chr3e	14212664	14401723	0	0.00635955	0.00137768	0.00111872
chr3e	14401724	14569009	0	0.0136667	0.00276783	0.000340442
chr3e	14569010	14963142	0	0.00638434	0.000402793	0.000336267
chr3e	14963143	15237690	0	0.00960688	0.000193404	0.00034605
chr3e	15237691	15439382	0	0.00622336	0.000186524	0.00014484
chr3e	15439383	15647255	0	0.00320032	0.0005566	0.000310346
chr3e	15647256	15788303	0	0.00149933	0.000206461	0.000280103
chr3e	15788304	15952167	0	0.00865024	0.000202161	0.000475471
chr3e	15952168	16197124	0	0.00123376	0.000203368	0.000309938
chr3e	16197125	16492866	0	0.00128876	0.000161692	0.000249917
chr3e	16492867	16714204	0	0.00361259	0.000214731	0.000371974
chr3e	16714205	17152585	0	0.00361247	0.000265337	0.000302324
chr3e	17152586	17509751	0	0.000672035	0.000272555	0.000318781
chr3e	17509752	17683572	0	0.000205491	0.000185708	0.000237514
chr3e	17683573	17972294	0	0.00319767	0.000286943	0.000285129
chr3e	17972295	18325222	0	0.00093751	0.000231438	0.000349762
chr3e	18325223	18734397	0	0.00821364	0.00029828	0.000297776
chr3e	18734398	18998503	0	0.00922636	0.00155509	0.000560654
chr3e	18998504	19299470	0	0.00199153	0.000185393	0.000199185
chr3e	19299471	19632777	0	0.00609392	0.00175161	0.00158037
chr3e	19632778	19852075	0	0.00535216	0.000310187	0.000335072
chr3e	19852076	20096515	0	0.0102091	0.000262287	0.000281088
chr3e	20096516	20250498	0	0.00310703	0.000320974	0.000313813
chr3e	20250499	20738411	0	0.00755311	0.000381086	0.000199203
chr3e	20738412	21088351	0	0.00678825	0.000442851	0.000299814
chr3e	21088352	21813004	0	0.0107651	0.000783511	0.000356944
chr3e	21813005	23029695	0	0.00955178	0.000543537	0.000272579
chr3e	23029696	23870296	0	0.00605916	0.000652812	0.00028471
chr3e	23870297	24674837	0	0.008054	0.000804466	0.000274657
chr3e	24674838	25235533	0	0.00689525	0.000534174	0.000240308
chr3e	25235534	25895021	0	0.00811282	0.000667504	0.000416019
chr3e	25895022	26444148	0	0.00683295	0.000415575	0.000193581
chr3e	26444149	27514994	0	0.00993084	0.000610713	0.000462117
chr3e	27514995	27882054	0	0.00802933	0.000576592	0.00037165
chr3e	27882055	28172242	0	0.00948784	0.00037344	0.000198843
chr3e	28172243	28716954	0	0.0194113	0.000336669	0.000139788
chr3e	28716955	29081536	0	0.00708498	0.000217069	0.000130375
chr3e	29081537	29486406	0	0.00274073	0.000331848	0.000131204
chr3e	29486407	30022921	0	0.00454132	0.000601226	0.000201679
chr3e	30022922	30327884	0	0.00192092	0.000315815	0.000135767
chr3e	30327885	30633594	0	0.00767998	0.00027547	0.000197748
chr3e	30633595	30913430	0	0.00211479	0.000288685	0.000183385
chr3e	30913431	31135098	0	0.00946066	0.000248365	0.00016493
chr3e	31135099	31477428	0	0.00766116	0.000530698	0.000264095
chr3e	31477429	31928483	0	0.00388591	0.000224745	0.000110598
chr3e	31928484	32602928	0	0.0040626	0.00027674	0.000137692
chr3e	32602929	33117444	0	0.00238181	0.000358879	0.000333673
chr3e	33117445	33283628	0	0.0037831	0.00015127	0.000219642
chr3e	33283629	33564708	0	0.00563039	0.000417229	0.000371691
chr3e	33564709	33928068	0	0.00328185	0.000154026	0.000153133
chr3e	33928069	34327470	0	0.00574804	0.000254708	0.000193243
chr3e	34327471	34494961	0	0.00643028	0.000210046	0.000156783
chr3e	34494962	34674082	0	0.00884038	0.000222464	0.000195425
chr3e	34674083	34860637	0	0.0346357	0.000459674	0.000452612
chr3e	34860638	35136178	0	0.01534	0.000549244	0.000371117
chr3e	35136179	35965827	0	0.00162556	0.000826754	0.000381595
chr3e	35965828	36259377	0	0.0112812	0.00133861	0.000506877
chr3e	36259378	36690706	0	0.0124366	0.00174145	0.000778623
chr3e	36690707	36967668	0	0.00520617	0.00223191	0.000764613
chr3e	36967669	37205126	0	0.0137111	0.00399027	0.000882254
chr3e	37205127	37585516	0	0.0103424	0.000856431	0.000197894
chr3e	37585517	38097176	0	0.00730201	0.000200619	0.000183609
chr3e	38097177	38557901	0	0.0205761	0.000407697	0.000181817
chr3e	38557902	38888452	0	0.00921242	0.000311702	0.000126521
chr3e	38888453	39075746	0	0.00897649	0.000577887	0.000229055
chr3e	39075747	39271774	0	0.00678019	0.000251655	0.000165949
chr3e	39271775	39580107	0	0.0111198	0.00380006	0.000473458
chr3e	39580108	39780209	0	0.00667357	0.000297366	0.000169542
chr3e	39780210	39955455	0	0.00419678	0.000240702	0.000166177
chr3e	39955456	40227624	0	0.0038915	0.000488558	0.00033742
chr3e	40227625	40366053	0	0.000407986	0.00016814	0.000147642
chr3e	40366054	40511893	0	0.00208553	0.00012582	9.45942e-05
chr3e	40511894	40837448	0	0.00424303	0.000466719	0.000164039
chr3e	40837449	41039344	0	0.00053318	0.000295535	9.14309e-05
chr3e	41039345	41272141	0	0.00318146	0.000217441	0.000130311
chr3e	41272142	41594498	0	0.00219969	0.000392649	0.000194011
chr3e	41594499	41770200	0	0.000530536	0.000215613	0.000140545
chr3e	41770201	42140694	0	0.00823848	0.000160842	0.000102245
chr3e	42140695	42315340	0	0.00105152	0.000153969	0.000143156
chr3e	42315341	42579730	0	0.00762241	0.000211592	0.000155669
chr3e	42579731	42726633	0	0.00637496	0.000136899	0.000164978
chr3e	42726634	42902498	0	0.00593464	0.000142167	0.000177634
chr3e	42902499	43049950	0	0.00275031	0.000142023	0.000138709
chr3e	43049951	43228995	0	0.0101252	0.000283933	0.000131804
chr3e	43228996	43549901	0	0.00978515	0.000306477	0.000259198
chr3e	43549902	43700705	0	0.00461838	0.000164411	0.000154176
chr3e	43700706	43848577	0	0.00432021	0.000152287	0.000132797
chr3e	43848578	43976314	0	0.00509205	0.000130002	0.00012995
chr3e	43976315	44103364	0	0.00214378	0.000124137	9.04487e-05
chr4c	1	135971	0.00356179	0	0.000335388	0.000528665
chr4c	135972	256744	0.00314069	#DIV/0!	0.000234415	0.000429687
chr4c	256745	397664	0.00897561	0	0.000303533	0.000544623
chr4c	397665	513385	0.00435325	0	0.000350052	0.000547464
chr4c	513386	624120	0.00489878	0	0.00035776	0.000392676
chr4c	624121	755126	0.00483886	0	0.000346137	0.00035951
chr4c	755127	881987	0.00370116	0	0.00032527	0.000249243
chr4c	881988	996107	0.004268	0	0.000339733	0.000368257
chr4c	996108	1129873	0.00550252	0	0.000813483	0.000692876
chr4c	1129874	1255895	0.00537976	0	0.000529856	0.000554714
chr4c	1255896	1365685	0.00454404	0	0.000298743	0.000597358
chr4c	1365686	1489336	0.00437492	0	0.000327145	0.000647114
chr4c	1489337	1597952	0.00356571	0	0.000384465	0.000641277
chr4c	1597953	1710298	0.00475299	0	0.000284679	0.00072436
chr4c	1710299	1831891	0.0041346	0	0.0003508	0.000834093
chr4c	1831892	1939606	0.0049015	0	0.000376948	0.0011384
chr4c	1939607	2055469	0.00378177	0	0.000266471	0.00082947
chr4c	2055470	2194754	0.00568296	0	0.000318302	0.00100027
chr4c	2194755	2312795	0.00397551	0	0.000290463	0.00119039
chr4c	2312796	2431061	0.00483058	0	0.000247003	0.00103948
chr4c	2431062	2556727	0.00396492	0	0.000310692	0.0010793
chr4c	2556728	2673237	0.00446345	0	0.000381218	0.00151
chr4c	2673238	2795050	0.00406709	0	0.000246679	0.00106483
chr4c	2795051	2914037	0.00520595	0	0.000264804	0.00128466
chr4c	2914038	3042691	0.00649911	0	0.000266726	0.00129805
chr4c	3042692	3157671	0.00521018	0	0.000257881	0.00209716
chr4c	3157672	3363597	0.00852689	0	0.000304998	0.00079069
chr4c	3363598	3491613	0.00609956	0	0.00042378	0.00236867
chr4c	3491614	3623151	0.00519209	0	0.000371818	0.00214264
chr4c	3623152	3736519	0.00370645	0	0.000222263	0.00123847
chr4c	3736520	3864941	0.00474321	0	0.000383506	0.0017976
chr4c	3864942	3992090	0.00436371	0	0.00027685	0.00143266
chr4c	3992091	4106195	0.00436489	0	0.000238893	0.00173383
chr4c	4106196	4226507	0.00423361	0	0.000315112	0.0017791
chr4c	4226508	4338220	0.00401906	0	0.000231873	0.0016799
chr4c	4338221	4449267	0.00513259	0	0.000309752	0.00209515
chr4c	4449268	4575560	0.0043376	0	0.00020109	0.00172238
chr4c	4575561	4697690	0.00352377	0	0.000299718	0.00149222
chr4c	4697691	4813947	0.00415777	0	0.000341397	0.00168715
chr4c	4813948	4932848	0.00403265	0	0.000261744	0.00174216
chr4c	4932849	5051860	0.00302571	0	0.000160893	0.00152982
chr4c	5051861	5183027	0.00425644	0	0.000223143	0.00161127
chr4c	5183028	5305016	0.00557061	0	0.000407136	0.00202883
chr4c	5305017	5425638	0.00414118	0	0.000282443	0.00227152
chr4c	5425639	5543165	0.0046978	0	0.000273016	0.00183489
chr4c	5543166	5652648	0.00611462	0	0.000290614	0.0021013
chr4c	5652649	5791806	0.00555693	0	0.000326614	0.00243084
chr4c	5791807	5908822	0.00497972	0	0.00040305	0.00256327
chr4c	5908823	6047095	0.00537655	0	0.000354069	0.00180949
chr4c	6047096	6195038	0.00536362	0	0.000340547	0.00264987
chr4c	6195039	6316974	0.00400547	0	0.000331196	0.00214168
chr4c	6316975	6436518	0.00420069	0	0.000273915	0.00171556
chr4c	6436519	6561624	0.00574012	0	0.000234758	0.00208411
chr4c	6561625	6695799	0.0054052	0	0.000329865	0.00253317
chr4c	6695800	6831301	0.00737503	0	0.00119393	0.00166135
chr4c	6831302	6957979	0.00583846	0	0.00046856	0.00238177
chr4c	6957980	7078384	0.00554235	0	0.000328194	0.0034228
chr4c	7078385	7290624	0.00419915	0	0.000365014	0.00183298
chr4c	7290625	7412142	0.00715899	0	0.00048797	0.00431703
chr4c	7412143	7577142	0.0105354	0	0.00114894	0.00604783
chr4c	7577143	7733985	0.00499211	0	0.000221014	0.00254638
chr4c	7733986	7859651	0.00392594	0	0.000140867	0.0029157
chr4c	7859652	7978479	0.00421851	0	0.000172348	0.00276326
chr4c	7978480	8101717	0.00442825	0	0.000414271	0.00313042
chr4c	8101718	8224583	0.00421854	0	0.00021774	0.00373145
chr4c	8224584	8350047	0.00478476	0	0.00026124	0.00211161
chr4c	8350048	8478496	0.00530702	0	0.000509334	0.00274312
chr4c	8478497	8616639	0.0105675	0	0.000335153	0.00319792
chr4c	8616640	8746898	0.00581325	0	0.000279731	0.00268951
chr4c	8746899	8867999	0.00533392	0	0.000256569	0.00221234
chr4c	8868000	9029197	0.00741785	0	0.000360908	0.00308309
chr4c	9029198	9178853	0.00752824	0	0.000389258	0.00272843
chr4c	9178854	9321043	0.00393812	0	0.00023849	0.0016587
chr4c	9321044	9440031	0.00531629	0	0.000222164	0.00166789
chr4c	9440032	9584225	0.00710876	0	0.000281973	0.00298959
chr4c	9584226	9737586	0.00775156	0	0.000227399	0.00285133
chr4c	9737587	9871588	0.00545028	0	0.000236363	0.00245392
chr4c	9871589	9998506	0.00807514	0	0.000245823	0.00294928
chr4c	9998507	10228703	0.00564863	0	0.000368113	0.00199354
chr4c	10228704	10381842	0.00594263	0	0.000399862	0.00228067
chr4c	10381843	10540261	0.0250243	0	0.000369514	0.00378951
chr4c	10540262	10700867	0.0105649	0	0.00025622	0.00375042
chr4c	10700868	10863544	0.0127007	0	0.000239977	0.00352913
chr4c	10863545	11049722	0.0119313	0	0.000237818	0.00186044
chr4c	11049723	11180414	0.00665386	0	0.000373538	0.00296629
chr4c	11180415	11337485	0.00729022	0	0.00041175	0.00300298
chr4c	11337486	11584879	0.0229398	0	0.00120091	0.00444444
chr4c	11584880	11829176	0.00953419	0	0.000272698	0.0020327
chr4c	11829177	11985024	0.00655985	0	0.000407393	0.0028053
chr4c	11985025	12134856	0.00626939	0	0.000470497	0.00244399
chr4c	12134857	12265800	0.00556805	0	0.000333809	0.00163452
chr4c	12265801	12412510	0.00664968	0	0.000305763	0.00249975
chr4c	12412511	12639463	0.0108939	0	0.0005124	0.00447448
chr4c	12639464	12828854	0.0105681	0	0.000403577	0.00410399
chr4c	12828855	12976809	0.00667346	0	0.0003407	0.00235513
chr4c	12976810	13097463	0.0078424	0	0.000317452	0.00223752
chr4c	13097464	13372022	0.0192434	0	0.00388079	0.00320597
chr4c	13372023	13521453	0.0135676	0	0.00123792	0.00438016
chr4c	13521454	13696080	0.00774238	0	0.000357871	0.00359452
chr4c	13696081	13922771	0.00616106	0	0.000551894	0.00265847
chr4c	13922772	14161684	0.00783845	0	0.00140325	0.00411519
chr4c	14161685	14394286	0.00550307	0	0.000494942	0.00166955
chr4c	14394287	14707831	0.00886917	0	0.000451463	0.00452067
chr4c	14707832	14914342	0.00548804	0	0.000276014	0.00214615
chr4c	14914343	15137986	0.00550171	0	0.000270594	0.00190775
chr4c	15137987	15343335	0.00494824	0	0.000358816	0.00188848
chr4c	15343336	15512264	0.0073758	0	0.000304906	0.00401526
chr4c	15512265	15719654	0.0102584	0	0.000412578	0.00309348
chr4c	15719655	15997694	0.00892875	0	0.000502851	0.00223511
chr4c	15997695	16265513	0.0101966	0	0.000366198	0.00421424
chr4c	16265514	16444322	0.00834253	0	0.000317236	0.00315872
chr4c	16444323	16736965	0.00796875	0	0.000348286	0.00308958
chr4c	16736966	17002469	0.00472259	0	0.000207866	0.00194115
chr4c	17002470	17370634	0.0100714	0	0.000510802	0.00326282
chr4c	17370635	17655476	0.012464	0	0.000295396	0.00338538
chr4c	17655477	18147959	0.00675708	0	0.000302246	0.00271032
chr4c	18147960	18680392	0.00669355	0	0.0005223	0.0039501
chr4c	18680393	19066075	0.00289267	0	0.000251892	0.00144218
chr4c	19066076	19957773	0.00381454	0	0.00031206	0.00113787
chr4c	19957774	20313753	0.00444354	0	0.000283297	0.00134439
chr4c	20313754	21551833	0.00899214	0	0.000811522	0.00283712
chr4c	21551834	22201109	0.00840657	0	0.000741099	0.00313731
chr4c	22201110	23508105	0.013311	0	0.000839031	0.00474087
chr4c	23508106	24804672	0.00981841	0	0.001034	0.00293543
chr4c	24804673	26078060	0.0121204	0	0.000766544	0.00401227
chr4c	26078061	26923798	0.00540343	0	0.00045834	0.00216774
chr4c	26923799	27310204	0.00167209	0	0.000240561	0.00123353
chr4c	27310205	28449976	0.00656097	0	0.000732407	0.00313898
chr4c	28449977	29564420	0.00487781	0	0.000611178	0.00227028
chr4c	29564421	30941518	0.013114	0	0.00055739	0.00292175
chr4c	30941519	32487573	0.00943382	0	0.000471134	0.00256737
chr4c	32487574	33691188	0.00664152	0	0.000615124	0.00338187
chr4c	33691189	34177337	0.00469953	0	0.000617144	0.00210119
chr4c	34177338	35726488	0.00984917	0	0.000836457	0.00244375
chr4c	35726489	36494322	0.005374	0	0.000539033	0.00113527
chr4c	36494323	37400445	0.008031	0	0.000656995	0.00395312
chr4c	37400446	38186700	0.0157804	0	0.000655334	0.00480494
chr4c	38186701	39236743	0.00961763	0	0.000553905	0.00374654
chr4c	39236744	39668722	0.00486878	0	0.000376701	0.00329107
chr4c	39668723	40528990	0.00479204	0	0.000427311	0.00273198
chr4c	40528991	41043872	0.0101788	0	0.000476253	0.00180101
chr4c	41043873	41490102	0.00634803	0	0.000305975	0.00171214
chr4c	41490103	42067733	0.00349851	0	0.000273953	0.00231553
chr4c	42067734	42752819	0.00433083	0	0.000318614	0.0023289
chr4c	42752820	43185389	0.00571969	0	0.000490609	0.00288744
chr4c	43185390	43378901	0.00612991	0	0.000315499	0.00439174
chr4c	43378902	43639610	0.0042097	0	0.000216077	0.00228579
chr4c	43639611	43823376	0.00416438	0	0.000260086	0.00217326
chr4c	43823377	44136853	0.00486713	0	0.000437573	0.00214845
chr4c	44136854	44458809	0.00656585	0	0.000814313	0.00312563
chr4c	44458810	44957480	0.00876312	0	0.000505614	0.00273445
chr4c	44957481	45449902	0.00871696	0	0.0003978	0.00286411
chr4c	45449903	45932010	0.00618641	0	0.000423896	0.00461416
chr4c	45932011	46216474	0.0072471	0	0.000410273	0.0043351
chr4c	46216475	46445943	0.00690686	0	0.000239329	0.00508509
chr4c	46445944	46700827	0.00938227	0	0.000341007	0.00575131
chr4c	46700828	46890103	0.00404182	0	0.000260314	0.003209
chr4c	46890104	47162918	0.0104906	0	0.000302758	0.00344551
chr4c	47162919	47656684	0.00897639	0	0.000318372	0.00522941
chr4c	47656685	47885789	0.00816201	0	0.000285825	0.00423043
chr4c	47885790	48154821	0.00827776	0	0.00020612	0.00472389
chr4c	48154822	48453880	0.00838836	0	0.000251997	0.00415227
chr4c	48453881	48661919	0.00559901	0	0.000294678	0.00473437
chr4c	48661920	48844444	0.00606247	0	0.00035347	0.00466329
chr4c	48844445	49028865	0.00599881	0	0.000236724	0.00317828
chr4c	49028866	49217980	0.00777126	0	0.000613556	0.00438747
chr4c	49217981	49373671	0.00663383	0	0.000358351	0.00412857
chr4c	49373672	49543983	0.00679065	0	0.000309393	0.00382348
chr4c	49543984	49723808	0.00675092	0	0.000283065	0.00636184
chr4c	49723809	49870800	0.0044592	0	0.000286873	0.00419318
chr4c	49870801	50118654	0.011997	0	0.000376368	0.00968409
chr4c	50118655	50339900	0.00816089	0	0.000256822	0.00545423
chr4c	50339901	50494524	0.0171957	0	0.000236642	0.0118118
chr4c	50494525	50647161	0.00563191	0	0.000377973	0.0041596
chr4c	50647162	50800631	0.00663889	0	0.000318564	0.00422712
chr4c	50800632	51033926	0.00557331	0	0.000447347	0.00394861
chr4c	51033927	51170909	0.00586421	0	0.000368623	0.00446886
chr4c	51170910	51331470	0.00526698	0	0.000261914	0.00365199
chr4c	51331471	51458507	0.00474985	0	0.000501062	0.00320784
chr4c	51458508	51591295	0.00432277	0	0.000920467	0.00276615
chr4e	1	137176	0	0.000915719	0.000163286	6.79804e-05
chr4e	137177	256046	0	0.00441635	0.000153342	9.41503e-05
chr4e	256047	385768	0	0.00323601	0.000176101	7.96659e-05
chr4e	385769	527288	0	0.00711277	0.000207352	0.000150994
chr4e	527289	642602	0	0.00216027	0.000167652	8.49026e-05
chr4e	642603	760667	0	0.000784081	0.00020347	0.000112963
chr4e	760668	885585	0	0.00092302	0.000136474	0.000108351
chr4e	885586	1000032	0	0.00326589	0.000170531	9.50869e-05
chr4e	1000033	1116621	0	0.00313988	0.000192971	0.000203602
chr4e	1116622	1248105	0	0.00156104	0.000162536	0.000138391
chr4e	1248106	1358033	0	0.00185015	0.00031405	0.000272119
chr4e	1358034	1471967	0	0.000174997	0.000233788	0.000167297
chr4e	1471968	1592219	0	0.000165166	0.000182547	0.000126225
chr4e	1592220	1705195	0	4.34051e-05	0.000127712	7.65426e-05
chr4e	1705196	1823442	0	7.98139e-05	0.000150306	0.000136341
chr4e	1823443	1934312	0	0.00505498	0.000106311	8.00699e-05
chr4e	1934313	2059014	0	0.00707959	0.000174778	9.83987e-05
chr4e	2059015	2172121	0	0.00657127	0.00019935	0.000112688
chr4e	2172122	2284192	0	0.00385741	0.000129019	7.76136e-05
chr4e	2284193	2403326	0	0.00424583	0.000146894	6.23339e-05
chr4e	2403327	2515399	0	0.00130717	0.000204173	9.25627e-05
chr4e	2515400	2641187	0	0.00390262	0.000168185	9.84962e-05
chr4e	2641188	2769854	0	0.00567309	0.000176662	8.61245e-05
chr4e	2769855	2890239	0	0.00393465	0.000156575	9.15954e-05
chr4e	2890240	3020865	0	0.00698782	0.000138801	0.000156516
chr4e	3020866	3141859	0	0.00529203	0.000198137	0.000139592
chr4e	3141860	3260296	0	0.000155366	0.000130084	8.63824e-05
chr4e	3260297	3374799	0	0.00425378	0.000213074	9.09472e-05
chr4e	3374800	3499473	0	0.00649692	0.000176728	0.000115529
chr4e	3499474	3610916	0	0.00375035	0.000226918	0.000114536
chr4e	3610917	3723467	0	0.00417409	0.00016206	8.6006e-05
chr4e	3723468	3852175	0	0.000420002	0.000257309	0.000176537
chr4e	3852176	3972704	0	0.000305225	0.000136728	0.000150807
chr4e	3972705	4082565	0	0.00368109	0.000127846	0.000141646
chr4e	4082566	4202774	0	0.00368408	0.000134799	0.000113845
chr4e	4202775	4324527	0	0.00410012	0.000122276	0.000115478
chr4e	4324528	4440941	0	0.00290104	0.000158613	0.000130996
chr4e	4440942	4561463	0	0.0028192	0.00018151	0.000185147
chr4e	4561464	4676061	0	0.00238331	0.000183856	0.000171243
chr4e	4676062	4797986	0	0.00314613	0.000171403	0.000135399
chr4e	4797987	4920672	0	0.00109533	0.000209696	0.000110716
chr4e	4920673	5042563	0	0.0019647	0.000148436	0.000126998
chr4e	5042564	5154182	0	0.0061527	0.000168941	0.000130159
chr4e	5154183	5271145	0	0.00708761	0.000110532	0.00015213
chr4e	5271146	5388364	0	0.00768659	0.000218746	0.000167328
chr4e	5388365	5503569	0	0.00715476	0.000238917	0.00015315
chr4e	5503570	5641782	0	0.011265	0.000438398	0.000210638
chr4e	5641783	5790207	0	0.00382451	0.000230677	0.000147166
chr4e	5790208	5914270	0	0.0057364	0.00018276	0.000115468
chr4e	5914271	6056564	0	0.00565913	0.000201135	0.000158915
chr4e	6056565	6169983	0	0.00426937	0.000119696	0.000105006
chr4e	6169984	6320301	0	0.00776057	0.000104493	0.000119083
chr4e	6320302	6435617	0	0.00605932	0.000400043	0.000409023
chr4e	6435618	6592728	0	0.00387384	0.000311807	0.000384735
chr4e	6592729	6723643	0	0.00370204	9.1362e-05	0.000148319
chr4e	6723644	6876649	0	0.00918369	0.000229886	0.000297597
chr4e	6876650	6990512	0	0.00564341	0.000611318	0.000760504
chr4e	6990513	7134288	0	0.00326333	0.000285321	0.000737511
chr4e	7134289	7291884	0	0.00565553	0.000182287	0.000297091
chr4e	7291885	7404348	0	0.00568462	0.000100827	0.000148797
chr4e	7404349	7532701	0	0.00564725	0.000128672	0.000185292
chr4e	7532702	7660624	0	0.00641409	0.000247528	0.000333868
chr4e	7660625	7770439	0	0.0066982	0.000139247	0.000351313
chr4e	7770440	7886006	0	0.00551107	0.000257662	0.00020603
chr4e	7886007	8015530	0	0.00631093	0.000294353	0.00029938
chr4e	8015531	8138664	0	0.00688193	0.000211156	0.000228165
chr4e	8138665	8356124	0	0.00474478	0.0001422	0.000132969
chr4e	8356125	8477765	0	0.00345819	9.69074e-05	0.000134278
chr4e	8477766	8612414	0	0.00474157	0.000154287	0.000130576
chr4e	8612415	8733695	0	0.00425747	8.68719e-05	0.000146912
chr4e	8733696	8857643	0	0.00295312	0.000181543	0.000121713
chr4e	8857644	9014208	0	0.00759613	0.000168986	0.000163257
chr4e	9014209	9143438	0	0.00707477	0.000161505	0.000140973
chr4e	9143439	9311761	0	0.00800608	0.000180055	0.000144077
chr4e	9311762	9488294	0	0.00925956	0.00032564	0.000261689
chr4e	9488295	9634436	0	0.00701265	0.000161939	0.000151646
chr4e	9634437	9928391	0	0.00848836	0.000361506	0.000539186
chr4e	9928392	10073519	0	0.00973508	0.000273874	0.000194234
chr4e	10073520	10236915	0	0.00587982	0.00020465	0.000306691
chr4e	10236916	10379576	0	0.00123406	0.000132468	0.000193443
chr4e	10379577	10547525	0	0.00657895	0.00023737	0.000222685
chr4e	10547526	10673853	0	0.00639924	0.000275767	0.000341453
chr4e	10673854	10810241	0	0.00804907	0.000197779	0.000233678
chr4e	10810242	11369205	0	0.00363087	0.000544604	0.000167381
chr4e	11369206	11569156	0	0.0108305	0.000507375	0.000273085
chr4e	11569157	11711672	0	0.0076586	0.000199508	0.00020531
chr4e	11711673	11863673	0	0.00532393	0.000793894	0.000270942
chr4e	11863674	12008990	0	0.00335079	0.000191838	8.4076e-05
chr4e	12008991	12165176	0	0.00264075	0.000231339	0.000151421
chr4e	12165177	12326256	0	0.00277643	0.000234337	0.000776133
chr4e	12326257	12560652	0	0.000776476	0.00032546	0.000228477
chr4e	12560653	12730142	0	0.00220985	0.000176177	0.000174329
chr4e	12730143	12849160	0	0.000159089	0.000169093	0.000135907
chr4e	12849161	13048674	0	0.000188611	0.000404867	0.000240536
chr4e	13048675	13191228	0	0.000190744	0.000474199	0.000200618
chr4e	13191229	13379915	0	0.00153573	0.000333396	0.000246215
chr4e	13379916	13663321	0	0.00099736	0.000266541	0.000117351
chr4e	13663322	13849770	0	0.000972668	0.00131282	0.00021486
chr4e	13849771	14084642	0	0.00101467	0.00063822	0.000181304
chr4e	14084643	14319365	0	0.000794664	0.00037612	0.000147737
chr4e	14319366	14660926	0	0.00266535	0.000784006	0.000281647
chr4e	14660927	14874521	0	0.00022779	0.000181297	0.000106024
chr4e	14874522	15303964	0	0.0028454	0.000281435	0.000156744
chr4e	15303965	15490807	0	0.000248253	0.000130205	9.0428e-05
chr4e	15490808	15665762	0	0.0033126	0.000359417	0.000216475
chr4e	15665763	15817559	0	0.000851461	0.000147449	0.000146334
chr4e	15817560	16064949	0	0.000691683	0.000168425	8.90764e-05
chr4e	16064950	16330067	0	0.000186028	0.000258602	9.50863e-05
chr4e	16330068	16569239	0	0.0019339	0.000165073	0.000198333
chr4e	16569240	16756349	0	0.00123942	0.00022537	0.000200077
chr4e	16756350	17077929	0	0.00117026	0.00030936	0.000157618
chr4e	17077930	17256167	0	0.00057348	0.00038935	0.000151794
chr4e	17256168	17612989	0	0.000662468	0.000301781	6.17176e-05
chr4e	17612990	17964427	0	0.00163989	0.000228572	0.000232109
chr4e	17964428	18311092	0	0.00217491	0.000293923	0.000126587
chr4e	18311093	18686916	0	0.000917654	0.000166424	9.72175e-05
chr4e	18686917	19520711	0	0.00192277	0.000329514	0.000192385
chr4e	19520712	20382162	0	0.000619302	0.000456825	0.000190628
chr4e	20382163	20731738	0	0.000181291	0.000267449	0.000109118
chr4e	20731739	21518360	0	0.00198183	0.000691712	0.000333279
chr4e	21518361	22261193	0	0.00139889	0.000450083	0.000161504
chr4e	22261194	22871554	0	0.00120232	0.000457708	0.000273456
chr4e	22871555	23699562	0	0.00107491	0.000569924	0.000297954
chr4e	23699563	24672665	0	0.00320478	0.000699987	0.000324514
chr4e	24672666	25501407	0	0.00238457	0.000512213	0.000248109
chr4e	25501408	26649437	0	0.00164726	0.000622545	0.000301441
chr4e	26649438	27385950	0	0.00169458	0.000687701	0.000301927
chr4e	27385951	28183225	0	0.00258754	0.000400484	0.000178204
chr4e	28183226	29612324	0	0.00159741	0.000619102	0.000178657
chr4e	29612325	30308547	0	0.00180975	0.000503037	0.000216704
chr4e	30308548	30841598	0	0.000676008	0.000491501	0.000234327
chr4e	30841599	31413518	0	0.00220038	0.000472884	0.000269854
chr4e	31413519	32234764	0	0.00451284	0.000630981	0.000378697
chr4e	32234765	33232894	0	0.0040561	0.00101649	0.000272946
chr4e	33232895	33956327	0	0.00136692	0.00045584	0.000191698
chr4e	33956328	34626967	0	0.00240587	0.000747582	0.000244893
chr4e	34626968	35020462	0	0.000679461	0.000463054	0.000347693
chr4e	35020463	35442595	0	0.000792319	0.000196429	8.36625e-05
chr4e	35442596	36230662	0	0.00104483	0.000336051	0.000162319
chr4e	36230663	36528099	0	0.00104683	0.000364579	0.000102499
chr4e	36528100	37517484	0	0.00219675	0.000747464	0.000336014
chr4e	37517485	38226296	0	0.00304641	0.000317264	0.000135863
chr4e	38226297	38649564	0	0.00171235	0.000267135	0.000102915
chr4e	38649565	38988902	0	0.00109654	0.000230543	0.000136064
chr4e	38988903	39370285	0	0.00216298	0.0002115	9.75718e-05
chr4e	39370286	39868788	0	0.000929572	0.000257313	0.00011399
chr4e	39868789	40206604	0	0.000246848	0.000334193	0.000311867
chr4e	40206605	40431921	0	0.000436435	0.000211263	0.000112338
chr4e	40431922	40906333	0	0.000699627	0.000193887	0.000146812
chr4e	40906334	41099471	0	6.56283e-05	0.000164075	0.00011011
chr4e	41099472	41342291	0	0.000179428	0.000296454	0.000147672
chr4e	41342292	42084014	0	0.00179187	0.000460367	0.000209213
chr4e	42084015	42421475	0	0.00195143	0.000263275	0.000165119
chr4e	42421476	42621282	0	0.00150314	0.00026574	0.000172023
chr4e	42621283	42826543	0	8.08202e-05	0.000160424	0.000149688
chr4e	42826544	43097984	0	0.000970874	0.000194005	0.000171442
chr4e	43097985	43388499	0	0.000766389	0.000182292	0.000261656
chr4e	43388500	43552067	0	0.0010224	0.000145326	0.000172057
chr4e	43552068	43864637	0	0.00101258	0.00123412	0.000449897
chr4e	43864638	44065266	0	0.00516553	0.000271433	0.000324663
chr4e	44065267	44258324	0	0.00274745	0.000834019	0.000359825
chr4e	44258325	44470851	0	0.00126535	0.00016857	0.000156219
chr4e	44470852	44673269	0	0.0060224	0.000197971	0.000295827
chr4e	44673270	44912915	0	0.027004	0.000555912	0.000388794
chr4e	44912916	45093362	0	0.0107655	0.000336276	0.000361895
chr4e	45093363	45259150	0	0.00783935	0.00111519	0.000336414
chr4e	45259151	45409069	0	0.00717127	0.000224986	0.000287251
chr4e	45409070	45563511	0	0.00735862	0.00017029	0.000258982
chr4e	45563512	45715187	0	0.00490689	0.000161978	0.000275801
chr4e	45715188	45872112	0	0.00436733	0.000205092	0.000433282
chr4e	45872113	46054128	0	0.00635023	0.000239394	0.000375796
chr4e	46054129	46206557	0	0.00580244	0.000166346	0.000312387
chr4e	46206558	46330979	0	0.0024428	0.000186658	0.00024086
chr4e	46330980	46491275	0	0.00917244	0.000301583	0.000477481
chr4e	46491276	46758976	0	0.00627395	0.000344016	0.000288948
chr4e	46758977	46932192	0	0.00516187	0.000282567	0.000452916
chr4e	46932193	47098541	0	0.000772065	0.000170678	0.000214818
chr4e	47098542	47229015	0	0.000449961	0.000367738	0.000217515
chr4e	47229016	47360821	0	0.000176032	0.000235691	0.000279605
chr5c	1	186737	0.0072752	0	0.000536131	0.000382152
chr5c	186738	335217	0.00827551	0	0.000413857	0.000236203
chr5c	335218	513676	0.0125471	0	0.000615759	0.000406015
chr5c	513677	843602	0.0231487	0	0.000465068	0.000940461
chr5c	843603	1102301	0.00695972	0	0.000288134	0.000327154
chr5c	1102302	1294987	0.00710761	0	0.000323521	0.000219745
chr5c	1294988	1585579	0.0101286	0	0.000357958	0.000338726
chr5c	1585580	1822174	0.00740004	0	0.000326419	0.000222354
chr5c	1822175	2109451	0.0061869	0	0.000388207	0.000689044
chr5c	2109452	2352081	0.012519	0	0.000538583	0.00099881
chr5c	2352082	2556028	0.0167697	0	0.000447968	0.000298835
chr5c	2556029	2754356	0.00997817	0	0.000221476	0.000193934
chr5c	2754357	2969693	0.038808	0	0.000546928	0.000374803
chr5c	2969694	3195736	0.0314708	0	0.000551603	0.000481357
chr5c	3195737	3406951	0.0245689	0	0.000373842	0.000258109
chr5c	3406952	3595115	0.010197	0	0.000357616	0.000840431
chr5c	3595116	3803856	0.0127111	0	0.000335033	0.000326486
chr5c	3803857	3973105	0.00716573	0	0.000251614	0.000191981
chr5c	3973106	4193223	0.0102493	0	0.000835859	0.000261479
chr5c	4193224	4389545	0.0120012	0	0.000266635	0.000200778
chr5c	4389546	4619155	0.0121608	0	0.00209068	0.00115984
chr5c	4619156	4812418	0.0083243	0	0.000303013	0.000167094
chr5c	4812419	5006515	0.00937612	0	0.00040771	0.000650622
chr5c	5006516	5328474	0.00867827	0	0.000945968	0.000453763
chr5c	5328475	5589759	0.00723327	0	0.000534687	0.000193206
chr5c	5589760	5815162	0.00947686	0	0.000321569	0.000476217
chr5c	5815163	6144244	0.0102507	0	0.000516597	0.000439241
chr5c	6144245	6535770	0.0184946	0	0.000500945	0.000387716
chr5c	6535771	6709168	0.00785167	0	0.000367627	0.000344715
chr5c	6709169	6921666	0.00916607	0	0.000372354	0.000386576
chr5c	6921667	7248810	0.00586984	0	0.000458323	0.000341247
chr5c	7248811	7709174	0.00527823	0	0.000472388	0.000584162
chr5c	7709175	8119656	0.0235311	0	0.000728298	0.000531365
chr5c	8119657	8600473	0.0124804	0	0.000473623	0.000389831
chr5c	8600474	9043900	0.0107374	0	0.000729452	0.000366826
chr5c	9043901	9376071	0.0102386	0	0.000790438	0.00113845
chr5c	9376072	9759374	0.0178172	0	0.000676544	0.000299752
chr5c	9759375	10240107	0.00830898	0	0.000754556	0.000284472
chr5c	10240108	10435308	0.00675903	0	0.00030119	0.000334573
chr5c	10435309	10855956	0.00789699	0	0.000508828	0.000577599
chr5c	10855957	11600366	0.0152741	0	0.000844276	0.000696701
chr5c	11600367	12283755	0.00866865	0	0.00060783	0.000628875
chr5c	12283756	13343931	0.00692112	0	0.00065379	0.000758367
chr5c	13343932	13759327	0.00460712	0	0.000411891	0.000662295
chr5c	13759328	14242508	0.00783486	0	0.000770022	0.000861779
chr5c	14242509	14643822	0.00640055	0	0.000316886	0.000285853
chr5c	14643823	15012257	0.00250688	0	0.000192065	0.000213703
chr5c	15012258	15572329	0.00807049	0	0.000489705	0.000580933
chr5c	15572330	16860615	0.00909669	0	0.000660745	0.0010516
chr5c	16860616	17733954	0.00461778	0	0.000736845	0.00106903
chr5c	17733955	18647102	0.0047871	0	0.000925865	0.000739907
chr5c	18647103	19748580	0.00564906	0	0.000849793	0.00111367
chr5c	19748581	20805978	0.0112345	0	0.000962568	0.00135162
chr5c	20805979	21926319	0.00778804	0	0.000927863	0.00101114
chr5c	21926320	22731722	0.00393517	0	0.000745215	0.000827119
chr5c	22731723	23827546	0.0117651	0	0.00100843	0.0016253
chr5c	23827547	24483431	0.0124603	0	0.000712619	0.00181685
chr5c	24483432	25016112	0.010556	0	0.000830979	0.00169834
chr5c	25016113	26014647	0.00544733	0	0.000580432	0.00111722
chr5c	26014648	26729706	0.00649013	0	0.000696538	0.00101289
chr5c	26729707	27113274	0.0079841	0	0.000274085	0.000563054
chr5c	27113275	27492555	0.0134245	0	0.000345431	0.00138941
chr5c	27492556	27896787	0.0102574	0	0.00058788	0.00080821
chr5c	27896788	28143654	0.00552645	0	0.00070653	0.000406768
chr5c	28143655	28419555	0.00750107	0	0.000307023	0.000234724
chr5c	28419556	28957843	0.00849983	0	0.000556009	0.000717001
chr5c	28957844	29296741	0.00560672	0	0.001024	0.000757354
chr5c	29296742	29655108	0.0034167	0	0.000578925	0.00029234
chr5c	29655109	29902747	0.00528842	0	0.000420923	0.000678499
chr5c	29902748	30118971	0.00603345	0	0.000287086	0.000569216
chr5c	30118972	30424898	0.00370247	0	0.000448294	0.000272884
chr5c	30424899	30811608	0.00289107	0	0.00041204	0.000367869
chr5c	30811609	31295717	0.0113827	0	0.000570997	0.000779607
chr5c	31295718	31702295	0.00528598	0	0.00034391	0.000298684
chr5c	31702296	31996633	0.00688873	0	0.000399454	0.000232038
chr5c	31996634	32255757	0.0118813	0	0.000360276	0.000437105
chr5c	32255758	32582285	0.0133715	0	0.00072643	0.000837404
chr5c	32582286	32796751	0.00645733	0	0.000382388	0.000398773
chr5c	32796752	33021272	0.00950785	0	0.00039282	0.00123773
chr5c	33021273	33274447	0.00750933	0	0.000446018	0.000247972
chr5c	33274448	33412503	0.0069829	0	0.000359289	0.000137047
chr5c	33412504	33552656	0.00670648	0	0.000394832	0.000190125
chr5c	33552657	33739434	0.0103391	0	0.0022341	0.000857035
chr5c	33739435	33936626	0.00832064	0	0.00173379	0.0010123
chr5c	33936627	34080695	0.00754247	0	0.000277193	0.000454525
chr5c	34080696	34305187	0.0185622	0	0.000333448	0.000665802
chr5c	34305188	34585143	0.0150197	0	0.000384048	0.000295023
chr5c	34585144	34796563	0.0131962	0	0.000402842	0.000498506
chr5c	34796564	35008777	0.00614538	0	0.000527258	0.000564888
chr5c	35008778	35190376	0.00470901	0	0.000472556	0.000387902
chr5c	35190377	35416311	0.0113873	0	0.000760495	0.000620925
chr5c	35416312	35588082	0.00634925	0	0.000353751	0.000420003
chr5c	35588083	35930969	0.0100113	0	0.000362918	0.00034609
chr5c	35930970	36209384	0.00913275	0	0.000984014	0.000600651
chr5c	36209385	36441587	0.00969846	0	0.000297641	0.00022169
chr5c	36441588	36577336	0.00822733	0	0.000643395	0.000364126
chr5c	36577337	36818152	0.00856737	0	0.000455057	0.000335824
chr5c	36818153	37008313	0.0150584	0	0.000390922	0.000340047
chr5c	37008314	37213042	0.0219183	0	0.000580879	0.000485486
chr5c	37213043	37387426	0.0128512	0	0.000755151	0.000286332
chr5c	37387427	37514865	0.00802036	0	0.000628992	0.000341894
chr5c	37514866	37667650	0.00670753	0	0.00154219	0.000536908
chr5c	37667651	37842863	0.00863981	0	0.00034261	0.000262043
chr5c	37842864	38004768	0.00936517	0	0.000639527	0.000372297
chr5c	38004769	38129393	0.00977236	0	0.000347755	0.000301074
chr5c	38129394	38288871	0.00726504	0	0.00159131	0.00053446
chr5c	38288872	38503516	0.0085553	0	0.00204142	0.000635475
chr5c	38503517	38654775	0.00767364	0	0.0006116	0.000303756
chr5c	38654776	38811926	0.00508435	0	0.000728708	0.000376344
chr5c	38811927	38952300	0.00500724	0	0.0015986	0.000769415
chr5c	38952301	39133293	0.00855657	0	0.000551752	0.00225593
chr5c	39133294	39350938	0.00901353	0	0.000559972	0.00195342
chr5c	39350939	39487478	0.00959716	0	0.000293247	0.00190499
chr5c	39487479	39616531	0.00777932	0	0.000238696	0.0025479
chr5c	39616532	39744933	0.0104033	0	0.000555694	0.00216098
chr5c	39744934	39857891	0.00854244	0	0.000321637	0.00276153
chr5c	39857892	40015769	0.00868102	0	0.000453808	0.00199815
chr5c	40015770	40135384	0.0123244	0	0.000461852	0.00369365
chr5c	40135385	40271339	0.0127171	0	0.000284382	0.00398635
[truncated: 2,469 more rows]

## Sheet: Fig. 5
Fig. 5: Graphical representation of large homoeologous exchanges (>200 Kb) in C. arabica (the approximate location of the HE site is provided here in tabular format) in relation to the level of sequence identity and structural variation between homoeologous chromosomes (ideograms).
Exchanged chromosomal segment	HE site approximate location
	Genomic location
	Chr	Start	End
Chr1-1	Chr1c	42765366	43765365
	Chr1e	34597489	35597488
Chr1-2 and Chr1-3	Chr1c	52992329	53992328
	Chr1e	45953064	46953063
Chr5-1	Chr5c	2243515	3243514
	Chr5e	2443492	3443491
Chr6-1	Chr6c	1	1000000
	Chr6e	1	1000000
Chr7-1	Chr7c	38273550	39273549
	Chr7e	37022892	38022891
Chr7-2 and Chr7-3	Chr7c	2141310	3141309
	Chr7e	2159765	3159764
Chr7-4	Chr7c	921812	1921811
	Chr7e	900479	1900478
Chr8-1	Chr8c	1150112	2150111
	Chr8e	1127795	2127794
Chr10-1	Chr10c	1	1000000
	Chr10e	1	1000000
Chr10-2	Chr10c	49689001	50689000
	Chr10e	40701451	41701450
Chr11-1	Chr11c	29298757	30298756
	Chr11e	33857434	34857433
Chr11-2	Chr11c	37930343	38930342
	Chr11e	42644958	43644957

## Sheet: Suppl Figs. 13-16
Supplementary Figs. 13-16: Chromatin organisation in C. arabica chromosomes.
chr	start	end	PC1	coverage
chr1c	1	100000	-15.0466	8.44372
chr1c	100001	200000	-16.333	9.86188
chr1c	200001	300000	-21.2642	9.50238
chr1c	300001	400000	-19.1728	9.24129
chr1c	400001	500000	-24.5201	7.09575
chr1c	500001	600000	-17.5717	6.17993
chr1c	600001	700000	-14.4807	9.32057
chr1c	700001	800000	-20.5901	10.5702
chr1c	800001	900000	-15.2544	7.8834
chr1c	900001	1000000	-9.48041	7.85479
chr1c	1000001	1100000	-14.6474	1.14145
chr1c	1100001	1200000	NA	0.65382
chr1c	1200001	1300000	-6.56637	4.05437
chr1c	1300001	1400000	-4.47859	9.60098
chr1c	1400001	1500000	-6.22745	9.84173
chr1c	1500001	1600000	-10.0419	7.52239
chr1c	1600001	1700000	-2.77842	8.76285
chr1c	1700001	1800000	-22.2574	7.5524
chr1c	1800001	1900000	-20.2216	8.38302
chr1c	1900001	2000000	-15.6961	8.79887
chr1c	2000001	2100000	-20.9733	6.14511
chr1c	2100001	2200000	-9.32881	7.71467
chr1c	2200001	2300000	-16.5929	8.03093
chr1c	2300001	2400000	0.428246	9.41866
chr1c	2400001	2500000	-5.8122	10.1583
chr1c	2500001	2600000	-9.60136	6.33069
chr1c	2600001	2700000	-14.4302	7.89093
chr1c	2700001	2800000	-14.7619	9.04102
chr1c	2800001	2900000	-4.50704	8.29104
chr1c	2900001	3000000	-14.5742	9.75151
chr1c	3000001	3100000	-9.42253	5.77992
chr1c	3100001	3200000	-10.3459	10.0972
chr1c	3200001	3300000	-18.3709	8.17352
chr1c	3300001	3400000	-14.2899	8.0086
chr1c	3400001	3500000	-7.55038	9.64244
chr1c	3500001	3600000	-10.7694	10.4195
chr1c	3600001	3700000	-8.96003	8.77539
chr1c	3700001	3800000	-8.8724	8.49507
chr1c	3800001	3900000	-12.9511	9.34436
chr1c	3900001	4000000	-14.9774	9.02305
chr1c	4000001	4100000	2.43921	9.54175
chr1c	4100001	4200000	-10.9873	8.9565
chr1c	4200001	4300000	-1.93075	10.0055
chr1c	4300001	4400000	-18.5164	6.87565
chr1c	4400001	4500000	-16.9731	3.43013
chr1c	4500001	4600000	-9.23554	4.19928
chr1c	4600001	4700000	-4.86966	3.92739
chr1c	4700001	4800000	1.3059	11.3855
chr1c	4800001	4900000	-3.6892	6.4644
chr1c	4900001	5000000	-2.68599	7.02166
chr1c	5000001	5100000	-3.14122	8.16205
chr1c	5100001	5200000	-5.06585	8.48063
chr1c	5200001	5300000	-15.2071	7.09572
chr1c	5300001	5400000	-6.46084	3.21073
chr1c	5400001	5500000	-3.7508	6.07206
chr1c	5500001	5600000	-2.89394	7.94821
chr1c	5600001	5700000	-1.13822	9.17162
chr1c	5700001	5800000	3.03628	10.6199
chr1c	5800001	5900000	6.40479	11.4751
chr1c	5900001	6000000	-9.11726	11.192
chr1c	6000001	6100000	-7.71521	8.61135
chr1c	6100001	6200000	-5.47689	9.5311
chr1c	6200001	6300000	-0.892198	7.55169
chr1c	6300001	6400000	-4.94855	9.26582
chr1c	6400001	6500000	-6.01647	9.23001
chr1c	6500001	6600000	-8.87669	7.94297
chr1c	6600001	6700000	NA	1.01911
chr1c	6700001	6800000	-20.7737	9.63144
chr1c	6800001	6900000	-2.66367	9.28577
chr1c	6900001	7000000	-9.51904	10.6909
chr1c	7000001	7100000	-13.1117	8.36557
chr1c	7100001	7200000	NA	0.87779
chr1c	7200001	7300000	-8.40598	9.28825
chr1c	7300001	7400000	-10.596	9.46917
chr1c	7400001	7500000	-9.2405	12.6218
chr1c	7500001	7600000	-3.8245	11.3884
chr1c	7600001	7700000	-8.23132	9.88626
chr1c	7700001	7800000	1.34293	11.9659
chr1c	7800001	7900000	-11.0934	8.04872
chr1c	7900001	8000000	-17.6737	11.2094
chr1c	8000001	8100000	-12.7881	7.99139
chr1c	8100001	8200000	-15.5954	12.4368
chr1c	8200001	8300000	-14.2924	11.341
chr1c	8300001	8400000	-4.25117	9.66602
chr1c	8400001	8500000	-6.86091	8.69545
chr1c	8500001	8600000	-12.1174	10.5857
chr1c	8600001	8700000	-6.54525	10.7004
chr1c	8700001	8800000	-1.54827	10.3311
chr1c	8800001	8900000	1.27728	8.93743
chr1c	8900001	9000000	8.74336	12.2998
chr1c	9000001	9100000	-4.46764	8.43723
chr1c	9100001	9200000	-7.39441	9.76013
chr1c	9200001	9300000	-0.801008	7.80527
chr1c	9300001	9400000	-11.9498	8.56301
chr1c	9400001	9500000	-18.7779	9.17513
chr1c	9500001	9600000	-14.4319	7.6343
chr1c	9600001	9700000	-19.7871	4.01407
chr1c	9700001	9800000	-7.47757	11.5443
chr1c	9800001	9900000	-11.2514	10.0372
chr1c	9900001	10000000	4.10263	10.3908
chr1c	10000001	10100000	-3.64122	8.8313
chr1c	10100001	10200000	1.56455	9.75628
chr1c	10200001	10300000	-7.5282	6.00453
chr1c	10300001	10400000	-0.563188	10.9889
chr1c	10400001	10500000	-4.05211	8.05025
chr1c	10500001	10600000	-6.15238	9.05592
chr1c	10600001	10700000	-19.8565	6.79885
chr1c	10700001	10800000	-12.1951	8.96383
chr1c	10800001	10900000	-4.92705	11.9861
chr1c	10900001	11000000	-8.37237	10.9962
chr1c	11000001	11100000	-15.7036	9.77731
chr1c	11100001	11200000	-4.17654	8.34094
chr1c	11200001	11300000	-10.2516	8.30389
chr1c	11300001	11400000	-13.9847	9.21714
chr1c	11400001	11500000	-13.523	9.52005
chr1c	11500001	11600000	-6.99842	8.73018
chr1c	11600001	11700000	-11.3899	8.28043
chr1c	11700001	11800000	-6.58742	7.52843
chr1c	11800001	11900000	-11.2775	3.20882
chr1c	11900001	12000000	-8.43445	9.74359
chr1c	12000001	12100000	-10.7844	8.76714
chr1c	12100001	12200000	-3.40776	12.2062
chr1c	12200001	12300000	-6.49291	9.57984
chr1c	12300001	12400000	-6.27056	10.1836
chr1c	12400001	12500000	-5.87033	9.2466
chr1c	12500001	12600000	-12.9543	7.35248
chr1c	12600001	12700000	-15.2872	6.20998
chr1c	12700001	12800000	-11.4053	5.26453
chr1c	12800001	12900000	-25.7309	3.96104
chr1c	12900001	13000000	-9.93554	9.81077
chr1c	13000001	13100000	-11.517	11.3712
chr1c	13100001	13200000	-2.8625	6.748
chr1c	13200001	13300000	-19.1802	1.52897
chr1c	13300001	13400000	-2.3939	9.59394
chr1c	13400001	13500000	-13.803	2.21956
chr1c	13500001	13600000	-8.99474	4.61893
chr1c	13600001	13700000	-13.0778	5.19765
chr1c	13700001	13800000	-10.6734	3.60166
chr1c	13800001	13900000	-23.3923	8.49811
chr1c	13900001	14000000	-4.11325	11.0267
chr1c	14000001	14100000	-13.5576	7.98258
chr1c	14100001	14200000	-13.3738	7.30958
chr1c	14200001	14300000	-13.8467	9.42647
chr1c	14300001	14400000	-17.7882	9.17748
chr1c	14400001	14500000	-15.5536	4.44027
chr1c	14500001	14600000	-19.2552	3.47876
chr1c	14600001	14700000	-12.6779	5.18872
chr1c	14700001	14800000	-22.1104	1.37909
chr1c	14800001	14900000	0.792973	8.6135
chr1c	14900001	15000000	-2.36552	6.64621
chr1c	15000001	15100000	-7.08009	7.57454
chr1c	15100001	15200000	-15.1435	6.75423
chr1c	15200001	15300000	-17.9303	5.99827
chr1c	15300001	15400000	-6.15664	4.76721
chr1c	15400001	15500000	-14.5966	6.72482
chr1c	15500001	15600000	-18.4668	3.90815
chr1c	15600001	15700000	NA	0.23648
chr1c	15700001	15800000	NA	0.7662
chr1c	15800001	15900000	-14.6007	6.75662
chr1c	15900001	16000000	-19.3721	5.20479
chr1c	16000001	16100000	-18.9774	3.78498
chr1c	16100001	16200000	-8.52967	9.27645
chr1c	16200001	16300000	-15.5366	5.80734
chr1c	16300001	16400000	-19.2364	4.4822
chr1c	16400001	16500000	-9.11528	8.91034
chr1c	16500001	16600000	-5.06101	10.8103
chr1c	16600001	16700000	-9.55109	10.7316
chr1c	16700001	16800000	-10.8293	8.82242
chr1c	16800001	16900000	-9.33875	7.2429
chr1c	16900001	17000000	-9.25869	9.91372
chr1c	17000001	17100000	-14.2371	9.25964
chr1c	17100001	17200000	-15.5574	9.13381
chr1c	17200001	17300000	-11.07	10.12
chr1c	17300001	17400000	-12.9803	6.42978
chr1c	17400001	17500000	-3.28664	9.20988
chr1c	17500001	17600000	-0.806862	12.2847
chr1c	17600001	17700000	-22.1162	2.57707
chr1c	17700001	17800000	NA	0.48249
chr1c	17800001	17900000	NA	0.39024
chr1c	17900001	18000000	NA	0.2049
chr1c	18000001	18100000	NA	0.62102
chr1c	18100001	18200000	NA	0.47409
chr1c	18200001	18300000	NA	0.00572
chr1c	18300001	18400000	-12.333	5.56583
chr1c	18400001	18500000	-15.881	5.79371
chr1c	18500001	18600000	-18.6453	6.36988
chr1c	18600001	18700000	-5.98924	10.6204
chr1c	18700001	18800000	-19.3654	4.53357
chr1c	18800001	18900000	-16.1421	4.3331
chr1c	18900001	19000000	-21.4046	2.94042
chr1c	19000001	19100000	NA	0.90088
chr1c	19100001	19200000	-19.0433	4.37944
chr1c	19200001	19300000	-29.0877	1.73909
chr1c	19300001	19400000	NA	0.40244
chr1c	19400001	19500000	-2.45786	4.107
chr1c	19500001	19600000	-5.55062	5.14231
chr1c	19600001	19700000	6.5892	6.95467
chr1c	19700001	19800000	-0.299495	10.3838
chr1c	19800001	19900000	-5.59077	6.40021
chr1c	19900001	20000000	-0.697043	9.7273
chr1c	20000001	20100000	-0.864289	8.82375
chr1c	20100001	20200000	3.42783	7.31158
chr1c	20200001	20300000	-5.526	3.79404
chr1c	20300001	20400000	-7.15822	5.00336
chr1c	20400001	20500000	-20.6061	1.74291
chr1c	20500001	20600000	-11.4916	4.61807
chr1c	20600001	20700000	-13.7487	3.33417
chr1c	20700001	20800000	-14.4744	1.56791
chr1c	20800001	20900000	NA	0.66722
chr1c	20900001	21000000	NA	0.32618
chr1c	21000001	21100000	NA	0.45176
chr1c	21100001	21200000	NA	0.65571
chr1c	21200001	21300000	-16.6978	1.88202
chr1c	21300001	21400000	-6.57126	4.05087
chr1c	21400001	21500000	-20.3301	1.80577
chr1c	21500001	21600000	-19.5947	2.21595
chr1c	21600001	21700000	-22.6257	3.13146
chr1c	21700001	21800000	-10.856	4.67794
chr1c	21800001	21900000	-13.671	3.73187
chr1c	21900001	22000000	-4.03424	7.8556
chr1c	22000001	22100000	-7.23105	5.02789
chr1c	22100001	22200000	-2.57564	7.19913
chr1c	22200001	22300000	-17.6513	5.86206
chr1c	22300001	22400000	-8.82514	6.70694
chr1c	22400001	22500000	-10.6109	6.13283
chr1c	22500001	22600000	-8.66112	3.44225
chr1c	22600001	22700000	-17.4358	3.91544
chr1c	22700001	22800000	-18.9948	6.23971
chr1c	22800001	22900000	-7.89853	7.26698
chr1c	22900001	23000000	-4.42299	6.598
chr1c	23000001	23100000	-4.51084	7.5741
chr1c	23100001	23200000	2.61471	6.58466
chr1c	23200001	23300000	-14.2131	6.09145
chr1c	23300001	23400000	-7.82373	7.44355
chr1c	23400001	23500000	-6.68776	2.67704
chr1c	23500001	23600000	0.937359	8.06588
chr1c	23600001	23700000	9.91925	7.96142
chr1c	23700001	23800000	NA	0.4296
chr1c	23800001	23900000	-10.7944	3.61533
chr1c	23900001	24000000	-8.90921	7.56567
chr1c	24000001	24100000	-1.05272	7.69616
chr1c	24100001	24200000	-5.52065	1.78522
chr1c	24200001	24300000	-1.60723	1.88284
chr1c	24300001	24400000	2.13623	1.71816
chr1c	24400001	24500000	-15.5773	4.58517
chr1c	24500001	24600000	-11.1696	7.98003
chr1c	24600001	24700000	0.444352	6.86982
chr1c	24700001	24800000	2.26395	6.29655
chr1c	24800001	24900000	-3.2206	6.78803
chr1c	24900001	25000000	8.12569	6.52109
chr1c	25000001	25100000	-2.95102	7.49596
chr1c	25100001	25200000	-7.96484	4.58787
chr1c	25200001	25300000	-4.89076	5.34222
chr1c	25300001	25400000	-3.13869	1.87434
chr1c	25400001	25500000	2.22666	7.4157
chr1c	25500001	25600000	10.2276	6.14797
chr1c	25600001	25700000	-4.57617	4.9944
chr1c	25700001	25800000	-13.7884	2.94421
chr1c	25800001	25900000	10.5408	6.40649
chr1c	25900001	26000000	-3.67627	6.15414
chr1c	26000001	26100000	-0.516409	4.68154
chr1c	26100001	26200000	-0.467481	3.91767
chr1c	26200001	26300000	-5.56472	4.52116
chr1c	26300001	26400000	2.31256	3.48903
chr1c	26400001	26500000	3.37866	3.51548
chr1c	26500001	26600000	8.39779	5.28337
chr1c	26600001	26700000	NA	0.7265
chr1c	26700001	26800000	-5.28125	6.5619
chr1c	26800001	26900000	0.0469744	8.92604
chr1c	26900001	27000000	9.63893	6.06432
chr1c	27000001	27100000	-0.987111	8.88723
chr1c	27100001	27200000	1.90975	3.61415
chr1c	27200001	27300000	6.01968	7.22353
chr1c	27300001	27400000	12.7764	7.277
chr1c	27400001	27500000	8.92012	6.49787
chr1c	27500001	27600000	10.5489	6.75357
chr1c	27600001	27700000	17.475	4.00707
chr1c	27700001	27800000	-1.42798	5.23642
chr1c	27800001	27900000	-8.52754	8.61688
chr1c	27900001	28000000	0.918975	5.59267
chr1c	28000001	28100000	9.49623	4.36955
chr1c	28100001	28200000	NA	0.01476
chr1c	28200001	28300000	9.72364	1.11765
chr1c	28300001	28400000	12.652	3.34226
chr1c	28400001	28500000	15.6755	6.96529
chr1c	28500001	28600000	8.44102	7.87423
chr1c	28600001	28700000	9.39601	6.47123
chr1c	28700001	28800000	5.00951	1.9616
chr1c	28800001	28900000	0.67477	9.69647
chr1c	28900001	29000000	-1.86588	9.12112
chr1c	29000001	29100000	2.82997	6.76705
chr1c	29100001	29200000	2.09935	4.90627
chr1c	29200001	29300000	11.7617	7.42389
chr1c	29300001	29400000	3.75126	6.79903
chr1c	29400001	29500000	14.3051	4.43038
chr1c	29500001	29600000	16.0232	3.44265
chr1c	29600001	29700000	1.45768	5.70741
chr1c	29700001	29800000	0.698762	7.34695
chr1c	29800001	29900000	11.2486	3.65656
chr1c	29900001	30000000	16.7492	1.58946
chr1c	30000001	30100000	15.4079	4.8813
chr1c	30100001	30200000	0.185243	4.03044
chr1c	30200001	30300000	10.7195	1.40208
chr1c	30300001	30400000	14.5622	3.05974
chr1c	30400001	30500000	8.55514	7.76644
chr1c	30500001	30600000	NA	0.01359
chr1c	30600001	30700000	12.5439	2.7868
chr1c	30700001	30800000	8.00993	9.04092
chr1c	30800001	30900000	8.27262	2.14813
chr1c	30900001	31000000	10.4092	4.68223
chr1c	31000001	31100000	8.99816	4.823
chr1c	31100001	31200000	4.89986	7.07772
chr1c	31200001	31300000	3.874	9.93401
chr1c	31300001	31400000	14.8521	8.77595
chr1c	31400001	31500000	11.3759	8.59795
chr1c	31500001	31600000	11.5189	7.49293
chr1c	31600001	31700000	19.8314	10.5098
chr1c	31700001	31800000	20.6572	7.90347
chr1c	31800001	31900000	13.3491	6.65888
chr1c	31900001	32000000	15.3723	5.97011
chr1c	32000001	32100000	18.7627	3.59316
chr1c	32100001	32200000	7.79858	6.87496
chr1c	32200001	32300000	20.2707	2.21832
chr1c	32300001	32400000	12.8439	5.32769
chr1c	32400001	32500000	23.4159	3.06054
chr1c	32500001	32600000	21.9691	3.68512
chr1c	32600001	32700000	9.52742	4.69262
chr1c	32700001	32800000	15.1521	5.64453
chr1c	32800001	32900000	17.1642	4.79801
chr1c	32900001	33000000	22.8484	7.56403
chr1c	33000001	33100000	18.1444	6.06861
chr1c	33100001	33200000	18.8257	5.97146
chr1c	33200001	33300000	21.3256	8.27594
chr1c	33300001	33400000	17.0127	1.90245
chr1c	33400001	33500000	NA	0.14587
chr1c	33500001	33600000	4.56083	4.67778
chr1c	33600001	33700000	21.1629	2.96877
chr1c	33700001	33800000	7.07719	6.68572
chr1c	33800001	33900000	14.1972	8.07823
chr1c	33900001	34000000	17.946	3.7009
chr1c	34000001	34100000	7.71996	4.48131
chr1c	34100001	34200000	13.1866	3.63304
chr1c	34200001	34300000	13.1463	8.61213
chr1c	34300001	34400000	3.71729	8.00513
chr1c	34400001	34500000	17.5864	8.6394
chr1c	34500001	34600000	20.4339	2.49227
chr1c	34600001	34700000	17.813	3.84463
chr1c	34700001	34800000	7.11069	3.74807
chr1c	34800001	34900000	0.697546	10.4665
chr1c	34900001	35000000	2.62822	5.67464
chr1c	35000001	35100000	15.8514	4.05284
chr1c	35100001	35200000	5.80235	8.77817
chr1c	35200001	35300000	15.5927	4.68324
chr1c	35300001	35400000	2.20418	8.70637
chr1c	35400001	35500000	-5.58283	9.5353
chr1c	35500001	35600000	18.8053	9.09444
chr1c	35600001	35700000	-2.49416	9.24851
chr1c	35700001	35800000	-1.36967	8.11514
chr1c	35800001	35900000	-1.09261	7.8685
chr1c	35900001	36000000	4.59582	6.33104
chr1c	36000001	36100000	10.8916	1.53969
chr1c	36100001	36200000	10.1219	4.59607
chr1c	36200001	36300000	15.6041	7.36948
chr1c	36300001	36400000	14.0684	8.92249
chr1c	36400001	36500000	17.072	5.34468
chr1c	36500001	36600000	21.924	8.41751
chr1c	36600001	36700000	18.7749	6.88552
chr1c	36700001	36800000	15.0977	9.64154
chr1c	36800001	36900000	2.27213	4.401
chr1c	36900001	37000000	9.74648	7.77272
chr1c	37000001	37100000	21.4099	5.8981
chr1c	37100001	37200000	13.6682	5.04446
chr1c	37200001	37300000	NA	0.93028
chr1c	37300001	37400000	-7.11172	4.2905
chr1c	37400001	37500000	-8.07364	9.70858
chr1c	37500001	37600000	0.961826	9.51074
chr1c	37600001	37700000	-1.41824	10.8746
chr1c	37700001	37800000	0.617388	9.79105
chr1c	37800001	37900000	-7.44005	9.0866
chr1c	37900001	38000000	1.78698	8.50035
chr1c	38000001	38100000	5.80536	6.26744
chr1c	38100001	38200000	-6.61413	8.70459
chr1c	38200001	38300000	-2.11012	12.4763
chr1c	38300001	38400000	-13.4251	10.3307
chr1c	38400001	38500000	-14.2543	8.82033
chr1c	38500001	38600000	-0.712149	8.11272
chr1c	38600001	38700000	-9.30096	9.54401
chr1c	38700001	38800000	4.31953	12.4015
chr1c	38800001	38900000	-0.840417	8.75581
chr1c	38900001	39000000	-3.78243	10.4993
chr1c	39000001	39100000	14.6522	10.415
chr1c	39100001	39200000	-13.1032	8.31315
chr1c	39200001	39300000	-1.21488	9.14773
chr1c	39300001	39400000	-0.691711	8.55204
chr1c	39400001	39500000	10.2628	10.2521
chr1c	39500001	39600000	5.47732	6.94749
chr1c	39600001	39700000	24.7147	1.99173
chr1c	39700001	39800000	15.732	4.32888
chr1c	39800001	39900000	7.01469	4.33706
chr1c	39900001	40000000	-6.97172	10.301
chr1c	40000001	40100000	-1.89909	8.30379
chr1c	40100001	40200000	0.6284	9.40283
chr1c	40200001	40300000	9.79244	11.9577
chr1c	40300001	40400000	-1.40658	12.5471
chr1c	40400001	40500000	-5.0986	10.3882
chr1c	40500001	40600000	-3.59931	10.9083
chr1c	40600001	40700000	-7.16139	8.07772
chr1c	40700001	40800000	-8.15075	9.19105
chr1c	40800001	40900000	-1.72666	9.24141
chr1c	40900001	41000000	-0.11553	9.87331
chr1c	41000001	41100000	13.3629	5.37471
chr1c	41100001	41200000	12.4316	4.61009
chr1c	41200001	41300000	2.32163	10.844
chr1c	41300001	41400000	-1.82423	10.7891
chr1c	41400001	41500000	1.37182	10.983
chr1c	41500001	41600000	-1.57428	10.4064
chr1c	41600001	41700000	-6.18862	8.10242
chr1c	41700001	41800000	3.18616	8.63574
chr1c	41800001	41900000	0.773288	10.1354
chr1c	41900001	42000000	6.88392	9.97542
chr1c	42000001	42100000	10.5262	11.2999
chr1c	42100001	42200000	12.3169	6.73092
chr1c	42200001	42300000	-3.4196	10.0063
chr1c	42300001	42400000	-2.24163	9.98
chr1c	42400001	42500000	-3.70328	9.16908
chr1c	42500001	42600000	-0.894186	7.95174
chr1c	42600001	42700000	12.9175	3.53859
chr1c	42700001	42800000	1.52383	5.14813
chr1c	42800001	42900000	-6.21832	8.1477
chr1c	42900001	43000000	5.3532	9.05622
chr1c	43000001	43100000	1.98709	9.00176
chr1c	43100001	43200000	-6.0663	9.50882
chr1c	43200001	43300000	-2.30782	9.98962
chr1c	43300001	43400000	-4.06932	7.02821
chr1c	43400001	43500000	-10.2417	9.1202
chr1c	43500001	43600000	2.05596	8.27003
chr1c	43600001	43700000	-3.22007	9.41096
chr1c	43700001	43800000	-3.26084	8.37816
chr1c	43800001	43900000	1.00734	6.69539
chr1c	43900001	44000000	-8.04597	9.71565
chr1c	44000001	44100000	-8.39468	10.4175
chr1c	44100001	44200000	-6.89105	9.60159
chr1c	44200001	44300000	-8.90115	8.91414
chr1c	44300001	44400000	-9.53153	9.34067
chr1c	44400001	44500000	-10.9362	8.6985
chr1c	44500001	44600000	-0.980554	8.222
chr1c	44600001	44700000	2.16187	9.7566
chr1c	44700001	44800000	0.677631	8.45079
chr1c	44800001	44900000	-4.01455	7.82588
chr1c	44900001	45000000	-5.3413	6.53822
chr1c	45000001	45100000	-3.70568	8.20935
chr1c	45100001	45200000	1.58076	6.41109
chr1c	45200001	45300000	-8.16508	8.81995
chr1c	45300001	45400000	-8.59619	8.22191
chr1c	45400001	45500000	-1.4752	6.51433
chr1c	45500001	45600000	1.13971	7.91615
chr1c	45600001	45700000	0.637808	8.60511
chr1c	45700001	45800000	2.63328	9.0881
chr1c	45800001	45900000	8.90991	4.96729
chr1c	45900001	46000000	9.55663	4.40646
chr1c	46000001	46100000	17.916	3.32947
chr1c	46100001	46200000	13.0426	1.04981
chr1c	46200001	46300000	5.5037	7.13077
chr1c	46300001	46400000	1.43438	7.43155
chr1c	46400001	46500000	-8.8882	7.82219
chr1c	46500001	46600000	-10.4293	8.24757
chr1c	46600001	46700000	-7.07174	8.79958
chr1c	46700001	46800000	11.4855	2.45719
chr1c	46800001	46900000	NA	0.78659
chr1c	46900001	47000000	-8.16253	10.171
chr1c	47000001	47100000	-11.4997	7.84027
chr1c	47100001	47200000	-7.71305	7.13366
chr1c	47200001	47300000	0.876286	8.50262
chr1c	47300001	47400000	-0.601917	8.62833
chr1c	47400001	47500000	-7.3973	10.0356
chr1c	47500001	47600000	-4.4924	10.9516
chr1c	47600001	47700000	-2.27205	9.97532
chr1c	47700001	47800000	-10.869	8.4525
chr1c	47800001	47900000	0.187503	7.03882
chr1c	47900001	48000000	3.47481	10.777
chr1c	48000001	48100000	-4.73257	9.73557
chr1c	48100001	48200000	0.632183	8.10795
chr1c	48200001	48300000	1.20893	10.08
chr1c	48300001	48400000	-1.14496	6.67439
chr1c	48400001	48500000	-5.67066	8.81188
chr1c	48500001	48600000	-4.69402	8.07793
chr1c	48600001	48700000	-5.30115	9.80161
chr1c	48700001	48800000	-9.30818	8.57747
chr1c	48800001	48900000	-8.02696	7.90609
chr1c	48900001	49000000	-8.2306	7.72276
chr1c	49000001	49100000	-1.98408	9.54973
chr1c	49100001	49200000	-2.63791	9.30321
chr1c	49200001	49300000	5.50698	10.0114
chr1c	49300001	49400000	3.97142	7.7137
chr1c	49400001	49500000	2.81782	8.88882
chr1c	49500001	49600000	2.67171	7.98296
chr1c	49600001	49700000	1.99909	9.40594
chr1c	49700001	49800000	-1.01712	10.0849
chr1c	49800001	49900000	2.04349	10.021
chr1c	49900001	50000000	-1.47888	10.4983
chr1c	50000001	50100000	2.74476	8.82119
chr1c	50100001	50200000	-0.55682	9.90227
chr1c	50200001	50300000	-4.63087	9.06803
chr1c	50300001	50400000	2.31133	9.67252
chr1c	50400001	50500000	7.11309	8.7961
chr1c	50500001	50600000	6.92639	8.69503
chr1c	50600001	50700000	4.38856	9.64945
chr1c	50700001	50800000	6.88488	9.90289
chr1c	50800001	50900000	5.45425	9.53906
chr1c	50900001	51000000	8.14606	8.59476
chr1c	51000001	51100000	1.81412	9.6694
chr1c	51100001	51200000	15.3798	8.13273
chr1c	51200001	51300000	11.7308	8.14627
chr1c	51300001	51400000	14.0006	9.00502
chr1c	51400001	51500000	8.6706	6.05564
chr1c	51500001	51600000	10.2623	9.59817
chr1c	51600001	51700000	9.94259	9.12539
chr1c	51700001	51800000	8.16457	8.26059
chr1c	51800001	51900000	2.89762	8.96793
chr1c	51900001	52000000	9.76171	9.83593
chr1c	52000001	52100000	9.56834	9.12353
chr1c	52100001	52200000	14.715	9.44313
chr1c	52200001	52300000	12.4159	10.1976
chr1c	52300001	52400000	7.91827	9.58386
chr1c	52400001	52500000	15.1516	9.21877
chr1c	52500001	52600000	16.2289	8.7687
chr1c	52600001	52700000	15.4939	11.1417
chr1c	52700001	52800000	14.5293	6.95734
chr1c	52800001	52900000	12.6528	9.74231
chr1c	52900001	53000000	11.9651	7.59563
chr1c	53000001	53100000	12.415	7.91425
chr1c	53100001	53200000	9.66788	9.97242
chr1c	53200001	53300000	8.61453	8.7094
chr1c	53300001	53400000	12.9602	9.58197
chr1c	53400001	53500000	13.6209	7.96552
chr1c	53500001	53600000	18.7658	4.75019
chr1c	53600001	53700000	14.7892	5.30204
chr1c	53700001	53800000	17.091	5.14721
chr1c	53800001	53900000	15.7906	2.82542
chr1c	53900001	54000000	NA	0.91539
chr1c	54000001	54100000	14.3388	1.71538
chr1c	54100001	54200000	18.5967	5.22898
chr1c	54200001	54300000	19.304	5.15837
chr1c	54300001	54400000	18.2843	4.97795
chr1c	54400001	54500000	22.4141	4.64964
chr1c	54500001	54600000	15.5003	4.84297
chr1c	54600001	54700000	17.1038	4.60369
chr1c	54700001	54800000	20.2183	4.55494
chr1c	54800001	54900000	17.3055	5.03586
chr1c	54900001	55000000	18.7942	4.94623
chr1c	55000001	55100000	13.8928	3.23985
chr1c	55100001	55200000	17.4066	5.32887
chr1c	55200001	55300000	19.743	5.16018
chr1c	55300001	55400000	18.7253	4.42497
chr1c	55400001	55500000	18.8138	4.65503
chr1c	55500001	55600000	19.2945	5.37074
chr1c	55600001	55700000	17.4438	4.82663
chr1c	55700001	55800000	14.4548	4.04557
chr1c	55800001	55900000	19.3005	4.79969
chr1c	55900001	56000000	18.9173	4.19989
chr1c	56000001	56100000	18.8353	3.95796
chr1c	56100001	56200000	16.5216	4.12795
chr1c	56200001	56300000	16.2851	5.04853
chr1c	56300001	56400000	19.8332	4.01346
chr1c	56400001	56500000	15.6662	4.54637
chr1c	56500001	56600000	14.2579	4.35601
chr1c	56600001	56700000	17.5176	3.7265
chr1c	56700001	56800000	20.2807	4.64667
chr1c	56800001	56900000	17.1563	4.71362
chr1c	56900001	57000000	14.4678	3.30886
chr1c	57000001	57100000	19.1551	5.1324
chr1c	57100001	57200000	18.6595	5.45693
chr1c	57200001	57300000	16.6944	5.05384
chr1c	57300001	57400000	17.5743	4.41366
chr1c	57400001	57500000	19.7147	4.43709
chr1c	57500001	57600000	17.1774	5.25429
chr1c	57600001	57700000	17.555	4.60031
chr1c	57700001	57800000	16.7797	2.96177
chr1c	57800001	57900000	20.3586	5.20765
chr1c	57900001	58000000	16.2712	5.54517
chr1c	58000001	58100000	16.6913	3.97384
chr1c	58100001	58200000	16.5859	4.72414
chr1c	58200001	58300000	16.4817	4.07104
chr1c	58300001	58400000	18.5199	5.02931
chr1c	58400001	58500000	17.9606	5.33515
chr1c	58500001	58600000	17.833	2.53964
chr1c	58600001	58700000	18.998	3.74085
chr1c	58700001	58800000	18.4068	4.24564
chr1c	58800001	58900000	16.4185	3.78588
chr1c	58900001	59000000	14.3665	3.92973
chr1c	59000001	59100000	18.1848	3.55987
chr1c	59100001	59200000	18.8186	3.92562
chr1c	59200001	59282136	NA	2.65821
chr1e	1	100000	13.5511	8.46296
chr1e	100001	200000	9.14899	9.01114
chr1e	200001	300000	7.11137	9.77843
chr1e	300001	400000	6.44077	6.60566
chr1e	400001	500000	17.138	4.62619
chr1e	500001	600000	9.15977	4.11346
chr1e	600001	700000	10.0277	4.95379
chr1e	700001	800000	12.3313	2.61905
chr1e	800001	900000	5.37813	5.3878
chr1e	900001	1000000	1.04758	5.07815
chr1e	1000001	1100000	11.8793	5.74788
chr1e	1100001	1200000	-3.81528	3.80817
chr1e	1200001	1300000	3.11397	3.56577
chr1e	1300001	1400000	-0.371249	5.30927
chr1e	1400001	1500000	-8.5653	5.47413
chr1e	1500001	1600000	-6.85947	4.80218
chr1e	1600001	1700000	6.072	6.01651
chr1e	1700001	1800000	-2.96211	3.12509
chr1e	1800001	1900000	4.94416	5.19843
chr1e	1900001	2000000	3.23129	4.67813
chr1e	2000001	2100000	3.36961	4.08618
chr1e	2100001	2200000	5.16154	3.90011
chr1e	2200001	2300000	9.39668	2.69803
chr1e	2300001	2400000	-5.23808	4.17942
chr1e	2400001	2500000	2.77371	3.63585
chr1e	2500001	2600000	2.38276	6.45532
chr1e	2600001	2700000	-0.613332	5.96808
chr1e	2700001	2800000	6.37437	2.57431
chr1e	2800001	2900000	11.3297	2.52741
chr1e	2900001	3000000	3.66763	4.46621
chr1e	3000001	3100000	16.0815	2.51661
chr1e	3100001	3200000	4.89679	4.39836
chr1e	3200001	3300000	NA	0.35186
chr1e	3300001	3400000	8.3529	1.82052
chr1e	3400001	3500000	12.4101	4.01442
chr1e	3500001	3600000	19.289	3.93537
chr1e	3600001	3700000	10.8056	4.72801
chr1e	3700001	3800000	7.68519	4.38273
chr1e	3800001	3900000	3.91139	5.57827
chr1e	3900001	4000000	3.00445	5.08579
chr1e	4000001	4100000	4.3264	5.07768
chr1e	4100001	4200000	5.35788	5.77027
chr1e	4200001	4300000	-3.1972	5.61659
chr1e	4300001	4400000	4.23438	4.70199
chr1e	4400001	4500000	2.61838	6.05312
chr1e	4500001	4600000	1.38215	4.88409
chr1e	4600001	4700000	0.890566	4.31653
chr1e	4700001	4800000	10.1124	5.19786
chr1e	4800001	4900000	17.8053	3.20043
chr1e	4900001	5000000	7.6676	4.76964
chr1e	5000001	5100000	-8.63982	9.97782
chr1e	5100001	5200000	-15.3983	9.25811
chr1e	5200001	5300000	NA	0.08545
chr1e	5300001	5400000	-6.90252	7.26958
chr1e	5400001	5500000	-14.9887	9.01627
chr1e	5500001	5600000	-7.19739	8.3902
chr1e	5600001	5700000	-11.0529	9.55364
chr1e	5700001	5800000	-9.70441	7.35934
chr1e	5800001	5900000	-6.77025	5.64041
chr1e	5900001	6000000	1.18645	4.85112
chr1e	6000001	6100000	-12.2313	7.68645
chr1e	6100001	6200000	-8.81132	10.7215
chr1e	6200001	6300000	-7.47322	9.78673
chr1e	6300001	6400000	-14.7569	12.3149
chr1e	6400001	6500000	-13.5602	9.17136
chr1e	6500001	6600000	-13.5733	6.80855
chr1e	6600001	6700000	-11.4827	10.7729
chr1e	6700001	6800000	-8.568	10.7479
chr1e	6800001	6900000	-6.51178	8.83692
chr1e	6900001	7000000	-3.2813	9.37941
chr1e	7000001	7100000	-8.49795	11.3431
chr1e	7100001	7200000	-6.66143	9.42653
chr1e	7200001	7300000	-9.32248	9.29859
chr1e	7300001	7400000	-13.4415	12.1737
chr1e	7400001	7500000	-11.8875	8.91792
chr1e	7500001	7600000	0.235131	3.46136
chr1e	7600001	7700000	NA	0.04738
chr1e	7700001	7800000	NA	0.92777
chr1e	7800001	7900000	NA	1.11704
chr1e	7900001	8000000	-9.7962	7.16307
chr1e	8000001	8100000	-14.7782	9.66355
chr1e	8100001	8200000	-7.74264	11.1146
chr1e	8200001	8300000	-13.5101	10.1937
chr1e	8300001	8400000	-10.7581	9.68398
chr1e	8400001	8500000	-12.1246	11.2681
chr1e	8500001	8600000	-8.69845	8.38167
chr1e	8600001	8700000	-7.49764	6.46467
chr1e	8700001	8800000	-13.8598	9.89651
chr1e	8800001	8900000	-8.13843	9.58036
chr1e	8900001	9000000	-0.498915	4.72019
chr1e	9000001	9100000	-10.6789	9.14492
chr1e	9100001	9200000	-10.7871	8.44865
chr1e	9200001	9300000	-8.95732	9.42901
chr1e	9300001	9400000	-9.9593	11.0688
chr1e	9400001	9500000	-13.5899	11.1322
chr1e	9500001	9600000	-9.9554	8.68843
chr1e	9600001	9700000	-11.091	8.45284
chr1e	9700001	9800000	-13.6656	6.83493
chr1e	9800001	9900000	-7.1699	11.1169
chr1e	9900001	10000000	-11.9893	7.27524
chr1e	10000001	10100000	-13.8915	10.0369
chr1e	10100001	10200000	-5.07302	8.87122
chr1e	10200001	10300000	-11.3609	8.58098
chr1e	10300001	10400000	-12.5866	7.71286
chr1e	10400001	10500000	-8.88416	9.15591
chr1e	10500001	10600000	-5.32069	5.34724
chr1e	10600001	10700000	-9.78851	6.75474
chr1e	10700001	10800000	NA	0.18454
chr1e	10800001	10900000	7.8573	2.17904
chr1e	10900001	11000000	-11.4449	8.18652
chr1e	11000001	11100000	-16.9734	11.4131
chr1e	11100001	11200000	-8.1786	8.49485
chr1e	11200001	11300000	5.24632	2.69074
chr1e	11300001	11400000	-10.6194	11.2368
chr1e	11400001	11500000	-13.8961	11.8525
chr1e	11500001	11600000	-9.33414	9.77281
chr1e	11600001	11700000	-7.80582	9.14859
chr1e	11700001	11800000	2.66994	2.75286
chr1e	11800001	11900000	-12.1854	6.36805
chr1e	11900001	12000000	-7.92191	7.4587
chr1e	12000001	12100000	-2.36385	6.36088
chr1e	12100001	12200000	-12.8676	10.2812
chr1e	12200001	12300000	-9.61416	8.9942
chr1e	12300001	12400000	-6.91515	7.53583
chr1e	12400001	12500000	NA	0.19824
chr1e	12500001	12600000	-4.9742	8.28729
chr1e	12600001	12700000	-5.68284	9.43119
chr1e	12700001	12800000	7.56938	4.16742
chr1e	12800001	12900000	-8.31832	8.33431
chr1e	12900001	13000000	-8.71539	10.7426
chr1e	13000001	13100000	-14.0783	10.892
chr1e	13100001	13200000	-9.10399	8.34737
chr1e	13200001	13300000	-13.8062	10.7693
chr1e	13300001	13400000	-9.21404	10.5282
chr1e	13400001	13500000	-9.93132	8.6219
chr1e	13500001	13600000	-6.15997	9.35273
chr1e	13600001	13700000	-10.4987	11.0968
chr1e	13700001	13800000	2.95714	9.50822
chr1e	13800001	13900000	3.60818	7.58934
chr1e	13900001	14000000	-4.02637	7.1647
chr1e	14000001	14100000	0.624219	9.58767
chr1e	14100001	14200000	-1.36428	7.10915
chr1e	14200001	14300000	-11.5358	6.7647
chr1e	14300001	14400000	-6.37035	10.3081
chr1e	14400001	14500000	-4.2537	9.63951
chr1e	14500001	14600000	4.97	4.20542
chr1e	14600001	14700000	-0.0717052	10.5645
chr1e	14700001	14800000	-7.85123	8.29484
chr1e	14800001	14900000	7.43276	5.10613
chr1e	14900001	15000000	8.95975	1.46493
chr1e	15000001	15100000	2.78957	6.79469
chr1e	15100001	15200000	-7.49199	9.13464
chr1e	15200001	15300000	-9.80961	10.0828
chr1e	15300001	15400000	-14.4398	9.28842
chr1e	15400001	15500000	-11.074	6.69884
chr1e	15500001	15600000	-6.44442	7.52675
chr1e	15600001	15700000	-5.52092	5.17736
chr1e	15700001	15800000	NA	0.26249
chr1e	15800001	15900000	-2.80425	5.47676
chr1e	15900001	16000000	-1.87093	4.19909
chr1e	16000001	16100000	-8.03889	7.4005
chr1e	16100001	16200000	-4.72082	8.49577
chr1e	16200001	16300000	-1.564	7.66757
chr1e	16300001	16400000	-8.38183	7.97105
chr1e	16400001	16500000	-1.28395	1.50744
chr1e	16500001	16600000	-6.48206	8.03906
chr1e	16600001	16700000	-3.41034	7.39888
chr1e	16700001	16800000	-5.28637	7.48476
chr1e	16800001	16900000	-2.73233	7.79422
chr1e	16900001	17000000	-1.37562	3.959
chr1e	17000001	17100000	-8.37587	7.8723
chr1e	17100001	17200000	-5.53043	8.3043
chr1e	17200001	17300000	1.95419	7.09167
chr1e	17300001	17400000	-2.52824	8.51198
chr1e	17400001	17500000	-7.3602	4.79736
chr1e	17500001	17600000	-7.61314	4.14781
chr1e	17600001	17700000	-7.48312	6.42828
chr1e	17700001	17800000	-9.9282	6.41931
chr1e	17800001	17900000	1.46644	8.74549
chr1e	17900001	18000000	-1.56034	7.72572
chr1e	18000001	18100000	-0.218435	7.46029
chr1e	18100001	18200000	-7.19221	6.00185
chr1e	18200001	18300000	-6.99305	9.6776
chr1e	18300001	18400000	-8.18238	6.53192
chr1e	18400001	18500000	-7.10281	9.37448
chr1e	18500001	18600000	-6.42933	10.1191
chr1e	18600001	18700000	-5.81389	4.58865
chr1e	18700001	18800000	-5.82498	8.80566
chr1e	18800001	18900000	-7.47274	5.03412
chr1e	18900001	19000000	-5.94046	11.0388
chr1e	19000001	19100000	0.921236	9.4507
chr1e	19100001	19200000	-1.52005	6.5227
chr1e	19200001	19300000	-3.76759	7.47304
chr1e	19300001	19400000	-10.106	8.89004
chr1e	19400001	19500000	-6.51957	6.24336
chr1e	19500001	19600000	1.657	2.17474
chr1e	19600001	19700000	NA	0.38414
chr1e	19700001	19800000	3.53554	4.2449
chr1e	19800001	19900000	-9.20768	8.98291
chr1e	19900001	20000000	-6.71591	9.48537
chr1e	20000001	20100000	-7.90192	4.74698
chr1e	20100001	20200000	-12.6856	7.96153
chr1e	20200001	20300000	-11.2416	6.32972
chr1e	20300001	20400000	-4.51686	5.39535
chr1e	20400001	20500000	-5.13727	5.48625
chr1e	20500001	20600000	-5.38867	8.29785
chr1e	20600001	20700000	0.61493	5.77477
chr1e	20700001	20800000	NA	0.21027
chr1e	20800001	20900000	1.24032	1.25151
chr1e	20900001	21000000	NA	0.15135
chr1e	21000001	21100000	NA	0.00121
chr1e	21100001	21200000	NA	0.37673
chr1e	21200001	21300000	5.2153	2.03385
chr1e	21300001	21400000	-9.25279	7.11741
chr1e	21400001	21500000	-5.37631	5.70257
chr1e	21500001	21600000	NA	0.39718
chr1e	21600001	21700000	4.41402	2.3842
chr1e	21700001	21800000	-0.404071	3.7187
chr1e	21800001	21900000	-4.64352	4.86197
chr1e	21900001	22000000	-9.58638	7.60223
chr1e	22000001	22100000	-2.27999	9.81145
chr1e	22100001	22200000	3.95347	6.69716
chr1e	22200001	22300000	-6.9777	4.21779
chr1e	22300001	22400000	8.74944	5.76361
chr1e	22400001	22500000	7.73683	1.81255
chr1e	22500001	22600000	NA	0.55065
chr1e	22600001	22700000	NA	0.03737
chr1e	22700001	22800000	NA	0.15454
chr1e	22800001	22900000	15.9499	2.45785
chr1e	22900001	23000000	3.52756	7.74937
chr1e	23000001	23100000	-0.558305	8.63807
chr1e	23100001	23200000	-6.46388	9.40356
chr1e	23200001	23300000	-11.5258	8.25007
chr1e	23300001	23400000	-14.4551	9.12982
chr1e	23400001	23500000	-5.83071	9.85376
chr1e	23500001	23600000	-2.53854	6.95048
chr1e	23600001	23700000	10.4574	0.89721
chr1e	23700001	23800000	9.25558	4.85724
chr1e	23800001	23900000	7.74385	5.02186
chr1e	23900001	24000000	3.16578	5.37039
chr1e	24000001	24100000	0.890361	7.88333
chr1e	24100001	24200000	NA	0.52773
chr1e	24200001	24300000	NA	0.25922
chr1e	24300001	24400000	15.4754	1.97083
chr1e	24400001	24500000	17.1578	4.61598
chr1e	24500001	24600000	6.7765	7.66211
chr1e	24600001	24700000	-4.35383	6.20626
chr1e	24700001	24800000	19.5504	2.50425
chr1e	24800001	24900000	2.93839	6.34264
chr1e	24900001	25000000	14.1194	4.38423
chr1e	25000001	25100000	7.8942	9.14435
chr1e	25100001	25200000	5.64216	10.6255
chr1e	25200001	25300000	17.1752	8.73756
chr1e	25300001	25400000	21.2846	2.32903
chr1e	25400001	25500000	0.3879	10.5722
chr1e	25500001	25600000	-5.2186	11.3135
chr1e	25600001	25700000	3.26071	7.29223
chr1e	25700001	25800000	2.10891	11.0931
chr1e	25800001	25900000	11.7715	4.76298
chr1e	25900001	26000000	-1.51821	8.55059
chr1e	26000001	26100000	-5.4346	9.20748
chr1e	26100001	26200000	-4.89212	11.4835
chr1e	26200001	26300000	-0.0991443	5.98619
chr1e	26300001	26400000	-1.65827	4.79285
chr1e	26400001	26500000	-8.32208	11.0387
chr1e	26500001	26600000	1.68626	8.59784
chr1e	26600001	26700000	2.16138	8.6147
chr1e	26700001	26800000	-6.0403	8.99851
chr1e	26800001	26900000	-8.37712	9.89363
chr1e	26900001	27000000	-10.6469	8.0806
chr1e	27000001	27100000	-3.07161	7.51732
chr1e	27100001	27200000	-7.31883	7.61979
chr1e	27200001	27300000	-11.6346	11.2545
chr1e	27300001	27400000	-6.95872	10.1534
chr1e	27400001	27500000	3.85284	4.65093
chr1e	27500001	27600000	3.93096	6.87549
chr1e	27600001	27700000	-5.00788	6.11059
chr1e	27700001	27800000	-2.64656	7.91865
chr1e	27800001	27900000	5.02596	8.32774
chr1e	27900001	28000000	-8.4434	8.60462
chr1e	28000001	28100000	-7.39352	9.69123
chr1e	28100001	28200000	-5.11738	9.00521
chr1e	28200001	28300000	-4.83974	7.53827
chr1e	28300001	28400000	-4.27301	10.4139
chr1e	28400001	28500000	6.3249	4.47777
chr1e	28500001	28600000	-0.756875	5.64938
chr1e	28600001	28700000	3.72032	7.52249
chr1e	28700001	28800000	-4.41313	9.62105
chr1e	28800001	28900000	-11.3448	7.56053
chr1e	28900001	29000000	-9.28897	9.28176
chr1e	29000001	29100000	-11.0317	11.5507
chr1e	29100001	29200000	-10.245	8.33731
chr1e	29200001	29300000	-8.48711	7.24117
chr1e	29300001	29400000	3.84213	4.97571
chr1e	29400001	29500000	-13.4172	11.5978
chr1e	29500001	29600000	-10.404	11.1852
chr1e	29600001	29700000	-6.03172	5.55413
chr1e	29700001	29800000	-13.6099	8.39178
chr1e	29800001	29900000	-11.6165	10.3261
chr1e	29900001	30000000	-11.4309	8.84799
chr1e	30000001	30100000	-9.44928	9.51376
chr1e	30100001	30200000	-11.5321	10.2102
chr1e	30200001	30300000	-10.5301	9.76589
chr1e	30300001	30400000	-16.3622	9.69997
chr1e	30400001	30500000	-5.83042	6.35217
chr1e	30500001	30600000	-10.6595	10.4844
chr1e	30600001	30700000	-13.0962	12.2428
chr1e	30700001	30800000	-7.28601	8.06191
chr1e	30800001	30900000	-0.125093	8.82879
chr1e	30900001	31000000	-14.3896	10.9555
chr1e	31000001	31100000	10.6833	3.78673
chr1e	31100001	31200000	NA	1.01136
chr1e	31200001	31300000	NA	0.51808
chr1e	31300001	31400000	NA	0.1568
chr1e	31400001	31500000	NA	0.25398
chr1e	31500001	31600000	NA	0.71814
chr1e	31600001	31700000	-0.993084	6.7512
chr1e	31700001	31800000	8.02564	7.06851
chr1e	31800001	31900000	1.95166	8.83361
chr1e	31900001	32000000	-4.23191	9.92437
chr1e	32000001	32100000	-7.90622	4.6746
chr1e	32100001	32200000	-4.42062	6.59858
chr1e	32200001	32300000	-7.20138	9.74402
chr1e	32300001	32400000	-16.0727	10.2335
chr1e	32400001	32500000	-13.8688	11.3988
chr1e	32500001	32600000	-13.6573	8.08338
chr1e	32600001	32700000	-15.1324	11.1252
chr1e	32700001	32800000	-11.3034	9.87993
chr1e	32800001	32900000	-14.2739	7.97279
chr1e	32900001	33000000	-9.86518	6.27433
chr1e	33000001	33100000	-18.1827	9.45869
chr1e	33100001	33200000	-9.80737	7.40746
chr1e	33200001	33300000	-3.03761	6.28467
chr1e	33300001	33400000	3.75944	3.96395
chr1e	33400001	33500000	-11.5567	9.70968
chr1e	33500001	33600000	0.990034	5.36158
chr1e	33600001	33700000	-8.75693	7.31298
chr1e	33700001	33800000	-11.6009	6.32054
chr1e	33800001	33900000	-13.0502	8.65615
chr1e	33900001	34000000	-9.6443	6.55522
chr1e	34000001	34100000	18.1707	1.2249
chr1e	34100001	34200000	-15.4917	8.15504
chr1e	34200001	34300000	-13.9619	6.35846
chr1e	34300001	34400000	-9.63826	8.30707
chr1e	34400001	34500000	-3.61877	4.96855
chr1e	34500001	34600000	-7.77005	10.1234
chr1e	34600001	34700000	-3.99984	9.71547
chr1e	34700001	34800000	-6.02346	9.02508
chr1e	34800001	34900000	-10.0378	10.7664
chr1e	34900001	35000000	-7.42871	10.7154
chr1e	35000001	35100000	-16.5864	10.3306
chr1e	35100001	35200000	-12.4593	8.99451
chr1e	35200001	35300000	-10.1081	8.84827
chr1e	35300001	35400000	-16.4461	7.18588
chr1e	35400001	35500000	-16.7399	8.8059
chr1e	35500001	35600000	-13.1597	9.63101
chr1e	35600001	35700000	-2.03213	6.2438
chr1e	35700001	35800000	-6.51611	6.96259
chr1e	35800001	35900000	-16.8108	7.55822
chr1e	35900001	36000000	-8.60835	8.08535
chr1e	36000001	36100000	-11.6023	9.7858
chr1e	36100001	36200000	-4.9608	9.56096
chr1e	36200001	36300000	-8.03023	9.30998
chr1e	36300001	36400000	-15.0383	8.67204
chr1e	36400001	36500000	-14.9265	8.55569
chr1e	36500001	36600000	-18.9389	9.01374
chr1e	36600001	36700000	-13.4275	9.66394
chr1e	36700001	36800000	-17.9016	7.25811
chr1e	36800001	36900000	5.03371	2.863
chr1e	36900001	37000000	9.08307	2.23767
chr1e	37000001	37100000	12.4198	2.73311
chr1e	37100001	37200000	-0.728671	3.57517
chr1e	37200001	37300000	12.4374	2.51372
chr1e	37300001	37400000	NA	0.31666
chr1e	37400001	37500000	-14.8655	5.7134
chr1e	37500001	37600000	-11.1162	6.75752
chr1e	37600001	37700000	-13.0032	8.13717
chr1e	37700001	37800000	-19.3522	7.24355
chr1e	37800001	37900000	-16.7497	7.93113
chr1e	37900001	38000000	-19.1967	10.1109
chr1e	38000001	38100000	-18.4258	5.31095
chr1e	38100001	38200000	-16.2354	9.4342
chr1e	38200001	38300000	-18.4088	8.07673
chr1e	38300001	38400000	-15.0359	7.93376
chr1e	38400001	38500000	-18.8268	8.73273
chr1e	38500001	38600000	-20.6382	10.6617
chr1e	38600001	38700000	-11.0915	8.23923
chr1e	38700001	38800000	-16.4553	9.31608
chr1e	38800001	38900000	-14.8929	7.38838
chr1e	38900001	39000000	-10.9446	4.31754
chr1e	39000001	39100000	-11.2644	6.07453
chr1e	39100001	39200000	-15.6982	8.16138
chr1e	39200001	39300000	-17.6863	8.36695
chr1e	39300001	39400000	-16.5392	9.59974
chr1e	39400001	39500000	-22.4424	7.61104
chr1e	39500001	39600000	-14.551	8.43948
chr1e	39600001	39700000	-15.8586	10.4069
chr1e	39700001	39800000	-11.3561	9.17686
chr1e	39800001	39900000	-15.5607	8.78616
chr1e	39900001	40000000	-14.6065	6.00968
chr1e	40000001	40100000	-9.29745	8.39774
chr1e	40100001	40200000	-8.26173	8.11074
chr1e	40200001	40300000	-16.1011	5.97399
chr1e	40300001	40400000	-11.9588	9.77298
chr1e	40400001	40500000	-13.3	7.9928
chr1e	40500001	40600000	-20.1153	8.12087
chr1e	40600001	40700000	-17.1568	8.05957
chr1e	40700001	40800000	-15.3863	8.30771
chr1e	40800001	40900000	-3.35201	9.65639
chr1e	40900001	41000000	-12.4566	10.3113
chr1e	41000001	41100000	-15.5335	10.3565
chr1e	41100001	41200000	-11.0549	10.2377
chr1e	41200001	41300000	-17.2393	7.54164
chr1e	41300001	41400000	-14.7238	8.29497
chr1e	41400001	41500000	-12.1552	8.27134
chr1e	41500001	41600000	-19.3411	8.73216
chr1e	41600001	41700000	-18.5053	9.44655
chr1e	41700001	41800000	-19.9174	8.03729
chr1e	41800001	41900000	-15.7887	7.54643
chr1e	41900001	42000000	-4.51965	9.40542
chr1e	42000001	42100000	-6.54308	7.38008
chr1e	42100001	42200000	-3.69486	10.7389
chr1e	42200001	42300000	4.10949	7.48799
chr1e	42300001	42400000	0.748723	8.93319
chr1e	42400001	42500000	-3.75373	9.35713
chr1e	42500001	42600000	1.22633	10.0896
chr1e	42600001	42700000	-0.490117	8.54097
chr1e	42700001	42800000	7.75876	9.594
chr1e	42800001	42900000	4.81297	8.90797
chr1e	42900001	43000000	1.06622	8.31118
chr1e	43000001	43100000	-4.1036	9.44425
chr1e	43100001	43200000	-4.03872	8.59456
chr1e	43200001	43300000	-3.76683	9.92273
chr1e	43300001	43400000	0.523103	8.75893
chr1e	43400001	43500000	2.74495	8.31147
chr1e	43500001	43600000	-5.12202	7.48957
chr1e	43600001	43700000	1.97975	10.2394
chr1e	43700001	43800000	-4.0889	9.7536
chr1e	43800001	43900000	7.07991	9.40355
chr1e	43900001	44000000	1.46188	7.58427
chr1e	44000001	44100000	16.6892	8.05477
chr1e	44100001	44200000	11.0971	8.13499
chr1e	44200001	44300000	17.3948	10.4367
chr1e	44300001	44400000	20.1484	9.70361
chr1e	44400001	44500000	12.0254	9.58322
chr1e	44500001	44600000	10.8372	9.43716
chr1e	44600001	44700000	22.6196	10.9391
chr1e	44700001	44800000	11.6927	9.47588
chr1e	44800001	44900000	17.7031	9.07641
chr1e	44900001	45000000	14.6032	8.24905
chr1e	45000001	45100000	26.6493	11.4855
chr1e	45100001	45200000	17.2683	10.1428
chr1e	45200001	45300000	9.84708	7.77711
chr1e	45300001	45400000	21.9225	9.02112
chr1e	45400001	45500000	16.2364	7.6283
chr1e	45500001	45600000	7.38971	7.6556
chr1e	45600001	45700000	14.23	10.424
chr1e	45700001	45800000	9.0499	8.06087
chr1e	45800001	45900000	31.2196	9.03001
chr1e	45900001	46000000	23.9277	9.22116
chr1e	46000001	46100000	7.59242	8.71371
chr1e	46100001	46200000	26.2953	9.38699
chr1e	46200001	46300000	25.0345	9.64487
chr1e	46300001	46400000	26.0636	11.1454
chr1e	46400001	46500000	26.4629	10.906
chr1e	46500001	46600000	25.5597	14.3529
chr1e	46600001	46700000	29.7665	14.9934
chr1e	46700001	46800000	23.9894	14.3126
chr1e	46800001	46900000	27.5885	11.5726
chr1e	46900001	47000000	30.4731	12.0643
chr1e	47000001	47100000	26.7359	12.8207
chr1e	47100001	47200000	33.9645	13.5599
chr1e	47200001	47300000	26.3781	12.633
chr1e	47300001	47400000	23.5949	13.8646
chr1e	47400001	47500000	29.0295	14.4358
chr1e	47500001	47600000	26.5283	13.6171
chr1e	47600001	47700000	30.7713	13.852
chr1e	47700001	47800000	26.2213	14.0145
chr1e	47800001	47900000	28.6076	12.0742
chr1e	47900001	48000000	27.9042	11.8636
chr1e	48000001	48100000	26.8157	15.0774
chr1e	48100001	48200000	34.984	11.1122
chr1e	48200001	48300000	23.5338	14.0243
chr1e	48300001	48400000	31.4155	12.5762
chr1e	48400001	48500000	30.8403	13.8033
chr1e	48500001	48600000	31.7665	12.5017
chr1e	48600001	48700000	27.8377	11.7487
chr1e	48700001	48800000	29.062	12.1506
chr1e	48800001	48900000	27.6559	12.7309
chr1e	48900001	49000000	3.83805	10.9609
chr1e	49000001	49100000	33.1047	14.1012
chr1e	49100001	49200000	39.0866	12.2179
chr1e	49200001	49300000	36.1185	14.9339
chr1e	49300001	49400000	26.8036	10.6802
chr1e	49400001	49500000	32.5506	14.7867
chr1e	49500001	49600000	36.0881	12.6792
chr1e	49600001	49700000	32.7045	13.6166
chr1e	49700001	49800000	36.6	13.7442
chr1e	49800001	49900000	25.8302	12.8363
chr1e	49900001	50000000	36.0909	13.2589
chr1e	50000001	50100000	35.1305	12.5115
chr1e	50100001	50200000	27.2857	10.7282
chr1e	50200001	50300000	21.4099	12.299
chr1e	50300001	50400000	25.1259	12.4221
chr1e	50400001	50500000	24.9114	14.5179
chr1e	50500001	50600000	28.6663	11.4047
chr1e	50600001	50700000	33.4121	15.0253
chr1e	50700001	50800000	39.5973	13.9342
chr1e	50800001	50900000	22.2307	10.435
chr1e	50900001	51000000	30.5671	14.1391
chr1e	51000001	51100000	25.254	12.0529
chr1e	51100001	51200000	31.9829	13.9076
chr1e	51200001	51300000	32.8503	14.6137
chr1e	51300001	51400000	37.4219	13.2147
chr1e	51400001	51500000	41.5725	13.4968
chr1e	51500001	51600000	23.2779	12.0457
chr1e	51600001	51700000	23.7995	13.4876
chr1e	51700001	51800000	25.2628	11.8779
chr1e	51800001	51900000	16.9308	12.0904
chr1e	51900001	52000000	7.07733	12.8974
chr1e	52000001	52005836	NA	0
chr2c	1	100000	-20.1642	7.85638
chr2c	100001	200000	12.1703	9.18692
chr2c	200001	300000	-1.6482	9.44402
chr2c	300001	400000	26.5928	7.75426
chr2c	400001	500000	11.415	6.15346
chr2c	500001	600000	32.4656	8.98379
chr2c	600001	700000	31.4064	9.67438
chr2c	700001	800000	23.0963	9.10852
chr2c	800001	900000	15.3994	9.74975
chr2c	900001	1000000	27.701	7.74898
chr2c	1000001	1100000	24.1316	8.12514
chr2c	1100001	1200000	31.5239	8.768
chr2c	1200001	1300000	28.8407	7.77316
chr2c	1300001	1400000	21.0538	10.0634
chr2c	1400001	1500000	19.3737	7.90868
chr2c	1500001	1600000	14.713	9.08768
chr2c	1600001	1700000	35.1368	10.4604
chr2c	1700001	1800000	23.651	8.50042
chr2c	1800001	1900000	19.6593	9.75818
chr2c	1900001	2000000	26.4574	8.88572
chr2c	2000001	2100000	15.2808	8.4841
chr2c	2100001	2200000	10.0977	9.59608
chr2c	2200001	2300000	-3.54864	9.49687
chr2c	2300001	2400000	7.7245	9.9716
chr2c	2400001	2500000	17.5404	9.38827
chr2c	2500001	2600000	37.8368	9.62793
chr2c	2600001	2700000	34.6929	9.46475
chr2c	2700001	2800000	22.2537	8.83406
chr2c	2800001	2900000	18.9183	9.29756
chr2c	2900001	3000000	23.5838	10.1577
chr2c	3000001	3100000	12.1782	8.85896
chr2c	3100001	3200000	15.9124	8.87466
chr2c	3200001	3300000	35.072	11.2541
chr2c	3300001	3400000	44.1502	9.40666
chr2c	3400001	3500000	23.1595	8.8711
chr2c	3500001	3600000	18.5263	10.2527
chr2c	3600001	3700000	21.9164	9.06702
chr2c	3700001	3800000	24.6084	10.593
chr2c	3800001	3900000	17.5301	9.63781
chr2c	3900001	4000000	-10.6486	6.81475
chr2c	4000001	4100000	17.6138	8.37175
chr2c	4100001	4200000	31.6373	9.7122
chr2c	4200001	4300000	26.5183	9.304
chr2c	4300001	4400000	24.246	8.73455
chr2c	4400001	4500000	24.1733	8.449
chr2c	4500001	4600000	40.7145	9.71262
chr2c	4600001	4700000	12.8478	8.40315
chr2c	4700001	4800000	28.752	8.85295
chr2c	4800001	4900000	17.8332	10
chr2c	4900001	5000000	25.2175	9.6564
chr2c	5000001	5100000	37.4881	10.5549
chr2c	5100001	5200000	19.6312	9.38709
chr2c	5200001	5300000	5.28684	9.44265
chr2c	5300001	5400000	13.827	8.91526
chr2c	5400001	5500000	27.13	9.76506
chr2c	5500001	5600000	25.7303	9.85023
chr2c	5600001	5700000	22.8909	9.54534
chr2c	5700001	5800000	40.9726	9.49319
chr2c	5800001	5900000	34.4261	8.50823
chr2c	5900001	6000000	23.5094	9.70343
chr2c	6000001	6100000	24.4281	8.91674
chr2c	6100001	6200000	28.8343	9.96448
chr2c	6200001	6300000	37.8722	9.7589
chr2c	6300001	6400000	28.6053	9.03193
chr2c	6400001	6500000	-0.988803	7.26858
chr2c	6500001	6600000	30.1785	9.75908
chr2c	6600001	6700000	15.1218	8.58691
chr2c	6700001	6800000	26.9162	10.127
chr2c	6800001	6900000	7.97586	9.85832
chr2c	6900001	7000000	-7.13916	6.31117
chr2c	7000001	7100000	14.3594	11.2511
chr2c	7100001	7200000	1.40475	8.79486
chr2c	7200001	7300000	7.56507	8.72573
chr2c	7300001	7400000	14.2278	8.69253
chr2c	7400001	7500000	5.09804	7.9103
chr2c	7500001	7600000	18.9319	10.4916
chr2c	7600001	7700000	17.3408	10.5488
chr2c	7700001	7800000	20.8468	7.99961
chr2c	7800001	7900000	21.2757	9.56956
chr2c	7900001	8000000	30.0364	10.2111
chr2c	8000001	8100000	22.1848	9.23307
chr2c	8100001	8200000	21.032	11.3267
chr2c	8200001	8300000	8.10007	8.85448
chr2c	8300001	8400000	25.4415	9.04669
chr2c	8400001	8500000	26.5854	11.7929
chr2c	8500001	8600000	8.82614	8.76949
chr2c	8600001	8700000	10.5518	10.2762
chr2c	8700001	8800000	7.24835	10.117
chr2c	8800001	8900000	16.3095	9.75392
chr2c	8900001	9000000	21.077	9.0932
chr2c	9000001	9100000	25.0795	9.861
chr2c	9100001	9200000	22.1681	9.75183
chr2c	9200001	9300000	8.23642	8.20546
chr2c	9300001	9400000	14.9635	8.61874
chr2c	9400001	9500000	32.7981	10.6488
chr2c	9500001	9600000	3.86011	7.33546
chr2c	9600001	9700000	29.7013	8.47606
chr2c	9700001	9800000	8.41707	9.13214
chr2c	9800001	9900000	1.26641	7.81706
chr2c	9900001	10000000	1.17105	7.61472
chr2c	10000001	10100000	24.8261	11.9096
chr2c	10100001	10200000	12.6261	7.5658
chr2c	10200001	10300000	11.0325	8.46251
chr2c	10300001	10400000	8.66845	8.61493
chr2c	10400001	10500000	0.0910889	9.49288
chr2c	10500001	10600000	-29.5876	4.25815
chr2c	10600001	10700000	NA	0.05203
chr2c	10700001	10800000	NA	0.11326
chr2c	10800001	10900000	NA	0.91933
chr2c	10900001	11000000	2.64733	8.89086
chr2c	11000001	11100000	-1.31611	9.34221
chr2c	11100001	11200000	15.4899	9.11576
chr2c	11200001	11300000	4.74247	9.2718
chr2c	11300001	11400000	13.3042	10.3886
chr2c	11400001	11500000	7.83015	8.54085
chr2c	11500001	11600000	9.03047	10.3726
chr2c	11600001	11700000	-7.58857	9.47256
chr2c	11700001	11800000	3.49531	8.22394
chr2c	11800001	11900000	21.6594	8.86592
chr2c	11900001	12000000	20.7474	9.47796
chr2c	12000001	12100000	22.3616	7.82906
chr2c	12100001	12200000	15.5767	8.92539
chr2c	12200001	12300000	5.09525	8.94698
chr2c	12300001	12400000	15.0437	9.20985
chr2c	12400001	12500000	19.4047	7.00923
chr2c	12500001	12600000	15.5776	7.82003
chr2c	12600001	12700000	17.9336	9.21179
chr2c	12700001	12800000	4.41945	8.79331
chr2c	12800001	12900000	-10.0479	7.40813
chr2c	12900001	13000000	-33.7033	2.08909
chr2c	13000001	13100000	-11.2955	9.63174
chr2c	13100001	13200000	-23.8536	6.94058
chr2c	13200001	13300000	-8.61832	9.45062
chr2c	13300001	13400000	-3.05488	10.4238
chr2c	13400001	13500000	-16.7547	6.9233
chr2c	13500001	13600000	8.06339	9.49977
chr2c	13600001	13700000	-7.78088	8.63302
chr2c	13700001	13800000	11.8797	9.17229
chr2c	13800001	13900000	6.70281	10.1211
chr2c	13900001	14000000	9.56121	9.00314
chr2c	14000001	14100000	1.70713	9.4033
chr2c	14100001	14200000	-3.20908	6.34209
chr2c	14200001	14300000	0.717171	8.88812
chr2c	14300001	14400000	-7.77684	8.17423
chr2c	14400001	14500000	-4.64554	8.17253
chr2c	14500001	14600000	-12.8719	8.12751
chr2c	14600001	14700000	-19.2616	8.69581
chr2c	14700001	14800000	-15.7821	7.65528
chr2c	14800001	14900000	-18.1876	9.91269
chr2c	14900001	15000000	-32.0332	6.05758
chr2c	15000001	15100000	-25.4722	8.77905
chr2c	15100001	15200000	-22.7371	9.31897
chr2c	15200001	15300000	-10.1464	9.83417
chr2c	15300001	15400000	-11.7516	4.41808
chr2c	15400001	15500000	-9.88032	4.20265
chr2c	15500001	15600000	24.1243	9.34919
chr2c	15600001	15700000	5.00656	8.96201
chr2c	15700001	15800000	13.0652	9.68332
chr2c	15800001	15900000	14.9085	10.1668
chr2c	15900001	16000000	18.2668	9.44337
chr2c	16000001	16100000	6.67329	10.0065
chr2c	16100001	16200000	15.7181	8.56896
chr2c	16200001	16300000	22.7748	9.09987
chr2c	16300001	16400000	-6.12551	6.2167
chr2c	16400001	16500000	20.8329	9.593
chr2c	16500001	16600000	18.6164	9.4924
chr2c	16600001	16700000	3.93574	8.75266
chr2c	16700001	16800000	-2.40013	6.77529
chr2c	16800001	16900000	15.7944	8.53397
chr2c	16900001	17000000	25.3429	9.96686
chr2c	17000001	17100000	19.0274	10.9622
chr2c	17100001	17200000	10.4384	7.40343
chr2c	17200001	17300000	20.1389	12.1372
chr2c	17300001	17400000	31.1688	8.65176
chr2c	17400001	17500000	17.8044	6.19275
chr2c	17500001	17600000	16.1602	8.69142
chr2c	17600001	17700000	24.7212	10.4942
chr2c	17700001	17800000	15.5448	8.98306
chr2c	17800001	17900000	18.8443	9.63444
chr2c	17900001	18000000	31.3279	9.02264
chr2c	18000001	18100000	30.0046	9.74192
chr2c	18100001	18200000	27.7474	8.6756
chr2c	18200001	18300000	26.9403	9.57953
chr2c	18300001	18400000	25.2813	9.68088
chr2c	18400001	18500000	25.4877	9.51226
chr2c	18500001	18600000	-0.305582	6.7065
chr2c	18600001	18700000	NA	0.64674
chr2c	18700001	18800000	1.98269	8.63433
chr2c	18800001	18900000	21.8635	8.87581
chr2c	18900001	19000000	12.9196	9.60665
chr2c	19000001	19100000	12.8699	7.83011
chr2c	19100001	19200000	9.24256	7.66398
chr2c	19200001	19300000	14.2789	8.61237
chr2c	19300001	19400000	13.2632	7.67424
chr2c	19400001	19500000	20.4792	10.5355
chr2c	19500001	19600000	-6.69577	6.94697
chr2c	19600001	19700000	18.5596	12.0389
chr2c	19700001	19800000	0.95962	6.98314
chr2c	19800001	19900000	22.094	8.90318
chr2c	19900001	20000000	15.8951	8.40874
chr2c	20000001	20100000	22.6754	9.25603
chr2c	20100001	20200000	14.7409	8.81824
chr2c	20200001	20300000	9.43934	8.1236
chr2c	20300001	20400000	12.093	10.4018
chr2c	20400001	20500000	7.83358	9.25486
chr2c	20500001	20600000	5.53159	7.71039
chr2c	20600001	20700000	2.3935	6.86659
chr2c	20700001	20800000	14.8913	8.86502
chr2c	20800001	20900000	8.51604	8.34444
chr2c	20900001	21000000	9.03349	8.83849
chr2c	21000001	21100000	10.673	9.72648
chr2c	21100001	21200000	14.4452	7.44997
chr2c	21200001	21300000	10.8763	8.61415
chr2c	21300001	21400000	10.1482	9.6689
chr2c	21400001	21500000	8.30509	7.82427
chr2c	21500001	21600000	14.01	9.60681
chr2c	21600001	21700000	-4.22026	8.85405
chr2c	21700001	21800000	7.9234	8.45527
chr2c	21800001	21900000	15.6423	8.27784
chr2c	21900001	22000000	1.84077	10.071
chr2c	22000001	22100000	12.2269	9.13213
chr2c	22100001	22200000	-5.28111	10.6904
chr2c	22200001	22300000	2.00822	9.67018
chr2c	22300001	22400000	-0.0919166	10.2809
chr2c	22400001	22500000	-8.2478	9.41865
chr2c	22500001	22600000	-15.5471	10.4289
chr2c	22600001	22700000	-14.0953	7.07247
chr2c	22700001	22800000	-13.5008	10.3759
chr2c	22800001	22900000	-18.4378	7.44253
chr2c	22900001	23000000	-2.24203	8.87994
chr2c	23000001	23100000	2.65731	9.63265
chr2c	23100001	23200000	0.240583	8.90577
chr2c	23200001	23300000	-11.2976	10.7858
chr2c	23300001	23400000	-8.1772	10.2579
chr2c	23400001	23500000	-2.93253	7.83557
chr2c	23500001	23600000	-0.479888	9.71506
chr2c	23600001	23700000	-8.49636	8.82087
chr2c	23700001	23800000	-1.03548	7.96831
chr2c	23800001	23900000	-4.77338	10.6397
chr2c	23900001	24000000	-18.3026	9.63655
chr2c	24000001	24100000	-20.1292	5.10315
chr2c	24100001	24200000	-23.6718	9.00178
chr2c	24200001	24300000	-23.6068	8.06012
chr2c	24300001	24400000	-17.6967	9.09316
chr2c	24400001	24500000	-22.2607	8.69207
chr2c	24500001	24600000	-22.1433	8.38604
chr2c	24600001	24700000	-16.336	8.15771
chr2c	24700001	24800000	-21.8518	7.53838
chr2c	24800001	24900000	-15.4837	5.76273
chr2c	24900001	25000000	-4.3482	1.53474
chr2c	25000001	25100000	-13.6437	9.0432
chr2c	25100001	25200000	-19.9611	10.2058
chr2c	25200001	25300000	-21.2838	5.20189
chr2c	25300001	25400000	-15.6167	7.61956
chr2c	25400001	25500000	5.18863	9.85916
chr2c	25500001	25600000	11.2856	11.3485
chr2c	25600001	25700000	-12.7478	8.59837
chr2c	25700001	25800000	-8.02359	9.54865
chr2c	25800001	25900000	-17.7977	10.3612
chr2c	25900001	26000000	-22.7393	9.89009
chr2c	26000001	26100000	-21.1405	10.26
chr2c	26100001	26200000	-16.8899	9.91698
chr2c	26200001	26300000	-13.526	7.71895
chr2c	26300001	26400000	-10.8656	8.48732
chr2c	26400001	26500000	1.40456	8.06993
chr2c	26500001	26600000	-11.9707	8.59337
chr2c	26600001	26700000	-22.5316	8.72289
chr2c	26700001	26800000	-19.3748	9.27651
chr2c	26800001	26900000	-23.1125	11.6838
chr2c	26900001	27000000	-18.854	9.59151
chr2c	27000001	27100000	-17.6025	9.76832
chr2c	27100001	27200000	-5.87495	7.36016
chr2c	27200001	27300000	-13.1664	9.00279
chr2c	27300001	27400000	-16.3551	7.69466
chr2c	27400001	27500000	-23.2043	9.61476
chr2c	27500001	27600000	-17.76	9.29102
chr2c	27600001	27700000	-14.7806	10.5117
chr2c	27700001	27800000	-18.1489	8.77039
chr2c	27800001	27900000	-19.6613	6.51993
chr2c	27900001	28000000	-20.337	6.96884
chr2c	28000001	28100000	-22.954	8.64799
chr2c	28100001	28200000	-22.5565	5.77666
chr2c	28200001	28300000	-16.2016	7.36809
chr2c	28300001	28400000	-20.7123	9.89655
chr2c	28400001	28500000	-18.902	11.9703
chr2c	28500001	28600000	-19.2831	9.13674
chr2c	28600001	28700000	-19.5251	8.68258
chr2c	28700001	28800000	-9.86024	4.2434
chr2c	28800001	28900000	-7.20357	8.87648
chr2c	28900001	29000000	-4.90474	10.5476
chr2c	29000001	29100000	-17.0848	11.5512
chr2c	29100001	29200000	-17.4627	11.5058
chr2c	29200001	29300000	-23.0374	13.0352
chr2c	29300001	29400000	-13.6578	9.64658
chr2c	29400001	29500000	-21.9168	8.15523
chr2c	29500001	29600000	-23.355	9.14098
chr2c	29600001	29700000	-18.6304	6.32372
chr2c	29700001	29800000	-18.955	9.22166
chr2c	29800001	29900000	-14.0982	8.04222
chr2c	29900001	30000000	-21.0588	8.74177
chr2c	30000001	30100000	-15.2465	6.28435
chr2c	30100001	30200000	-10.4296	6.40229
chr2c	30200001	30300000	-19.1299	8.44427
chr2c	30300001	30400000	-16.1559	11.2048
chr2c	30400001	30500000	-21.8469	10.8428
chr2c	30500001	30600000	-11.2784	8.51961
chr2c	30600001	30700000	-13.5189	11.2641
chr2c	30700001	30800000	-16.9755	11.1357
chr2c	30800001	30900000	-15.6223	10.6658
chr2c	30900001	31000000	-8.68584	8.00768
chr2c	31000001	31100000	-15.5159	10.3094
chr2c	31100001	31200000	-9.44244	10.2783
chr2c	31200001	31300000	-15.304	10.4082
chr2c	31300001	31400000	-13.2018	9.50254
chr2c	31400001	31500000	-16.3293	7.36444
chr2c	31500001	31600000	-12.6765	7.701
chr2c	31600001	31700000	-17.4407	9.12549
chr2c	31700001	31800000	-19.03	8.80443
chr2c	31800001	31900000	-5.17237	9.79684
chr2c	31900001	32000000	-15.1518	7.97748
chr2c	32000001	32100000	-5.8936	4.97401
chr2c	32100001	32200000	-12.9803	7.59894
chr2c	32200001	32300000	-17.5466	10.9798
chr2c	32300001	32400000	-18.378	10.0821
chr2c	32400001	32500000	-15.534	9.6088
chr2c	32500001	32600000	-20.0348	8.6775
chr2c	32600001	32700000	-23.0577	9.6242
chr2c	32700001	32800000	-20.1882	7.5153
chr2c	32800001	32900000	-2.59555	5.27695
chr2c	32900001	33000000	-1.06298	1.85072
chr2c	33000001	33100000	-20.2974	9.58132
chr2c	33100001	33200000	-15.6435	11.6564
chr2c	33200001	33300000	-11.7826	5.2234
chr2c	33300001	33400000	-16.3425	7.2549
chr2c	33400001	33500000	-20.3662	7.63163
chr2c	33500001	33600000	-16.1715	9.08248
chr2c	33600001	33700000	-16.0909	7.73093
chr2c	33700001	33800000	-17.93	13.1861
chr2c	33800001	33900000	-5.98177	6.14015
chr2c	33900001	34000000	-3.04733	8.79715
chr2c	34000001	34100000	-9.78726	8.86639
chr2c	34100001	34200000	-5.90842	7.7275
chr2c	34200001	34300000	2.98508	4.78939
chr2c	34300001	34400000	-4.66224	9.42555
chr2c	34400001	34500000	-8.62058	10.3065
chr2c	34500001	34600000	-10.6998	9.2455
chr2c	34600001	34700000	NA	0.57799
chr2c	34700001	34800000	-11.8375	5.71081
chr2c	34800001	34900000	-13.1246	8.81655
chr2c	34900001	35000000	-16.3257	9.12427
chr2c	35000001	35100000	-16.4335	9.60422
chr2c	35100001	35200000	8.75036	5.15934
chr2c	35200001	35300000	-10.4265	10.5589
chr2c	35300001	35400000	-8.76746	7.64116
chr2c	35400001	35500000	-16.3421	10.1056
chr2c	35500001	35600000	NA	0.83679
chr2c	35600001	35700000	NA	0.02071
chr2c	35700001	35800000	NA	0.89627
chr2c	35800001	35900000	-15.9529	7.87771
chr2c	35900001	36000000	-16.9506	6.24849
chr2c	36000001	36100000	-17.7989	9.41301
chr2c	36100001	36200000	-13.6291	9.11031
chr2c	36200001	36300000	-13.9249	8.33207
chr2c	36300001	36400000	3.7558	2.98144
chr2c	36400001	36500000	-5.06551	7.69421
chr2c	36500001	36600000	-19.0016	11.5902
chr2c	36600001	36700000	-19.6149	8.11447
chr2c	36700001	36800000	-17.5041	9.72706
chr2c	36800001	36900000	-17.1838	9.22314
chr2c	36900001	37000000	-15.184	8.57839
chr2c	37000001	37100000	-0.966016	4.39442
chr2c	37100001	37200000	-14.8816	8.64953
chr2c	37200001	37300000	-12.0242	9.82867
chr2c	37300001	37400000	-13.7079	9.28742
chr2c	37400001	37500000	-18.0375	11.1043
chr2c	37500001	37600000	-13.4629	7.14598
chr2c	37600001	37700000	-7.60583	7.70297
chr2c	37700001	37800000	-10.6655	5.87087
chr2c	37800001	37900000	-14.6628	10.6799
chr2c	37900001	38000000	-16.6452	7.77988
chr2c	38000001	38100000	-3.50908	5.02549
chr2c	38100001	38200000	-15.951	8.04314
chr2c	38200001	38300000	-7.40366	6.14663
chr2c	38300001	38400000	-11.4534	5.93487
chr2c	38400001	38500000	-10.638	7.89307
chr2c	38500001	38600000	-9.96676	7.77614
chr2c	38600001	38700000	-21.488	11.8681
chr2c	38700001	38800000	-13.3864	9.20233
chr2c	38800001	38900000	-14.0203	8.18565
chr2c	38900001	39000000	-8.46989	7.46932
chr2c	39000001	39100000	-12.8304	7.57847
chr2c	39100001	39200000	-9.85129	9.74421
chr2c	39200001	39300000	-13.4178	12.1477
chr2c	39300001	39400000	-7.98021	7.39357
chr2c	39400001	39500000	-12.5273	8.96951
chr2c	39500001	39600000	-11.8208	7.28756
chr2c	39600001	39700000	-16.7927	10.9734
chr2c	39700001	39800000	-8.72158	7.57622
chr2c	39800001	39900000	-18.1665	9.27854
chr2c	39900001	40000000	-9.67984	8.0039
chr2c	40000001	40100000	-14.011	11.0109
chr2c	40100001	40200000	-4.45731	9.2981
chr2c	40200001	40300000	-8.90737	10.2461
chr2c	40300001	40400000	-5.47483	6.29713
chr2c	40400001	40500000	-11.5708	8.17732
chr2c	40500001	40600000	-11.8001	7.77349
chr2c	40600001	40700000	2.94187	4.17935
chr2c	40700001	40800000	-16.1242	8.61605
chr2c	40800001	40900000	-6.91786	6.32559
chr2c	40900001	41000000	-7.88955	8.995
chr2c	41000001	41100000	-7.18967	9.91493
chr2c	41100001	41200000	-12.2364	8.13157
chr2c	41200001	41300000	-5.7887	5.57093
chr2c	41300001	41400000	-11.6147	8.98601
chr2c	41400001	41500000	-8.77824	8.3607
chr2c	41500001	41600000	-16.9778	10.9133
chr2c	41600001	41700000	-12.8887	9.08262
chr2c	41700001	41800000	-15.0927	9.00919
chr2c	41800001	41900000	-10.9072	6.03922
chr2c	41900001	42000000	NA	1.21739
chr2c	42000001	42100000	NA	0.33963
chr2c	42100001	42200000	15.4199	1.80709
chr2c	42200001	42300000	-9.14731	3.11405
chr2c	42300001	42400000	-18.3776	7.2802
chr2c	42400001	42500000	-3.0186	5.2787
chr2c	42500001	42600000	-15.4359	8.45127
chr2c	42600001	42700000	-8.31412	5.83828
chr2c	42700001	42800000	-13.7155	6.18021
chr2c	42800001	42900000	-8.39529	3.59166
chr2c	42900001	43000000	9.93841	2.93879
chr2c	43000001	43100000	11.1785	4.60553
chr2c	43100001	43200000	19.9612	3.14677
chr2c	43200001	43300000	NA	0.77116
chr2c	43300001	43400000	17.7906	2.94572
chr2c	43400001	43500000	4.68531	5.88224
chr2c	43500001	43600000	-0.436623	4.20384
chr2c	43600001	43700000	4.25442	4.97282
chr2c	43700001	43800000	-11.2734	6.19422
chr2c	43800001	43900000	-9.12193	6.08027
chr2c	43900001	44000000	-12.9158	7.65932
chr2c	44000001	44100000	-6.26936	5.14496
chr2c	44100001	44200000	-9.12308	7.02704
chr2c	44200001	44300000	-6.47192	6.39065
chr2c	44300001	44400000	-11.2365	8.71786
chr2c	44400001	44500000	7.5138	5.00462
chr2c	44500001	44600000	-12.8934	9.36096
chr2c	44600001	44700000	-5.31419	5.48329
chr2c	44700001	44800000	6.85942	6.08613
chr2c	44800001	44900000	-8.19817	8.08663
chr2c	44900001	45000000	0.442641	7.70328
chr2c	45000001	45100000	10.4325	2.49468
chr2c	45100001	45200000	10.835	2.33111
chr2c	45200001	45300000	19.2561	2.49251
chr2c	45300001	45400000	15.5909	2.18359
chr2c	45400001	45500000	NA	1.08304
chr2c	45500001	45600000	NA	0.07705
chr2c	45600001	45700000	NA	0.65159
chr2c	45700001	45800000	NA	0.12643
chr2c	45800001	45900000	NA	0.00519
chr2c	45900001	46000000	NA	0
chr2c	46000001	46100000	NA	0.0735
chr2c	46100001	46200000	NA	0.85376
chr2c	46200001	46300000	NA	1.02164
chr2c	46300001	46400000	12.3341	2.99112
chr2c	46400001	46500000	-8.75631	7.94599
chr2c	46500001	46600000	-10.98	6.27923
chr2c	46600001	46700000	-11.25	4.16424
chr2c	46700001	46800000	-4.85938	4.26966
chr2c	46800001	46900000	1.10701	3.32305
chr2c	46900001	47000000	-13.0396	4.99743
chr2c	47000001	47100000	-12.9581	6.19875
chr2c	47100001	47200000	-6.19655	5.15091
chr2c	47200001	47300000	-0.346168	3.45848
chr2c	47300001	47400000	5.16617	1.43423
chr2c	47400001	47500000	9.83947	3.32663
chr2c	47500001	47600000	-4.4148	4.31596
chr2c	47600001	47700000	2.03445	1.3387
chr2c	47700001	47800000	2.87928	1.44458
chr2c	47800001	47900000	-9.02735	6.59476
chr2c	47900001	48000000	-13.527	5.79292
chr2c	48000001	48100000	-16.0826	5.44094
chr2c	48100001	48200000	-6.63833	7.68885
chr2c	48200001	48300000	-14.1073	3.91925
chr2c	48300001	48400000	-12.7343	6.56433
chr2c	48400001	48500000	-1.41016	4.96091
chr2c	48500001	48600000	4.442	1.36837
chr2c	48600001	48700000	-12.1387	7.35433
chr2c	48700001	48800000	0.866604	4.92276
chr2c	48800001	48900000	-3.0963	5.43267
chr2c	48900001	49000000	-15.0312	10.2366
chr2c	49000001	49100000	-15.1253	6.74749
chr2c	49100001	49200000	-9.77059	4.29037
chr2c	49200001	49300000	-2.65349	3.86662
chr2c	49300001	49400000	-14.0076	7.80074
chr2c	49400001	49500000	1.03788	1.84269
chr2c	49500001	49600000	-10.2086	8.01406
chr2c	49600001	49700000	-3.47642	3.0333
chr2c	49700001	49800000	-9.60372	5.66206
chr2c	49800001	49900000	-12.3579	5.70836
chr2c	49900001	50000000	-15.1042	9.77133
chr2c	50000001	50100000	-7.5543	4.24512
chr2c	50100001	50200000	-10.3336	5.07792
chr2c	50200001	50300000	5.58365	1.27484
chr2c	50300001	50400000	-1.64532	2.99929
chr2c	50400001	50500000	-3.24649	6.34366
chr2c	50500001	50600000	-4.16362	3.70445
chr2c	50600001	50700000	-0.389039	3.80745
chr2c	50700001	50800000	-4.88743	3.76988
chr2c	50800001	50900000	-3.14287	7.4087
chr2c	50900001	51000000	-0.540539	3.75162
chr2c	51000001	51100000	4.21446	5.72267
chr2c	51100001	51200000	-7.39635	8.39085
chr2c	51200001	51300000	-14.5592	6.57087
chr2c	51300001	51400000	-14.3302	5.35865
chr2c	51400001	51500000	-15.5821	7.35076
chr2c	51500001	51600000	-11.4165	6.67077
chr2c	51600001	51700000	-3.7863	5.1294
chr2c	51700001	51800000	-8.15141	7.17597
chr2c	51800001	51900000	-21.1672	10.2901
chr2c	51900001	52000000	-13.7217	6.60095
chr2c	52000001	52100000	0.276915	3.65939
chr2c	52100001	52200000	-0.962937	4.2123
chr2c	52200001	52300000	-9.37897	4.98685
chr2c	52300001	52400000	NA	0.70107
chr2c	52400001	52500000	-14.7962	5.29492
chr2c	52500001	52600000	-15.9143	11.3071
chr2c	52600001	52700000	-12.9838	8.08501
chr2c	52700001	52800000	-11.673	4.87431
chr2c	52800001	52900000	-11.0246	6.95321
chr2c	52900001	53000000	-11.8235	11.0165
chr2c	53000001	53100000	-13.6062	6.5514
chr2c	53100001	53200000	10.5819	2.19586
chr2c	53200001	53300000	-0.77587	4.67877
chr2c	53300001	53400000	-15.9412	8.08588
chr2c	53400001	53500000	-10.1207	6.18245
chr2c	53500001	53600000	-10.6085	8.7471
chr2c	53600001	53700000	-1.94996	2.90131
chr2c	53700001	53800000	-6.8522	7.8847
chr2c	53800001	53900000	-11.2023	6.18203
chr2c	53900001	54000000	-7.03604	8.12976
chr2c	54000001	54100000	-11.5762	8.38104
chr2c	54100001	54200000	-8.90988	7.97043
chr2c	54200001	54300000	2.26925	5.08857
chr2c	54300001	54400000	8.56326	5.53918
chr2c	54400001	54500000	-12.2423	7.61999
chr2c	54500001	54600000	1.36295	2.47693
chr2c	54600001	54700000	-13.7949	8.05594
chr2c	54700001	54800000	-10.9707	8.32938
chr2c	54800001	54900000	-13.4073	7.08432
chr2c	54900001	55000000	-9.68369	7.82838
chr2c	55000001	55100000	-8.76391	9.12884
chr2c	55100001	55200000	-2.27418	7.95761
chr2c	55200001	55300000	-10.4012	9.19579
chr2c	55300001	55400000	-5.92753	6.3525
chr2c	55400001	55500000	-14.3926	10.2968
chr2c	55500001	55600000	-12.1313	7.68875
chr2c	55600001	55700000	-6.21124	4.2951
chr2c	55700001	55800000	-14.4427	9.14915
chr2c	55800001	55900000	-4.11993	6.6501
chr2c	55900001	56000000	-10.2517	5.88703
chr2c	56000001	56100000	-11.8689	7.96193
chr2c	56100001	56200000	3.81426	2.58985
chr2c	56200001	56300000	-17.7702	8.93867
chr2c	56300001	56400000	-14.5405	7.7082
chr2c	56400001	56500000	-12.0398	7.75244
chr2c	56500001	56600000	-15.4179	6.98986
chr2c	56600001	56700000	-2.60849	5.16863
chr2c	56700001	56800000	-7.75702	8.52407
chr2c	56800001	56900000	-14.4942	8.31257
chr2c	56900001	57000000	-12.8132	5.27664
chr2c	57000001	57100000	20.803	1.55902
chr2c	57100001	57200000	-6.51925	6.33157
chr2c	57200001	57300000	-17.1559	11.0322
chr2c	57300001	57400000	18.5363	1.31146
chr2c	57400001	57500000	-14.0404	8.19246
chr2c	57500001	57600000	-2.84847	7.63759
chr2c	57600001	57700000	-8.16806	6.43624
chr2c	57700001	57800000	-15.7566	7.29216
chr2c	57800001	57900000	-13.1922	9.66994
chr2c	57900001	58000000	-14.3305	9.19235
chr2c	58000001	58100000	-18.488	11.1836
chr2c	58100001	58200000	-12.8871	9.35583
chr2c	58200001	58300000	-11.3092	10.0595
chr2c	58300001	58400000	-8.21844	8.03823
chr2c	58400001	58500000	-8.45015	7.80106
chr2c	58500001	58600000	-10.6556	10.86
chr2c	58600001	58700000	-9.95869	9.1143
chr2c	58700001	58800000	-6.84428	9.412
chr2c	58800001	58900000	-20.6397	10.2708
chr2c	58900001	59000000	-10.841	8.55029
chr2c	59000001	59100000	6.75187	2.97933
chr2c	59100001	59200000	3.74864	2.84823
chr2c	59200001	59300000	-11.5783	6.22495
chr2c	59300001	59400000	-13.6614	9.84134
chr2c	59400001	59500000	-7.37973	11.4677
chr2c	59500001	59600000	-6.14601	7.86378
chr2c	59600001	59700000	-9.54876	8.37895
chr2c	59700001	59800000	-7.9336	6.29636
chr2c	59800001	59900000	-16.1379	8.15844
chr2c	59900001	60000000	-12.085	12.9782
chr2c	60000001	60100000	-11.2777	11.4618
chr2c	60100001	60200000	2.13015	3.22417
chr2c	60200001	60300000	-14.1752	10.3213
chr2c	60300001	60400000	-15.7616	10.8696
chr2c	60400001	60500000	-13.8334	11.3287
chr2c	60500001	60600000	-5.31064	8.42345
chr2c	60600001	60700000	-10.6302	9.98621
chr2c	60700001	60800000	-15.2681	8.99415
chr2c	60800001	60900000	-14.369	10.0348
chr2c	60900001	61000000	-5.83337	6.74482
chr2c	61000001	61100000	-11.4455	10.09
chr2c	61100001	61200000	-14.8579	9.66017
chr2c	61200001	61300000	-13.7974	10.4657
chr2c	61300001	61400000	-6.64655	13.1236
chr2c	61400001	61500000	-9.58398	11.086
chr2c	61500001	61600000	-4.34534	10.5714
chr2c	61600001	61700000	-10.5502	7.06675
chr2c	61700001	61800000	-6.85519	8.18179
chr2c	61800001	61900000	-17.4366	13.4088
chr2c	61900001	62000000	-7.08853	8.37509
chr2c	62000001	62100000	-3.37771	6.06357
chr2c	62100001	62200000	-10.3864	8.58384
chr2c	62200001	62300000	-9.32155	11.4898
chr2c	62300001	62400000	-13.5185	11.7782
chr2c	62400001	62500000	-17.5164	12.8679
chr2c	62500001	62600000	-12.3881	10.9478
chr2c	62600001	62700000	-17.1345	10.4256
chr2c	62700001	62800000	-16.0117	10.6041
chr2c	62800001	62900000	-7.21279	8.72037
chr2c	62900001	63000000	-12.53	11.52
chr2c	63000001	63100000	-11.5484	11.4376
chr2c	63100001	63200000	-12.7007	11.7332
chr2c	63200001	63300000	-3.61691	7.97189
chr2c	63300001	63400000	-4.99424	7.17608
chr2c	63400001	63500000	-6.59178	12.2258
chr2c	63500001	63600000	-4.61231	9.35732
chr2c	63600001	63700000	-15.586	12.3704
chr2c	63700001	63800000	-14.0982	11.738
chr2c	63800001	63900000	-11.0104	9.60204
chr2c	63900001	64000000	-2.29084	10.6971
chr2c	64000001	64100000	2.07299	11.6527
chr2c	64100001	64200000	-6.69463	11.0046
chr2c	64200001	64300000	-5.50784	5.44139
chr2c	64300001	64400000	-10.4618	7.93201
chr2c	64400001	64500000	-5.16091	8.19314
chr2c	64500001	64600000	-11.318	8.30716
chr2c	64600001	64700000	-9.71016	8.50008
chr2c	64700001	64800000	-15.471	11.3901
chr2c	64800001	64900000	-13.8844	10.5955
chr2c	64900001	65000000	-13.4305	11.2758
chr2c	65000001	65100000	-5.99753	8.75598
chr2c	65100001	65200000	-16.3294	10.2525
chr2c	65200001	65300000	-13.6809	7.62092
chr2c	65300001	65400000	-12.2669	7.92162
chr2c	65400001	65500000	-10.9306	9.99051
chr2c	65500001	65600000	-12.4775	9.64277
chr2c	65600001	65700000	-8.58087	8.69052
chr2c	65700001	65800000	-9.44614	10.1363
chr2c	65800001	65900000	-12.6507	10.8832
chr2c	65900001	66000000	-0.891637	10.0644
chr2c	66000001	66100000	-15.9335	8.81401
chr2c	66100001	66200000	6.17694	8.02682
chr2c	66200001	66300000	-6.63346	10.6813
chr2c	66300001	66400000	0.586115	9.14417
chr2c	66400001	66500000	-9.44672	10.0332
chr2c	66500001	66600000	-17.3086	9.49694
chr2c	66600001	66700000	-15.4227	11.7387
chr2c	66700001	66800000	-12.0402	10.2949
chr2c	66800001	66900000	-12.972	11.9584
chr2c	66900001	67000000	-0.512638	8.65603
chr2c	67000001	67100000	-1.74523	10.0696
chr2c	67100001	67200000	-10.5489	9.76821
chr2c	67200001	67300000	-10.0098	11.0203
chr2c	67300001	67400000	-8.13112	9.79668
chr2c	67400001	67500000	-16.2955	10.4557
chr2c	67500001	67600000	-12.5459	9.89663
chr2c	67600001	67700000	-13.9155	10.6529
chr2c	67700001	67800000	-11.7099	9.67217
chr2c	67800001	67900000	-12.1821	11.5611
chr2c	67900001	68000000	-13.7215	10.8954
chr2c	68000001	68100000	2.57054	7.83214
chr2c	68100001	68200000	1.46095	4.12608
chr2c	68200001	68300000	17.5579	4.33775
chr2c	68300001	68400000	15.3422	8.57115
chr2c	68400001	68500000	19.0451	7.77832
chr2c	68500001	68600000	-1.39676	10.6463
chr2c	68600001	68700000	9.78866	10.3943
chr2c	68700001	68800000	0.561909	6.92171
chr2c	68800001	68900000	0.346774	11.2331
chr2c	68900001	69000000	13.0946	9.48569
chr2c	69000001	69100000	3.72663	10.3708
chr2c	69100001	69200000	17.3311	8.61765
chr2c	69200001	69300000	28.7042	9.38516
chr2c	69300001	69400000	21.4223	9.92832
chr2c	69400001	69500000	26.6786	7.6527
chr2c	69500001	69600000	24.4323	9.9377
chr2c	69600001	69700000	19.7934	8.9532
chr2c	69700001	69800000	27.7867	9.54366
chr2c	69800001	69900000	11.7578	10.0275
chr2c	69900001	70000000	21.9724	8.05657
chr2c	70000001	70100000	28.244	9.31664
chr2c	70100001	70200000	31.0709	9.30863
chr2c	70200001	70300000	32.8567	8.53638
chr2c	70300001	70400000	26.8627	9.25747
chr2c	70400001	70500000	16.9315	8.24929
chr2c	70500001	70600000	9.23744	6.11925
chr2c	70600001	70700000	-5.95697	10.165
chr2c	70700001	70800000	6.93293	10.6039
chr2c	70800001	70900000	14.4135	8.90647
chr2c	70900001	71000000	33.6155	10.713
chr2c	71000001	71100000	16.5338	10.6582
chr2c	71100001	71200000	31.0318	9.41247
chr2c	71200001	71300000	36.0127	8.31642
chr2c	71300001	71400000	36.1586	8.77375
chr2c	71400001	71500000	37.86	9.52947
chr2c	71500001	71600000	32.5629	7.47715
chr2c	71600001	71700000	33.6013	9.08211
chr2c	71700001	71800000	11.4666	9.39377
chr2c	71800001	71900000	38.4599	9.26821
chr2c	71900001	72000000	30.622	9.3677
chr2c	72000001	72100000	29.38	8.35747
chr2c	72100001	72200000	29.0807	9.23624
chr2c	72200001	72300000	21.5084	8.78534
chr2c	72300001	72400000	19.776	9.46364
chr2c	72400001	72500000	4.29989	8.98224
chr2c	72500001	72600000	-14.8639	2.6991
chr2c	72600001	72700000	-6.90323	7.07612
chr2c	72700001	72800000	9.09296	9.50126
chr2c	72800001	72900000	26.4516	8.07307
chr2c	72900001	73000000	36.4777	8.64708
chr2c	73000001	73100000	27.6135	10.0682
chr2c	73100001	73200000	29.203	8.61449
chr2c	73200001	73300000	38.2623	8.82633
chr2c	73300001	73400000	39.5666	9.86361
chr2c	73400001	73500000	44.1085	8.9393
chr2c	73500001	73600000	43.3638	9.02947
chr2c	73600001	73700000	42.7909	8.92525
chr2c	73700001	73800000	43.9736	9.92037
chr2c	73800001	73900000	40.0377	9.11952
chr2c	73900001	74000000	35.3489	7.85779
chr2c	74000001	74100000	42.7048	8.72213
chr2c	74100001	74200000	36.0163	8.17579
chr2c	74200001	74300000	41.2207	8.98506
chr2c	74300001	74400000	43.9255	10.0082
chr2c	74400001	74500000	34.6815	10.8866
chr2c	74500001	74600000	23.5154	5.99951
chr2c	74600001	74700000	NA	0
chr2c	74700001	74718367	NA	0
chr2e	1	100000	-12.0554	8.60976
chr2e	100001	200000	-21.6562	7.99205
chr2e	200001	300000	1.54317	8.37848
chr2e	300001	400000	9.26416	8.6511
chr2e	400001	500000	11.4052	7.9812
chr2e	500001	600000	42.2342	9.51052
chr2e	600001	700000	21.5158	8.75489
chr2e	700001	800000	29.173	10.2758
chr2e	800001	900000	20.4074	9.10283
chr2e	900001	1000000	13.3701	9.51885
chr2e	1000001	1100000	15.9186	6.95625
chr2e	1100001	1200000	22.0298	9.01297
chr2e	1200001	1300000	13.812	9.39149
chr2e	1300001	1400000	-0.83738	6.00599
chr2e	1400001	1500000	14.7022	8.44283
chr2e	1500001	1600000	9.82711	10.3646
chr2e	1600001	1700000	14.8248	8.05838
chr2e	1700001	1800000	1.7442	8.15457
chr2e	1800001	1900000	18.9136	10.6357
chr2e	1900001	2000000	22.1643	9.75681
chr2e	2000001	2100000	32.4162	9.51458
chr2e	2100001	2200000	0.347327	8.10676
chr2e	2200001	2300000	7.83572	8.36848
chr2e	2300001	2400000	12.4014	9.46798
chr2e	2400001	2500000	5.16872	8.66072
chr2e	2500001	2600000	18.2853	8.24229
chr2e	2600001	2700000	5.8872	8.51295
chr2e	2700001	2800000	13.4842	8.92112
chr2e	2800001	2900000	40.6796	9.62378
chr2e	2900001	3000000	31.1155	8.38989
chr2e	3000001	3100000	38.5399	9.94856
chr2e	3100001	3200000	32.1193	8.50686
chr2e	3200001	3300000	20.9094	9.74898
chr2e	3300001	3400000	26.875	10.4273
chr2e	3400001	3500000	14.8173	8.217
chr2e	3500001	3600000	34.3723	10.0107
chr2e	3600001	3700000	11.1349	8.90248
chr2e	3700001	3800000	13.1833	9.80577
chr2e	3800001	3900000	3.05007	9.91646
chr2e	3900001	4000000	-22.946	7.10657
chr2e	4000001	4100000	-30.1335	1.96137
chr2e	4100001	4200000	-7.04957	8.59647
chr2e	4200001	4300000	17.6074	10.1052
chr2e	4300001	4400000	-4.09348	9.24701
chr2e	4400001	4500000	27.1203	9.55148
chr2e	4500001	4600000	6.70002	7.36558
chr2e	4600001	4700000	34.6523	10.7116
chr2e	4700001	4800000	16.503	9.7034
chr2e	4800001	4900000	28.198	8.9583
chr2e	4900001	5000000	1.62151	9.70442
chr2e	5000001	5100000	31.757	10.6531
chr2e	5100001	5200000	28.3533	11.197
chr2e	5200001	5300000	13.1845	8.65063
chr2e	5300001	5400000	9.59391	10.0575
chr2e	5400001	5500000	18.4303	9.43626
chr2e	5500001	5600000	26.7924	10.9768
chr2e	5600001	5700000	22.4586	10.4361
chr2e	5700001	5800000	28.5915	9.51148
chr2e	5800001	5900000	34.3983	9.2001
chr2e	5900001	6000000	12.9342	8.63497
chr2e	6000001	6100000	22.2088	9.20661
chr2e	6100001	6200000	11.8457	8.54701
chr2e	6200001	6300000	9.70628	9.48174
chr2e	6300001	6400000	26.4945	10.286
chr2e	6400001	6500000	26.0917	10.0515
chr2e	6500001	6600000	26.9662	9.38411
chr2e	6600001	6700000	13.2663	8.18011
chr2e	6700001	6800000	26.3551	10.681
chr2e	6800001	6900000	27.8653	12.4865
chr2e	6900001	7000000	16.5088	10.8113
chr2e	7000001	7100000	17.2487	9.21329
chr2e	7100001	7200000	2.53876	9.29446
chr2e	7200001	7300000	27.3998	10.1533
chr2e	7300001	7400000	3.31565	9.08771
chr2e	7400001	7500000	29.8061	11.7813
chr2e	7500001	7600000	12.2711	9.8949
chr2e	7600001	7700000	22.171	10.5599
chr2e	7700001	7800000	32.4315	9.29068
chr2e	7800001	7900000	20.1714	8.02055
chr2e	7900001	8000000	23.2608	10.4399
chr2e	8000001	8100000	34.0312	11.0277
chr2e	8100001	8200000	1.4984	11.4114
chr2e	8200001	8300000	0.466369	8.10468
chr2e	8300001	8400000	16.1737	8.76501
chr2e	8400001	8500000	11.6277	9.48737
chr2e	8500001	8600000	8.70636	7.58364
chr2e	8600001	8700000	20.0837	9.56543
chr2e	8700001	8800000	5.93554	9.72629
chr2e	8800001	8900000	19.368	8.28552
chr2e	8900001	9000000	32.7933	9.82701
chr2e	9000001	9100000	-0.656671	8.36153
chr2e	9100001	9200000	24.5682	10.0964
chr2e	9200001	9300000	28.6089	8.57377
chr2e	9300001	9400000	32.954	9.3055
chr2e	9400001	9500000	14.8721	8.49728
chr2e	9500001	9600000	11.1482	8.37595
chr2e	9600001	9700000	20.1386	9.9102
chr2e	9700001	9800000	26.7615	8.79356
chr2e	9800001	9900000	13.7448	9.04467
chr2e	9900001	10000000	13.2338	9.94669
chr2e	10000001	10100000	20.1566	8.66761
chr2e	10100001	10200000	21.4283	9.4836
chr2e	10200001	10300000	25.1202	9.11236
chr2e	10300001	10400000	18.0355	9.32176
chr2e	10400001	10500000	9.31767	9.66768
chr2e	10500001	10600000	2.47241	10.8081
chr2e	10600001	10700000	29.5251	8.21127
chr2e	10700001	10800000	18.2083	10.6248
chr2e	10800001	10900000	2.00735	10.4618
chr2e	10900001	11000000	-7.66782	7.87107
chr2e	11000001	11100000	-10.1718	10.1582
chr2e	11100001	11200000	0.254243	9.20818
chr2e	11200001	11300000	10.7736	7.37598
chr2e	11300001	11400000	-12.1186	7.43647
chr2e	11400001	11500000	1.10563	7.10606
chr2e	11500001	11600000	18.9693	9.57963
chr2e	11600001	11700000	4.76195	9.68363
chr2e	11700001	11800000	15.8937	8.61332
chr2e	11800001	11900000	33.6987	9.31488
chr2e	11900001	12000000	17.7513	9.28471
chr2e	12000001	12100000	-0.404869	6.32671
chr2e	12100001	12200000	14.5049	8.8888
chr2e	12200001	12300000	0.649286	6.46705
chr2e	12300001	12400000	19.1874	9.39475
chr2e	12400001	12500000	-10.7832	10.1292
chr2e	12500001	12600000	-4.82306	10.9419
chr2e	12600001	12700000	-5.46647	8.47844
chr2e	12700001	12800000	-11.3792	6.09008
chr2e	12800001	12900000	-4.13912	8.61788
chr2e	12900001	13000000	-3.31817	8.49508
chr2e	13000001	13100000	-26.8407	7.25048
chr2e	13100001	13200000	-22.5629	9.41964
chr2e	13200001	13300000	-1.41928	8.94338
chr2e	13300001	13400000	0.843606	9.88283
chr2e	13400001	13500000	9.86198	9.64072
chr2e	13500001	13600000	-3.65465	10.7525
[truncated: 9,004 more rows]

## Sheet: Suppl Fig. 17
Supplementary Fig. 17: Structure of C. arabica chromosomes.
chr	start	end	Athila (%)	Chromovirus (%)	Exons (%)
chr1c	1	153069	4.24318	9.17691	19.9453
chr1c	153070	267698	2.66512	4.03912	33.9574
chr1c	267699	391420	3.2864	6.17271	14.9796
chr1c	391421	638824	24.6916	4.53307	3.3027
chr1c	638825	788357	12.4782	8.37942	29.1233
chr1c	788358	958864	1.29438	10.8987	10.9573
chr1c	958865	1125250	7.90692	29.324	22.1004
chr1c	1125251	1379626	43.1719	10.1727	4.9816
chr1c	1379627	1556244	10.9808	13.5054	7.31239
chr1c	1556245	1751757	12.9209	16.7641	18.6601
chr1c	1751758	1944008	9.30346	4.16903	6.50972
chr1c	1944009	2097500	17.67	5.07714	17.8537
chr1c	2097501	2261783	2.2376	8.41231	11.2732
chr1c	2261784	2414061	3.37541	8.91002	6.56759
chr1c	2414062	2609403	14.4966	12.8559	9.15318
chr1c	2609404	2855957	26.7953	18.9265	4.3966
chr1c	2855958	3024908	8.9523	12.5409	15.9756
chr1c	3024909	3208811	8.4773	13.4299	11.3984
chr1c	3208812	3439778	16.2378	11.089	11.6237
chr1c	3439779	3618845	18.8522	7.5603	9.6986
chr1c	3618846	3842719	16.0416	10.2844	5.41867
chr1c	3842720	4062269	8.08563	16.4149	6.14666
chr1c	4062270	4249225	8.77479	17.3592	5.14453
chr1c	4249226	4470641	27.4822	4.38993	8.26634
chr1c	4470642	4775790	28.1253	10.5542	2.89858
chr1c	4775791	5031208	7.8256	17.0528	8.0887
chr1c	5031209	5202858	3.78619	12.9985	33.1535
chr1c	5202859	5425574	2.72679	41.6584	3.63871
chr1c	5425575	5718150	20.5762	24.0344	4.57078
chr1c	5718151	5959647	24.9531	29.1693	5.57812
chr1c	5959648	6152063	4.49911	32.7649	11.2168
chr1c	6152064	6523004	14.629	40.2997	2.51361
chr1c	6523005	6861635	7.87051	26.1338	3.67804
chr1c	6861636	7046256	2.835	12.1622	7.17416
chr1c	7046257	7297873	2.3651	20.2772	5.92885
chr1c	7297874	7572044	3.82499	32.8189	3.90413
chr1c	7572045	7851978	9.11179	25.0666	3.35722
chr1c	7851979	8192534	7.91559	39.1011	3.10375
chr1c	8192535	8565226	9.39274	43.0849	2.54124
chr1c	8565227	8959176	4.29369	58.3104	1.14608
chr1c	8959177	9281027	4.18237	33.3365	3.10889
chr1c	9281028	9716469	9.2072	46.2096	2.92875
chr1c	9716470	9995146	14.1788	28.4871	7.11433
chr1c	9995147	10451488	8.46777	51.7493	1.66388
chr1c	10451489	10730467	5.51941	35.5192	10.0413
chr1c	10730468	10947629	3.57291	34.3614	7.19417
chr1c	10947630	11175330	0.129117	37.5282	6.84626
chr1c	11175331	11431717	2.1608	31.7742	12.1804
chr1c	11431718	11739360	1.61421	42.8506	4.45159
chr1c	11739361	12243307	2.98722	63.3513	1.22255
chr1c	12243308	12543778	0.0445966	45.3431	1.68069
chr1c	12543779	13030411	3.63231	62.1692	2.40037
chr1c	13030412	13286955	3.44113	39.7499	10.4992
chr1c	13286956	13938628	0.974108	66.8239	1.76684
chr1c	13938629	14618632	1.04544	76.0875	0.480438
chr1c	14618633	16016118	2.05312	76.6141	0.177962
chr1c	16016119	17052747	1.26535	81.4669	0.950002
chr1c	17052748	17509938	0.581814	74.6369	8.79414
chr1c	17509939	18107435	0.374897	92.9067	0
chr1c	18107436	19128954	0.884565	86.1866	0.258634
chr1c	19128955	20029934	0.24318	80.838	0.385913
chr1c	20029935	21559000	1.97146	83.8415	0.140936
chr1c	21559001	22745188	1.03694	80.9412	0.69129
chr1c	22745189	23357153	0.925053	74.8151	1.42721
chr1c	23357154	24613208	2.9529	79.2101	0.0952984
chr1c	24613209	25652751	1.64534	75.7281	0.432209
chr1c	25652752	26980318	1.40144	80.9143	0.287443
chr1c	26980319	28027087	1.44234	82.567	0.219055
chr1c	28027088	29081534	2.28518	78.2807	0.23491
chr1c	29081535	30091697	1.95068	80.1183	0.73008
chr1c	30091698	31166148	2.89822	84.3653	0.163805
chr1c	31166149	32122360	1.7767	74.1738	1.20643
chr1c	32122361	33392721	1.00184	78.2544	0.550395
chr1c	33392722	34219392	0.901084	70.7983	0.851608
chr1c	34219393	35140894	1.05035	74.4498	0.552359
chr1c	35140895	35688152	1.73574	60.9709	2.3731
chr1c	35688153	36641330	4.33266	73.1987	0.546383
chr1c	36641331	37183776	2.70349	63.6952	1.50006
chr1c	37183777	37424909	0.742744	53.4033	7.52116
chr1c	37424910	37781230	10.4681	41.1098	2.72114
chr1c	37781231	38039770	2.14783	43.6412	2.80227
chr1c	38039771	38335658	20.7622	24.2987	5.05563
chr1c	38335659	38562993	4.36184	30.082	6.5806
chr1c	38562994	38889425	1.58685	45.6147	0.999902
chr1c	38889426	39186901	6.37631	51.5779	3.21337
chr1c	39186902	39479648	8.00657	41.5506	4.41473
chr1c	39479649	39960730	19.982	52.3462	1.27026
chr1c	39960731	40205610	12.1251	32.8071	5.56885
chr1c	40205611	40506051	20.9958	21.8925	2.49733
chr1c	40506052	40651882	3.27091	15.9013	19.1132
chr1c	40651883	40943291	11.1108	18.6672	4.91371
chr1c	40943292	41344525	6.64625	56.7377	2.90828
chr1c	41344526	41551012	0.54047	27.9577	9.53862
chr1c	41551013	41726942	14.2551	11.4136	10.3365
chr1c	41726943	41971379	3.08178	34.0885	8.54781
chr1c	41971380	42160156	2.81125	34.599	11.7949
chr1c	42160157	42314748	5.32757	16.6923	14.4736
chr1c	42314749	42521939	0.409284	29.816	7.31595
chr1c	42521940	42799236	11.2691	9.28138	6.02639
chr1c	42799237	43075100	14.1769	30.0075	3.65071
chr1c	43075101	43252555	8.19363	14.8139	3.68262
chr1c	43252556	43416715	6.63194	14.0613	14.4457
chr1c	43416716	43573461	9.83055	2.67056	14.2249
chr1c	43573462	43745786	3.16553	18.0949	17.6556
chr1c	43745787	43916091	22.2589	8.19647	20.6711
chr1c	43916092	44048626	1.14083	6.52507	16.8205
chr1c	44048627	44197083	1.40916	9.11712	9.39464
chr1c	44197084	44344948	5.98384	13.3838	10.1755
chr1c	44344949	44487634	8.29304	6.87173	11.0074
chr1c	44487635	44728849	15.6694	16.9956	10.5586
chr1c	44728850	44919717	9.24566	12.8785	13.7147
chr1c	44919718	45141981	8.99921	9.47162	7.31922
chr1c	45141982	45294738	10.1972	3.00346	17.3203
chr1c	45294739	45447448	6.37024	3.73846	11.3123
chr1c	45447449	45624612	1.65891	10.1522	13.2798
chr1c	45624613	45766965	16.1851	3.69223	15.425
chr1c	45766966	46005572	20.7421	9.96618	6.90256
chr1c	46005573	46163542	11.5832	6.62151	9.30873
chr1c	46163543	46323103	11.0654	10.5326	11.1424
chr1c	46323104	46505836	23.9119	11.0051	14.9869
chr1c	46505837	46655518	1.37826	12.8786	14.4259
chr1c	46655519	46813106	9.52103	4.91345	24.986
chr1c	46813107	46967171	13.1944	4.50459	17.4472
chr1c	46967172	47133285	4.67932	20.8604	11.099
chr1c	47133286	47298003	9.02269	9.06155	25.4884
chr1c	47298004	47409083	0.558156	2.10119	21.3792
chr1c	47409084	47583094	10.9545	11.3073	8.04432
chr1c	47583095	47712330	0.326534	12.447	22.6562
chr1c	47712331	47876118	0.45913	15.7228	15.5817
chr1c	47876119	48015555	1.89835	5.79903	17.4473
chr1c	48015556	48155062	1.63934	12.0467	16.6286
chr1c	48155063	48281492	0.890611	9.36882	30.0206
chr1c	48281493	48509059	6.97553	7.14998	11.0469
chr1c	48509060	48686643	10.5713	5.49149	17.3067
chr1c	48686644	48822915	10.2971	3.68014	23.9917
chr1c	48822916	48979955	1.24682	10.5177	23.0292
chr1c	48979956	49106259	1.34913	11.2277	28.0165
chr1c	49106260	49238155	0.550434	4.85231	10.4218
chr1c	49238156	49360060	2.31	5.2344	30.4729
chr1c	49360061	49498248	1.1412	10.2867	24.086
chr1c	49498249	49626998	2.0101	8.12583	27.2676
chr1c	49626999	49751311	1.11091	8.89448	20.5409
chr1c	49751312	49862824	0.610691	4.14122	28.1348
chr1c	49862825	49995924	0.579264	1.71525	25.7806
chr1c	49995925	50116238	1.58336	1.7579	20.6942
chr1c	50116239	50241714	2.82923	4.08206	19.4149
chr1c	50241715	50376289	2.18986	8.21178	20.1167
chr1c	50376290	50493086	1.50432	5.46247	39.6637
chr1c	50493087	50612612	0.0418319	2.80023	20.5294
chr1c	50612613	50734755	1.82573	4.39157	25.3326
chr1c	50734756	50859515	1.44117	3.48269	27.193
chr1c	50859516	50980456	0.548201	3.99782	52.2924
chr1c	50980457	51094357	0.919219	3.18083	66.4586
chr1c	51094358	51217977	0.958583	5.67788	32.8644
chr1c	51217978	51357522	2.43076	8.81723	18.3933
chr1c	51357523	51500868	3.50481	5.21954	19.6336
chr1c	51500869	51629638	0.945096	3.27017	29.2079
chr1c	51629639	51750727	1.02817	3.5957	24.8255
chr1c	51750728	51888428	11.2541	6.10453	37.2532
chr1c	51888429	52018058	2.14302	8.25658	23.0764
chr1c	52018059	52147854	1.07476	6.08031	18.3604
chr1c	52147855	52287238	0.782012	4.97833	31.5553
chr1c	52287239	52410143	0.747732	6.64497	42.7241
chr1c	52410144	52522435	0.667011	1.88794	43.3254
chr1c	52522436	52651019	0.497729	3.32467	33.6442
chr1c	52651020	52770146	0.5406	4.2929	46.6863
chr1c	52770147	52877242	0.859042	2.98237	41.2331
chr1c	52877243	52992217	1.68124	3.38943	34.4684
chr1c	52992218	53118979	0.979	4.58655	24.1894
chr1c	53118980	53248743	0.310564	4.67772	30.5709
chr1c	53248744	53381901	0.986798	3.85857	31.8178
chr1c	53381902	53499936	1.22337	4.27839	25.4797
chr1c	53499937	53615979	1.25385	3.59263	72.2077
chr1c	53615980	53741447	1.14531	2.58233	31.9548
chr1c	53741448	53869731	2.81563	6.03505	27.8951
chr1c	53869732	54001037	1.96411	7.27004	12.9537
chr1c	54001038	54126178	0.808688	6.19062	22.1838
chr1c	54126179	54236461	0.259333	3.21627	29.7036
chr1c	54236462	54359286	1.67474	2.64767	42.0672
chr1c	54359287	54486894	0.639458	3.06956	20.5975
chr1c	54486895	54599187	0.977799	2.26995	41.3935
chr1c	54599188	54732170	0.181226	3.04701	48.5806
chr1c	54732171	54858738	0.349219	4.67101	16.0933
chr1c	54858739	54975850	1.13396	4.97643	30.8926
chr1c	54975851	55115062	1.22475	6.68333	36.7454
chr1c	55115063	55249754	1.64969	11.8738	27.5473
chr1c	55249755	55369701	1.08131	4.7646	30.8069
chr1c	55369702	55489037	0.553898	4.10941	37.8394
chr1c	55489038	55604313	0.64107	5.88154	50.3921
chr1c	55604314	55718299	1.67126	1.73618	35.0025
chr1c	55718300	55839269	0.445565	2.32785	22.0939
chr1c	55839270	55968719	1.61452	7.57899	46.0711
chr1c	55968720	56079638	1.66247	3.97497	55.2628
chr1c	56079639	56212652	1.26077	1.68779	39.562
chr1c	56212653	56324689	0.973785	1.44238	63.6201
chr1c	56324690	56452746	1.06281	3.35241	23.6941
chr1c	56452747	56581482	0.782998	2.62864	29.91
chr1c	56581483	56722311	2.40859	6.02504	37.2161
chr1c	56722312	56848299	0.639743	3.21142	50.3635
chr1c	56848300	56969196	0.499599	3.40372	42.5081
chr1c	56969197	57082681	0.489933	3.64013	46.1726
chr1c	57082682	57200599	1.25596	2.12436	29.2593
chr1c	57200600	57325931	1.30932	2.61625	27.246
chr1c	57325932	57450842	1.51628	4.57686	36.8719
chr1c	57450843	57576669	0.619104	4.21452	38.3177
chr1c	57576670	57696812	0.550178	3.96444	41.7494
chr1c	57696813	57812894	1.12334	2.16313	25.9722
chr1c	57812895	57934201	1.30743	2.64041	32.2999
chr1c	57934202	58058786	1.11891	2.80531	46.8708
chr1c	58058787	58190887	1.45873	2.59726	35.4539
chr1c	58190888	58319780	0.959711	6.01584	49.7001
chr1c	58319781	58453840	1.47098	4.26824	32.4034
chr1c	58453841	58574422	1.31363	4.86806	32.0247
chr1c	58574423	58721010	0.15008	12.778	26.2702
chr1c	58721011	58861808	0.932542	9.64715	30.7206
chr1c	58861809	58978782	0.930121	5.84403	41.2211
chr1c	58978783	59092129	0.246147	2.62292	73.0765
chr1c	59092130	59214959	1.11699	6.70357	42.0988
chr2c	1	146939	0.359333	10.2097	20.8801
chr2c	146940	277755	1.6183	5.46111	43.4014
chr2c	277756	395399	0.827922	4.92588	37.5786
chr2c	395400	545923	0.678961	9.54731	39.7697
chr2c	545924	699468	0.397278	4.76147	24.6039
chr2c	699469	842581	2.20106	5.52221	41.6866
chr2c	842582	963287	0.158236	3.73304	44.8039
chr2c	963288	1094614	2.12599	4.90531	24.3994
chr2c	1094615	1223418	0.465048	6.93457	42.8085
chr2c	1223419	1344834	0.803024	5.57834	42.7316
chr2c	1344835	1467815	0.990397	4.67471	57.4723
chr2c	1467816	1591438	0.613963	6.67675	21.9223
chr2c	1591439	1715594	0.849737	4.82135	51.0294
chr2c	1715595	1835673	1.46071	4.76686	30.2293
chr2c	1835674	1962100	2.04861	2.98749	31.8642
chr2c	1962101	2095394	1.24762	9.32	43.365
chr2c	2095395	2213995	1.16441	2.72173	48.8841
chr2c	2213996	2335466	1.97166	4.39611	48.7104
chr2c	2335467	2460804	1.42654	8.99009	31.1733
chr2c	2460805	2582921	1.3094	5.33423	44.0668
chr2c	2582922	2705837	0.981971	3.53819	27.8003
chr2c	2705838	2824605	1.15098	5.84332	46.7828
chr2c	2824606	2952408	2.14705	6.89264	16.3509
chr2c	2952409	3065462	0.513914	4.44832	44.7388
chr2c	3065463	3199625	1.66812	5.64761	21.4396
chr2c	3199626	3330586	1.2057	4.10351	21.3796
chr2c	3330587	3460660	1.77437	5.39385	34.525
chr2c	3460661	3587194	1.38777	11.8466	25.4042
chr2c	3587195	3708212	0.541242	3.06566	29.6419
chr2c	3708213	3828881	0.789764	3.68363	30.4602
chr2c	3828882	3960904	1.52776	3.20171	44.134
chr2c	3960905	4094969	1.21359	6.9071	25.7927
chr2c	4094970	4218296	1.17493	4.87403	32.3303
chr2c	4218297	4334835	0.701911	7.90722	40.819
chr2c	4334836	4456771	0.110714	7.89677	34.341
chr2c	4456772	4591268	1.95469	7.69831	35.0104
chr2c	4591269	4726506	3.88648	8.23141	61.5626
chr2c	4726507	4858274	0.866675	9.82864	50.1298
chr2c	4858275	4979928	1.17382	8.69433	32.0902
chr2c	4979929	5106544	1.38371	5.67859	16.3858
chr2c	5106545	5252231	1.57049	7.72341	23.5759
chr2c	5252232	5364329	0.600368	2.67534	23.7444
chr2c	5364330	5499583	5.78985	3.72189	26.4133
chr2c	5499584	5638966	1.64439	3.81036	21.5163
chr2c	5638967	5755018	0.666942	5.57509	37.5047
chr2c	5755019	5889670	2.39432	4.82949	25.4656
chr2c	5889671	6028542	0.863385	3.47154	33.8808
chr2c	6028543	6162830	2.44698	7.53902	49.5033
chr2c	6162831	6293090	1.88392	6.28666	30.9827
chr2c	6293091	6421712	1.11101	2.69472	28.7167
chr2c	6421713	6540450	1.8065	4.09894	30.478
chr2c	6540451	6664899	1.53396	4.19128	30.4414
chr2c	6664900	6790875	1.07005	8.26427	54.4834
chr2c	6790876	6948338	1.97888	15.5395	13.8521
chr2c	6948339	7067581	1.8022	2.49491	29.0801
chr2c	7067582	7187012	0.167461	2.55545	21.924
chr2c	7187013	7299827	0.680761	5.08886	39.1109
chr2c	7299828	7409788	1.36139	2.15349	58.4753
chr2c	7409789	7539570	1.36383	5.87832	17.6542
chr2c	7539571	7660795	2.68591	2.1324	31.0662
chr2c	7660796	7788007	0.82618	4.26532	35.9542
chr2c	7788008	7904641	2.00199	3.00941	41.8463
chr2c	7904642	8029757	1.05502	5.08568	25.3685
chr2c	8029758	8167811	1.37338	4.70903	19.467
chr2c	8167812	8309525	0.646372	12.2281	25.2001
chr2c	8309526	8424838	1.48726	6.21612	51.0177
chr2c	8424839	8561036	0.160795	3.18874	47.826
chr2c	8561037	8685209	0.62574	3.04897	21.9291
chr2c	8685210	8809200	0.985555	1.70254	16.769
chr2c	8809201	8928301	1.27623	3.48276	25.6379
chr2c	8928302	9039279	0.489286	2.84651	44.6737
chr2c	9039280	9153029	1.29319	4.84132	44.0677
chr2c	9153030	9269744	0.173928	6.12946	19.5031
chr2c	9269745	9381160	1.48812	2.1855	43.1276
chr2c	9381161	9502837	0.69364	5.73486	22.3855
chr2c	9502838	9619429	1.6442	3.50453	23.1165
chr2c	9619430	9744048	2.36722	7.93779	40.7289
chr2c	9744049	9863961	3.21066	4.80932	28.8676
chr2c	9863962	10015950	6.18532	15.5393	9.29541
chr2c	10015951	10165220	11.4953	5.47866	15.0995
chr2c	10165221	10313485	5.69993	10.2256	19.4968
chr2c	10313486	10461281	3.36274	7.68221	12.0802
chr2c	10461282	10623555	5.06304	6.05088	23.3882
chr2c	10623556	10884938	7.85246	13.484	4.48078
chr2c	10884939	11011097	0.561989	3.48132	27.7166
chr2c	11011098	11139265	1.88112	7.70707	21.5693
chr2c	11139266	11256875	1.66142	6.41017	25.8464
chr2c	11256876	11382282	4.2996	4.4854	20.0946
chr2c	11382283	11516009	1.56887	6.775	19.9496
chr2c	11516010	11662043	3.37798	7.90364	12.6279
chr2c	11662044	11788266	0.775611	2.9543	29.6143
chr2c	11788267	11901837	0.74755	6.87323	35.0204
chr2c	11901838	12024683	1.45467	9.44027	30.0221
chr2c	12024684	12169187	1.5612	10.2869	28.512
chr2c	12169188	12295666	3.51679	3.77691	13.1468
chr2c	12295667	12430850	0.33066	12.8521	33.6423
chr2c	12430851	12565170	8.29661	5.70057	28.4909
chr2c	12565171	12687789	2.29981	6.40602	38.375
chr2c	12687790	12819859	5.39184	4.56652	18.6439
chr2c	12819860	13040752	1.10053	30.0249	7.31123
chr2c	13040753	13184710	1.22883	13.3449	19.8363
chr2c	13184711	13314196	6.02768	6.70883	17.6413
chr2c	13314197	13471650	12.1636	7.5476	10.1287
chr2c	13471651	13590906	0.804991	5.32133	19.9009
chr2c	13590907	13720928	3.47941	2.65186	36.4546
chr2c	13720929	13837757	0.669354	4.10515	28.5032
chr2c	13837758	13964301	0.956979	8.06834	18.1984
chr2c	13964302	14086082	1.11922	4.84476	22.1619
chr2c	14086083	14218824	2.61334	6.06214	27.8299
chr2c	14218825	14348970	2.73539	5.33939	13.0845
chr2c	14348971	14487999	2.57356	5.04499	19.5175
chr2c	14488000	14615696	2.12691	3.9813	19.309
chr2c	14615697	14815361	18.5401	4.10287	10.8857
chr2c	14815362	15019533	7.91343	16.8877	8.00844
chr2c	15019534	15214844	36.6323	3.36899	9.8315
chr2c	15214845	15330278	0.694769	2.46375	25.7021
chr2c	15330279	15488023	3.36239	5.98434	15.8192
chr2c	15488024	15619359	2.84842	6.93945	25.4211
chr2c	15619360	15744914	0.555932	3.31727	35.805
chr2c	15744915	15864067	1.42338	6.60747	29.0316
chr2c	15864068	15994304	2.6352	4.75057	21.95
chr2c	15994305	16119460	7.15986	4.04216	19.6962
chr2c	16119461	16246800	0.539501	6.79205	25.5026
chr2c	16246801	16374292	0	7.7699	52.3468
chr2c	16374293	16514548	1.12081	3.27259	44.0765
chr2c	16514549	16646676	0.866584	11.0802	23.945
chr2c	16646677	16769778	0.593004	2.72213	41.6492
chr2c	16769779	16892133	1.18916	4.7779	29.582
chr2c	16892134	17016732	2.36519	6.63569	31.8125
chr2c	17016733	17129837	1.17148	1.71522	47.6292
chr2c	17129838	17258376	0.567143	5.61075	41.112
chr2c	17258377	17398036	4.92625	7.58198	30.0243
chr2c	17398037	17528836	0.772171	12.7729	23.1827
chr2c	17528837	17663074	1.36474	3.23902	28.4517
chr2c	17663075	17779626	1.31272	3.20629	53.3264
chr2c	17779627	17906966	1.57217	4.27674	40.8206
chr2c	17906967	18028336	1.0019	2.71566	27.1484
chr2c	18028337	18156215	0.584928	3.06618	34.1065
chr2c	18156216	18276314	1.69027	5.58539	26.5448
chr2c	18276315	18399017	0.319471	6.67302	34.0562
chr2c	18399018	18519953	1.19154	2.4236	27.4501
chr2c	18519954	18637046	0.356127	5.55456	42.0905
chr2c	18637047	18756476	0.50741	2.47007	18.7323
chr2c	18756477	18896696	2.13022	10.1426	42.1152
chr2c	18896697	19020133	0.06238	5.26827	47.4704
chr2c	19020134	19147778	0.7278	2.78115	35.0558
chr2c	19147779	19264149	2.48344	4.34644	41.6169
chr2c	19264150	19389520	0.628535	6.14895	29.6983
[truncated: 4,101 more rows]

[truncated: 11 more sheets: Suppl Fig. 18, Suppl Figs.19-24,Fig.5, Suppl Fig. 25, Suppl Fig. 26, Suppl Fig. 27, Suppl Fig. 29, Suppl Fig. 43, Suppl Fig. 44, Suppl Figs. 46-50, 54, 61a, Suppl Figs. 52, 53a-c, Suppl Fig. 53d]
